# Supplementary material for: Extracellular signal-regulated kinase (ERK) pathway control of CD8+ T cell differentiation
Source: Biochem J. 2021 Jan 13;478(1):79–98. doi: 10.1042/BCJ20200661 (PMC7813476; doi:10.1042/BCJ20200661)
Supplement: Supplementary File S1 [file BCJ-478-79-s1.xlsx]

## Sheet: copy numbers
Protein IDs	Majority protein IDs	Protein names	Gene names	Fasta headers	GOBP name	GOMF name	GOCC name	KEGG name	GOBP	GOMF	GOCC	KEGG	Peptides	Razor + unique peptides	Unique peptides	Sequence coverage [%]	Unique + razor sequence coverage [%]	Unique sequence coverage [%]	Mol. weight [kDa]	naive BR1	naive BR2	naive BR3	24 hr TCR no inhib BR1	24 hr TCR no inhib BR2	24 hr TCR no inhib BR3	24 hr TCR + inhib BR1	24 hr TCR + inhib BR2	24 hr TCR + inhib BR3	NAÏVE AVERAGE	24 hr TCR NO INHIB AVERAGE	24 hr TCR + INHIB AVERAGE
Q9CX25	Q9CX25		9430038I01Rik	sp|Q9CX25|CJ143_MOUSE Uncharacterized protein C10orf143 homolog OS=Mus musculus OX=10090 PE=4 SV=1									1	1	1	12.1	12.1	12.1	11786				465.307	758.905		1924.32				612.106	1924.32
P58742	P58742	Aladin	Aaas	sp|P58742|AAAS_MOUSE Aladin OS=Mus musculus OX=10090 GN=Aaas PE=1 SV=1	behavior;cognition;establishment of localization;establishment of localization in cell;establishment of protein localization;establishment of RNA localization;fertilization;intracellular transport;learning;learning or memory;mRNA transport;multicellular organismal process;neurological system process;nuclear transport;nucleic acid transport;nucleobase-containing compound transport;nucleocytoplasmi…		cell part;centrosome;cytoplasm;cytoplasmic part;cytoskeletal part;intracellular membrane-bounded organelle;intracellular non-membrane-bounded organelle;intracellular organelle;intracellular organelle part;intracellular part;macromolecular complex;membrane;membrane part;membrane-bounded organelle;microtubule organizing center;non-membrane-bounded organelle;nuclear membrane;nuclear part;nuclear por…	RNA transport	GO:0003008;GO:0006810;GO:0006913;GO:0007610;GO:0007611;GO:0007612;GO:0009566;GO:0015031;GO:0015931;GO:0022414;GO:0032501;GO:0045184;GO:0046907;GO:0050657;GO:0050658;GO:0050877;GO:0050890;GO:0050896;GO:0051028;GO:0051169;GO:0051234;GO:0051236;GO:0051649		GO:0005634;GO:0005643;GO:0005654;GO:0005737;GO:0005813;GO:0005815;GO:0016020;GO:0031090;GO:0031965;GO:0032991;GO:0043226;GO:0043227;GO:0043228;GO:0043229;GO:0043231;GO:0043232;GO:0043234;GO:0044422;GO:0044424;GO:0044425;GO:0044428;GO:0044430;GO:0044444;GO:0044446;GO:0044464;GO:0046930	ko03013	16	16	16	40.3	40.3	40.3	59430	2858.21	3602	3736.72	33524.8	42842.4	25456.7	24148.1	27908.3	22689.6	3398.98	33941.3	24915.3
Q9D2R0	Q9D2R0	Acetoacetyl-CoA synthetase	Aacs	sp|Q9D2R0|AACS_MOUSE Acetoacetyl-CoA synthetase OS=Mus musculus OX=10090 GN=Aacs PE=1 SV=1	adipose tissue development;anatomical structure development;biological regulation;carbohydrate homeostasis;carboxylic acid metabolic process;cell differentiation;cellular chemical homeostasis;cellular developmental process;cellular glucose homeostasis;cellular homeostasis;cellular ketone metabolic process;cellular lipid metabolic process;cellular metabolic process;cellular process;cellular respon…	acetoacetate-CoA ligase activity;acid-thiol ligase activity;adenyl nucleotide binding;adenyl ribonucleotide binding;ATP binding;binding;butyrate-CoA ligase activity;catalytic activity;ligase activity;ligase activity, forming carbon-sulfur bonds;nucleotide binding;purine nucleotide binding;purine ribonucleoside triphosphate binding;purine ribonucleotide binding;ribonucleotide binding	cell part;cytoplasmic part;cytosol;intracellular part	Butanoate metabolism	GO:0001678;GO:0001889;GO:0002791;GO:0002793;GO:0006082;GO:0006629;GO:0006631;GO:0006950;GO:0007584;GO:0008152;GO:0009605;GO:0009719;GO:0009725;GO:0009743;GO:0009746;GO:0009749;GO:0009888;GO:0009987;GO:0009991;GO:0010033;GO:0010646;GO:0014070;GO:0014074;GO:0019725;GO:0019752;GO:0023051;GO:0030154;GO:0031667;GO:0032024;GO:0032502;GO:0032787;GO:0032870;GO:0032879;GO:0033500;GO:0033574;GO:0033993;GO:…	GO:0000166;GO:0003824;GO:0005488;GO:0005524;GO:0016874;GO:0016877;GO:0016878;GO:0017076;GO:0030554;GO:0030729;GO:0032553;GO:0032555;GO:0032559;GO:0035639;GO:0047760	GO:0005829;GO:0044424;GO:0044444;GO:0044464	ko00650	34	34	34	49.9	49.9	49.9	75199	1434.72	1815.1	2533.93	54438.3	69504.6	74461.2	36047.2	56842.3	77466.2	1927.92	66134.7	56785.2
Q8R2R3	Q8R2R3	Alpha- and gamma-adaptin-binding protein p34	Aagab	sp|Q8R2R3|AAGAB_MOUSE Alpha- and gamma-adaptin-binding protein p34 OS=Mus musculus OX=10090 GN=Aagab PE=1 SV=2	establishment of localization;establishment of protein localization;protein transport;transport		cell part;cytoplasm;cytoplasmic part;cytosol;intracellular organelle part;intracellular part;nuclear part;nucleoplasm;organelle part		GO:0006810;GO:0015031;GO:0045184;GO:0051234		GO:0005654;GO:0005737;GO:0005829;GO:0044422;GO:0044424;GO:0044428;GO:0044444;GO:0044446;GO:0044464		9	9	9	40.8	40.8	40.8	34510	2317.72	1469.83	2081.11	8513.11	8564.5	3266.65	3918.28	4076.04	3747.73	1956.22	6781.42	3914.02
Q3UHJ0;Q3UHJ0-2	Q3UHJ0;Q3UHJ0-2	AP2-associated protein kinase 1	Aak1	sp|Q3UHJ0|AAK1_MOUSE AP2-associated protein kinase 1 OS=Mus musculus OX=10090 GN=Aak1 PE=1 SV=2;sp|Q3UHJ0-2|AAK1_MOUSE Isoform 2 of AP2-associated protein kinase 1 OS=Mus musculus OX=10090 GN=Aak1	biological regulation;cellular component organization;cellular component organization or biogenesis;cellular macromolecule metabolic process;cellular membrane organization;cellular metabolic process;cellular process;cellular protein metabolic process;endocytosis;establishment of localization;macromolecule metabolic process;macromolecule modification;membrane invagination;membrane organization;met…	adenyl nucleotide binding;adenyl ribonucleotide binding;AP-2 adaptor complex binding;ATP binding;binding;catalytic activity;kinase activity;Notch binding;nucleotide binding;phosphotransferase activity, alcohol group as acceptor;protein binding;protein complex binding;protein kinase activity;protein serine/threonine kinase activity;purine nucleotide binding;purine ribonucleoside triphosphate bindi…	axon part;cell leading edge;cell part;cell projection part;clathrin-coated vesicle;coated pit;coated vesicle;cytoplasmic membrane-bounded vesicle;cytoplasmic part;cytoplasmic vesicle;extrinsic to membrane;extrinsic to plasma membrane;intracellular membrane-bounded organelle;intracellular organelle;intracellular part;membrane part;membrane-bounded organelle;membrane-bounded vesicle;organelle;plasm…		GO:0006464;GO:0006468;GO:0006793;GO:0006796;GO:0006810;GO:0006897;GO:0008152;GO:0008593;GO:0009966;GO:0009967;GO:0009987;GO:0010324;GO:0010468;GO:0010608;GO:0010646;GO:0010647;GO:0016043;GO:0016044;GO:0016192;GO:0016310;GO:0019222;GO:0019538;GO:0023051;GO:0023056;GO:0030100;GO:0031647;GO:0032879;GO:0032880;GO:0043170;GO:0043412;GO:0044237;GO:0044238;GO:0044260;GO:0044267;GO:0045747;GO:0046777;GO:…	GO:0000166;GO:0003824;GO:0004672;GO:0004674;GO:0005102;GO:0005112;GO:0005488;GO:0005515;GO:0005524;GO:0016301;GO:0016740;GO:0016772;GO:0016773;GO:0017076;GO:0030554;GO:0032403;GO:0032553;GO:0032555;GO:0032559;GO:0035612;GO:0035639	GO:0005905;GO:0016023;GO:0019897;GO:0019898;GO:0030135;GO:0030136;GO:0031252;GO:0031410;GO:0031982;GO:0031988;GO:0033267;GO:0043195;GO:0043226;GO:0043227;GO:0043229;GO:0043231;GO:0044424;GO:0044425;GO:0044444;GO:0044456;GO:0044459;GO:0044463;GO:0044464		41	41	39	53.5	53.5	51.3	103350	9508.12	10435.1	10281.3	58058.4	58285.4	69160.8	89150.7	59841.4	56892.3	10074.8	61834.9	68628.1
Q8R0P4;Q8R0P4-2	Q8R0P4;Q8R0P4-2	Mth938 domain-containing protein	Aamdc	sp|Q8R0P4|AAMDC_MOUSE Mth938 domain-containing protein OS=Mus musculus OX=10090 GN=Aamdc PE=1 SV=1;sp|Q8R0P4-2|AAMDC_MOUSE Isoform 2 of Mth938 domain-containing protein OS=Mus musculus OX=10090 GN=Aamdc	biological regulation;negative regulation of apoptosis;negative regulation of biological process;negative regulation of cell death;negative regulation of cellular process;negative regulation of programmed cell death;positive regulation of biological process;positive regulation of biosynthetic process;positive regulation of cell differentiation;positive regulation of cellular biosynthetic process;…		cell part;cytoplasm;intracellular part		GO:0006355;GO:0006357;GO:0009889;GO:0009891;GO:0009893;GO:0010468;GO:0010556;GO:0010557;GO:0010604;GO:0010628;GO:0010941;GO:0019219;GO:0019222;GO:0031323;GO:0031325;GO:0031326;GO:0031328;GO:0042981;GO:0043066;GO:0043067;GO:0043069;GO:0045595;GO:0045597;GO:0045598;GO:0045600;GO:0045893;GO:0045935;GO:0045944;GO:0048518;GO:0048519;GO:0048522;GO:0048523;GO:0050789;GO:0050793;GO:0050794;GO:0051094;GO:…		GO:0005737;GO:0044424;GO:0044464		8	8	8	60.7	60.7	60.7	13244	2103.33	2335.8	3093.34	6986.07	7916.37		34249.5	8070.31	40703.3	2510.82	7451.22	27674.4
Q3TJ22;J3QN89;A0A087WNM5	Q3TJ22;J3QN89		Aamp	tr|Q3TJ22|Q3TJ22_MOUSE Angio-associated migratory protein OS=Mus musculus OX=10090 GN=Aamp PE=1 SV=1;tr|J3QN89|J3QN89_MOUSE Angio-associated migratory protein OS=Mus musculus OX=10090 GN=Aamp PE=1 SV=1	cell migration;cell motility;cellular component movement;cellular process;locomotion;muscle cell migration;smooth muscle cell migration		cell part;cell surface		GO:0006928;GO:0009987;GO:0014812;GO:0014909;GO:0016477;GO:0040011;GO:0048870		GO:0009986;GO:0044464		15	15	15	48	48	48	46894	3237.04	5229.39	4006.6	153303	113374	73632.3	103341	80923.5	66900.7	4157.68	113436	83721.7
Q9D2V5	Q9D2V5	Protein AAR2 homolog	Aar2	sp|Q9D2V5|AAR2_MOUSE Protein AAR2 homolog OS=Mus musculus OX=10090 GN=Aar2 PE=1 SV=3									16	16	16	57.8	57.8	57.8	43408		270.223	248.604	31976.4	33811.1	34127.8	19559.8	16871.1	16891.1	259.413	33305.1	17774
Q8BGQ7	Q8BGQ7	Alanine--tRNA ligase, cytoplasmic	Aars	sp|Q8BGQ7|SYAC_MOUSE Alanine--tRNA ligase, cytoplasmic OS=Mus musculus OX=10090 GN=Aars PE=1 SV=1	alanyl-tRNA aminoacylation;amine metabolic process;amino acid activation;anatomical structure development;biological regulation;carboxylic acid metabolic process;cellular amine metabolic process;cellular amino acid metabolic process;cellular ketone metabolic process;cellular macromolecule metabolic process;cellular metabolic process;cellular nitrogen compound metabolic process;cellular process;ce…	adenyl nucleotide binding;adenyl ribonucleotide binding;alanine-tRNA ligase activity;amine binding;amino acid binding;aminoacyl-tRNA editing activity;aminoacyl-tRNA ligase activity;ATP binding;binding;carboxylic acid binding;carboxylic ester hydrolase activity;catalytic activity;cation binding;hydrolase activity;hydrolase activity, acting on ester bonds;ion binding;ligase activity;ligase activity…	cell part;cytoplasm;extracellular membrane-bounded organelle;extracellular organelle;extracellular region part;extracellular vesicular exosome;intracellular part;membrane;membrane-bounded organelle;membrane-bounded vesicle;organelle;vesicle	Aminoacyl-tRNA biosynthesis	GO:0001101;GO:0001942;GO:0003008;GO:0006082;GO:0006139;GO:0006396;GO:0006399;GO:0006400;GO:0006417;GO:0006418;GO:0006419;GO:0006448;GO:0006450;GO:0006457;GO:0006520;GO:0006807;GO:0006950;GO:0006984;GO:0006986;GO:0007165;GO:0008033;GO:0008152;GO:0008544;GO:0009308;GO:0009451;GO:0009719;GO:0009888;GO:0009889;GO:0009987;GO:0010033;GO:0010243;GO:0010468;GO:0010556;GO:0010608;GO:0010941;GO:0014075;GO:…	GO:0000049;GO:0000166;GO:0002161;GO:0003676;GO:0003723;GO:0003824;GO:0004812;GO:0004813;GO:0005488;GO:0005524;GO:0008270;GO:0016597;GO:0016787;GO:0016788;GO:0016874;GO:0016875;GO:0016876;GO:0017076;GO:0030554;GO:0031406;GO:0032553;GO:0032555;GO:0032559;GO:0035639;GO:0043167;GO:0043169;GO:0043176;GO:0046872;GO:0046914;GO:0052689	GO:0005737;GO:0016020;GO:0031982;GO:0031988;GO:0043226;GO:0043227;GO:0043230;GO:0044421;GO:0044424;GO:0044464;GO:0065010;GO:0070062	ko00970	55	55	55	71.4	71.4	71.4	106910	5237.8	6242.86	5226.3	431390	435747	475255	292549	287142	210228	5568.99	447464	263306
Q14CH7	Q14CH7	Alanine--tRNA ligase, mitochondrial	Aars2	sp|Q14CH7|SYAM_MOUSE Alanine--tRNA ligase, mitochondrial OS=Mus musculus OX=10090 GN=Aars2 PE=1 SV=1	alanyl-tRNA aminoacylation;amine metabolic process;amino acid activation;carboxylic acid metabolic process;cellular amine metabolic process;cellular amino acid metabolic process;cellular component assembly;cellular component assembly at cellular level;cellular component organization;cellular component organization at cellular level;cellular component organization or biogenesis;cellular component …	adenyl nucleotide binding;adenyl ribonucleotide binding;alanine-tRNA ligase activity;aminoacyl-tRNA ligase activity;ATP binding;binding;catalytic activity;cation binding;ion binding;ligase activity;ligase activity, forming aminoacyl-tRNA and related compounds;ligase activity, forming carbon-oxygen bonds;metal ion binding;nucleic acid binding;nucleotide binding;purine nucleotide binding;purine rib…	cell part;cytoplasmic part;intracellular membrane-bounded organelle;intracellular organelle;intracellular part;membrane-bounded organelle;mitochondrion;organelle	Aminoacyl-tRNA biosynthesis	GO:0000959;GO:0006082;GO:0006139;GO:0006399;GO:0006418;GO:0006419;GO:0006461;GO:0006520;GO:0006807;GO:0008152;GO:0009308;GO:0009987;GO:0016043;GO:0016070;GO:0019752;GO:0022607;GO:0033108;GO:0034621;GO:0034622;GO:0034641;GO:0034660;GO:0042180;GO:0043038;GO:0043039;GO:0043170;GO:0043436;GO:0043623;GO:0043933;GO:0044106;GO:0044237;GO:0044238;GO:0044260;GO:0044281;GO:0065003;GO:0070127;GO:0070143;GO:…	GO:0000049;GO:0000166;GO:0003676;GO:0003723;GO:0003824;GO:0004812;GO:0004813;GO:0005488;GO:0005524;GO:0008270;GO:0016874;GO:0016875;GO:0016876;GO:0017076;GO:0030554;GO:0032553;GO:0032555;GO:0032559;GO:0035639;GO:0043167;GO:0043169;GO:0046872;GO:0046914	GO:0005739;GO:0043226;GO:0043227;GO:0043229;GO:0043231;GO:0044424;GO:0044444;GO:0044464	ko00970	16	16	16	27.9	27.9	27.9	106780	62.9986	92.5621	140.973	8465.47	9500.07	7260.89	7190.31	8785.99	5036.03	98.8446	8408.81	7004.11
Q3THG9	Q3THG9	Alanyl-tRNA editing protein Aarsd1	Aarsd1	sp|Q3THG9|AASD1_MOUSE Alanyl-tRNA editing protein Aarsd1 OS=Mus musculus OX=10090 GN=Aarsd1 PE=1 SV=2	alanyl-tRNA aminoacylation;amine metabolic process;amino acid activation;biological regulation;carboxylic acid metabolic process;cellular amine metabolic process;cellular amino acid metabolic process;cellular ketone metabolic process;cellular macromolecule metabolic process;cellular metabolic process;cellular nitrogen compound metabolic process;cellular process;macromolecule metabolic process;met…	adenyl nucleotide binding;adenyl ribonucleotide binding;alanine-tRNA ligase activity;aminoacyl-tRNA editing activity;aminoacyl-tRNA ligase activity;ATP binding;binding;carboxylic ester hydrolase activity;catalytic activity;cation binding;hydrolase activity;hydrolase activity, acting on ester bonds;ion binding;ligase activity;ligase activity, forming aminoacyl-tRNA and related compounds;ligase act…	cell part;cytoplasm;intracellular membrane-bounded organelle;intracellular organelle;intracellular part;membrane-bounded organelle;nucleus;organelle		GO:0006082;GO:0006139;GO:0006399;GO:0006417;GO:0006418;GO:0006419;GO:0006448;GO:0006450;GO:0006520;GO:0006807;GO:0008152;GO:0009308;GO:0009889;GO:0009987;GO:0010468;GO:0010556;GO:0010608;GO:0016070;GO:0019222;GO:0019752;GO:0031323;GO:0031326;GO:0032268;GO:0034641;GO:0034660;GO:0042180;GO:0043038;GO:0043039;GO:0043170;GO:0043436;GO:0044106;GO:0044237;GO:0044238;GO:0044260;GO:0044281;GO:0050789;GO:…	GO:0000166;GO:0002161;GO:0003676;GO:0003824;GO:0004812;GO:0004813;GO:0005488;GO:0005524;GO:0016787;GO:0016788;GO:0016874;GO:0016875;GO:0016876;GO:0017076;GO:0030554;GO:0032553;GO:0032555;GO:0032559;GO:0035639;GO:0043167;GO:0043169;GO:0046872;GO:0052689	GO:0005634;GO:0005737;GO:0043226;GO:0043227;GO:0043229;GO:0043231;GO:0044424;GO:0044464		28	28	28	66	66	66	44970	9617.68	13362.2	12240.1	205814	154412	107425	129976	123032	124372	11740	155884	125793
Q9CQF6;Q9CQF6-2	Q9CQF6;Q9CQF6-2	L-aminoadipate-semialdehyde dehydrogenase-phosphopantetheinyl transferase	Aasdhppt	sp|Q9CQF6|ADPPT_MOUSE L-aminoadipate-semialdehyde dehydrogenase-phosphopantetheinyl transferase OS=Mus musculus OX=10090 GN=Aasdhppt PE=1 SV=1;sp|Q9CQF6-2|ADPPT_MOUSE Isoform 2 of L-aminoadipate-semialdehyde dehydrogenase-phosphopantetheinyl transferase OS	metabolic process	binding;catalytic activity;cation binding;holo-[acyl-carrier-protein] synthase activity;ion binding;magnesium ion binding;metal ion binding;phosphotransferase activity, for other substituted phosphate groups;transferase activity;transferase activity, transferring phosphorus-containing groups	cell part;cytoplasm;extracellular membrane-bounded organelle;extracellular organelle;extracellular region part;extracellular vesicular exosome;intracellular part;membrane-bounded organelle;membrane-bounded vesicle;organelle;vesicle	Pantothenate and CoA biosynthesis	GO:0008152	GO:0000287;GO:0003824;GO:0005488;GO:0008897;GO:0016740;GO:0016772;GO:0016780;GO:0043167;GO:0043169;GO:0046872	GO:0005737;GO:0031982;GO:0031988;GO:0043226;GO:0043227;GO:0043230;GO:0044421;GO:0044424;GO:0044464;GO:0065010;GO:0070062	ko00770	12	12	12	43.7	43.7	43.7	35764	843.719	774.823	841.075	28288.9	20499.8	13538	14571.7	10407.1	10123.4	819.872	20775.6	11700.7
Q9JKX4;Q9JKX4-2;Q9JKX4-3	Q9JKX4;Q9JKX4-2;Q9JKX4-3	Protein AATF	Aatf	sp|Q9JKX4|AATF_MOUSE Protein AATF OS=Mus musculus OX=10090 GN=Aatf PE=1 SV=1;sp|Q9JKX4-2|AATF_MOUSE Isoform 2 of Protein AATF OS=Mus musculus OX=10090 GN=Aatf;sp|Q9JKX4-3|AATF_MOUSE Isoform 3 of Protein AATF OS=Mus musculus OX=10090 GN=Aatf	biological adhesion;biological regulation;cell adhesion;cell division;cellular component biogenesis;cellular component biogenesis at cellular level;cellular component organization or biogenesis;cellular component organization or biogenesis at cellular level;cellular process;cellular response to stimulus;cellular response to stress;embryonic cleavage;negative regulation of amyloid precursor protei…	binding;leucine zipper domain binding;LRR domain binding;nucleic acid binding transcription factor activity;protein binding;protein domain specific binding;sequence-specific DNA binding transcription factor activity	adherens junction;anchoring junction;cell junction;cell part;cell-substrate adherens junction;cell-substrate junction;centrosome;cytoplasm;cytoplasmic part;cytoskeletal part;cytosol;focal adhesion;Golgi apparatus;intracellular membrane-bounded organelle;intracellular non-membrane-bounded organelle;intracellular organelle;intracellular organelle part;intracellular part;membrane-bounded organelle;m…		GO:0006355;GO:0006357;GO:0006950;GO:0006974;GO:0007155;GO:0007346;GO:0009889;GO:0009890;GO:0009891;GO:0009892;GO:0009893;GO:0009987;GO:0010468;GO:0010556;GO:0010557;GO:0010558;GO:0010559;GO:0010561;GO:0010604;GO:0010605;GO:0010628;GO:0010941;GO:0019219;GO:0019222;GO:0022610;GO:0022613;GO:0031323;GO:0031324;GO:0031325;GO:0031326;GO:0031327;GO:0031328;GO:0032928;GO:0032929;GO:0033554;GO:0040016;GO:…	GO:0001071;GO:0003700;GO:0005488;GO:0005515;GO:0019904;GO:0030275;GO:0043522	GO:0005634;GO:0005730;GO:0005737;GO:0005794;GO:0005813;GO:0005815;GO:0005829;GO:0005912;GO:0005924;GO:0005925;GO:0030054;GO:0030055;GO:0043226;GO:0043227;GO:0043228;GO:0043229;GO:0043231;GO:0043232;GO:0044422;GO:0044424;GO:0044428;GO:0044430;GO:0044444;GO:0044446;GO:0044464;GO:0070161		27	27	26	54.6	54.6	53.2	59481	12689.1	15610.9	16261.3	139840	151869	151572	91343.5	115089	93658.3	14853.8	147760	100030
P41234	P41234	ATP-binding cassette sub-family A member 2	Abca2	sp|P41234|ABCA2_MOUSE ATP-binding cassette sub-family A member 2 OS=Mus musculus OX=10090 GN=Abca2 PE=1 SV=4	biological regulation;cellular process;chemical homeostasis;cholesterol homeostasis;establishment of localization;homeostatic process;lipid homeostasis;lipid transport;metabolic process;organic substance transport;regulation of biological process;regulation of biological quality;regulation of biosynthetic process;regulation of cellular biosynthetic process;regulation of cellular localization;regu…	active transmembrane transporter activity;adenyl nucleotide binding;adenyl ribonucleotide binding;ATP binding;ATPase activity;ATPase activity, coupled;ATPase activity, coupled to movement of substances;ATPase activity, coupled to transmembrane movement of substances;binding;catalytic activity;hydrolase activity;hydrolase activity, acting on acid anhydrides;hydrolase activity, acting on acid anhyd…	cell part;cytoplasmic membrane-bounded vesicle;cytoplasmic part;cytoplasmic vesicle;cytoskeletal part;endosomal part;endosome;endosome membrane;integral to membrane;intracellular membrane-bounded organelle;intracellular organelle;intracellular organelle part;intracellular part;intrinsic to membrane;lysosomal membrane;lysosome;lytic vacuole;membrane;membrane part;membrane-bounded organelle;membran…		GO:0006355;GO:0006357;GO:0006810;GO:0006869;GO:0008152;GO:0009719;GO:0009725;GO:0009889;GO:0009987;GO:0010033;GO:0010468;GO:0010556;GO:0019219;GO:0019222;GO:0031323;GO:0031326;GO:0032368;GO:0032371;GO:0032374;GO:0032377;GO:0032380;GO:0032383;GO:0032386;GO:0032879;GO:0042221;GO:0042592;GO:0042632;GO:0048545;GO:0048878;GO:0050789;GO:0050794;GO:0050896;GO:0051049;GO:0051171;GO:0051234;GO:0051252;GO:…	GO:0000166;GO:0003824;GO:0005215;GO:0005488;GO:0005524;GO:0015399;GO:0015405;GO:0016462;GO:0016787;GO:0016817;GO:0016818;GO:0016820;GO:0016887;GO:0017076;GO:0017111;GO:0022804;GO:0022857;GO:0030554;GO:0032553;GO:0032555;GO:0032559;GO:0035639;GO:0042623;GO:0042626;GO:0043492	GO:0000323;GO:0005764;GO:0005765;GO:0005768;GO:0005773;GO:0005774;GO:0005815;GO:0010008;GO:0016020;GO:0016021;GO:0016023;GO:0031090;GO:0031224;GO:0031410;GO:0031982;GO:0031988;GO:0043226;GO:0043227;GO:0043229;GO:0043231;GO:0044422;GO:0044424;GO:0044425;GO:0044430;GO:0044437;GO:0044440;GO:0044444;GO:0044446;GO:0044464		8	8	8	6.9	6.9	6.9	270510	38.8237	37.1122	38.524	49.2655	484.461	136.303	24.534	169.921	184.898	38.1533	223.343	126.451
Q8R420;E9PX95	Q8R420	ATP-binding cassette sub-family A member 3	Abca3	sp|Q8R420|ABCA3_MOUSE ATP-binding cassette sub-family A member 3 OS=Mus musculus OX=10090 GN=Abca3 PE=1 SV=3	cellular process;establishment of localization;lipid transport;organic substance transport;transmembrane transport;transport	active transmembrane transporter activity;adenyl nucleotide binding;adenyl ribonucleotide binding;ATP binding;ATPase activity;ATPase activity, coupled;ATPase activity, coupled to movement of substances;ATPase activity, coupled to transmembrane movement of substances;binding;catalytic activity;hydrolase activity;hydrolase activity, acting on acid anhydrides;hydrolase activity, acting on acid anhyd…	cell part;extracellular region part;extracellular space;integral to membrane;intrinsic to membrane;membrane;membrane part;plasma membrane	ABC transporters	GO:0006810;GO:0006869;GO:0009987;GO:0051234;GO:0055085;GO:0071702	GO:0000166;GO:0003824;GO:0005215;GO:0005488;GO:0005524;GO:0015399;GO:0015405;GO:0016462;GO:0016787;GO:0016817;GO:0016818;GO:0016820;GO:0016887;GO:0017076;GO:0017111;GO:0022804;GO:0022857;GO:0030554;GO:0032553;GO:0032555;GO:0032559;GO:0035639;GO:0042623;GO:0042626;GO:0043492	GO:0005615;GO:0005886;GO:0016020;GO:0016021;GO:0031224;GO:0044421;GO:0044425;GO:0044464	ko02010	9	9	9	9.4	9.4	9.4	191970			24.8046	240.058	509.309	1866.24	732.199	23.8318	751.135	24.8046	871.869	502.389
Q91V24	Q91V24	ATP-binding cassette sub-family A member 7	Abca7	sp|Q91V24|ABCA7_MOUSE ATP-binding cassette sub-family A member 7 OS=Mus musculus OX=10090 GN=Abca7 PE=1 SV=1	apolipoprotein A-I-mediated signaling pathway;behavior;biological regulation;cell surface receptor linked signaling pathway;cellular component assembly;cellular component organization;cellular component organization or biogenesis;cellular localization;cellular macromolecule localization;cellular macromolecule metabolic process;cellular membrane organization;cellular metabolic process;cellular pro…	active transmembrane transporter activity;adenyl nucleotide binding;adenyl ribonucleotide binding;apolipoprotein A-I binding;apolipoprotein A-I receptor activity;apolipoprotein binding;apolipoprotein receptor activity;ATP binding;ATPase activity;ATPase activity, coupled;ATPase activity, coupled to movement of substances;ATPase activity, coupled to transmembrane movement of substances;binding;cata…	apical plasma membrane;cell part;cell projection membrane;cell projection part;cell surface;cytoplasm;cytoplasmic part;endosomal part;endosome membrane;Golgi apparatus;Golgi apparatus part;Golgi membrane;integral to membrane;integral to plasma membrane;intracellular;intracellular membrane-bounded organelle;intracellular organelle;intracellular organelle part;intracellular part;intrinsic to membra…	ABC transporters	GO:0003008;GO:0006140;GO:0006464;GO:0006810;GO:0006869;GO:0006897;GO:0006909;GO:0007009;GO:0007165;GO:0007166;GO:0007610;GO:0007611;GO:0007613;GO:0008104;GO:0008152;GO:0009889;GO:0009890;GO:0009892;GO:0009894;GO:0009966;GO:0009967;GO:0009987;GO:0010324;GO:0010556;GO:0010558;GO:0010559;GO:0010561;GO:0010605;GO:0010627;GO:0010646;GO:0010647;GO:0010740;GO:0010874;GO:0010875;GO:0015914;GO:0015918;GO:…	GO:0000166;GO:0003824;GO:0004871;GO:0004872;GO:0004888;GO:0005215;GO:0005319;GO:0005488;GO:0005515;GO:0005524;GO:0005548;GO:0015248;GO:0015399;GO:0015405;GO:0016462;GO:0016787;GO:0016817;GO:0016818;GO:0016820;GO:0016887;GO:0017076;GO:0017111;GO:0017127;GO:0022804;GO:0022857;GO:0022892;GO:0030226;GO:0030554;GO:0032553;GO:0032555;GO:0032559;GO:0034185;GO:0034186;GO:0034188;GO:0035639;GO:0038023;GO:…	GO:0000139;GO:0001891;GO:0005622;GO:0005737;GO:0005794;GO:0005886;GO:0005887;GO:0009986;GO:0010008;GO:0016020;GO:0016021;GO:0016324;GO:0031090;GO:0031224;GO:0031226;GO:0031253;GO:0031256;GO:0032587;GO:0043226;GO:0043227;GO:0043229;GO:0043231;GO:0044422;GO:0044424;GO:0044425;GO:0044431;GO:0044440;GO:0044444;GO:0044446;GO:0044459;GO:0044463;GO:0044464	ko02010	8	8	8	6.2	6.2	6.2	236880	72.821	46.2856	1075.89		295.439		365.364	281.819	482.88	398.332	295.439	376.688
Q9JI39	Q9JI39	ATP-binding cassette sub-family B member 10, mitochondrial	Abcb10	sp|Q9JI39|ABCBA_MOUSE ATP-binding cassette sub-family B member 10, mitochondrial OS=Mus musculus OX=10090 GN=Abcb10 PE=1 SV=1	cellular process;establishment of localization;transmembrane transport;transport	active transmembrane transporter activity;adenyl nucleotide binding;adenyl ribonucleotide binding;ATP binding;ATPase activity;ATPase activity, coupled;ATPase activity, coupled to movement of substances;ATPase activity, coupled to transmembrane movement of substances;binding;catalytic activity;hydrolase activity;hydrolase activity, acting on acid anhydrides;hydrolase activity, acting on acid anhyd…	cell part;cytoplasmic part;integral to membrane;integral to mitochondrial membrane;integral to organelle membrane;intracellular membrane-bounded organelle;intracellular organelle;intracellular organelle part;intracellular part;intrinsic to membrane;intrinsic to organelle membrane;membrane;membrane part;membrane-bounded organelle;mitochondrial inner membrane;mitochondrial membrane;mitochondrial me…	ABC transporters	GO:0006810;GO:0009987;GO:0051234;GO:0055085	GO:0000166;GO:0003824;GO:0005215;GO:0005488;GO:0005515;GO:0005524;GO:0015399;GO:0015405;GO:0016462;GO:0016787;GO:0016817;GO:0016818;GO:0016820;GO:0016887;GO:0017076;GO:0017111;GO:0022804;GO:0022857;GO:0030554;GO:0032553;GO:0032555;GO:0032559;GO:0035639;GO:0042623;GO:0042626;GO:0042802;GO:0042803;GO:0043492;GO:0046983	GO:0005739;GO:0005743;GO:0016020;GO:0016021;GO:0019866;GO:0031090;GO:0031224;GO:0031300;GO:0031301;GO:0031966;GO:0032592;GO:0043226;GO:0043227;GO:0043229;GO:0043231;GO:0044422;GO:0044424;GO:0044425;GO:0044429;GO:0044444;GO:0044446;GO:0044455;GO:0044464	ko02010	10	10	10	21.3	21.3	21.3	77187				1631.83	2286.39	1054.71	1077.08	1311.93	2298.69		1657.64	1562.57
P21447	P21447	Multidrug resistance protein 1A	Abcb1a	sp|P21447|MDR1A_MOUSE ATP-dependent translocase ABCB1 OS=Mus musculus OX=10090 GN=Abcb1a PE=1 SV=3	anatomical structure development;biological regulation;body fluid secretion;cell cycle process;cell development;cell proliferation;cellular developmental process;cellular hyperosmotic response;cellular hyperosmotic salinity response;cellular process;cellular response to abiotic stimulus;cellular response to alkaloid;cellular response to antibiotic;cellular response to chemical stimulus;cellular r…	active transmembrane transporter activity;adenyl nucleotide binding;adenyl ribonucleotide binding;ATP binding;ATPase activity;ATPase activity, coupled;ATPase activity, coupled to movement of substances;ATPase activity, coupled to transmembrane movement of substances;binding;catalytic activity;drug transmembrane transporter activity;hydrolase activity;hydrolase activity, acting on acid anhydrides;…	apical part of cell;cell junction;cell part;cell surface;cell-cell junction;extracellular membrane-bounded organelle;extracellular organelle;extracellular region part;extracellular vesicular exosome;integral to membrane;intercellular canaliculus;intrinsic to membrane;membrane;membrane part;membrane-bounded organelle;membrane-bounded vesicle;organelle;plasma membrane;vesicle	ABC transporters;Bile secretion	GO:0000086;GO:0001666;GO:0001890;GO:0006810;GO:0006950;GO:0006970;GO:0006972;GO:0007584;GO:0007589;GO:0007595;GO:0007623;GO:0008152;GO:0008283;GO:0009605;GO:0009628;GO:0009651;GO:0009719;GO:0009725;GO:0009914;GO:0009987;GO:0009991;GO:0010033;GO:0010035;GO:0010038;GO:0010817;GO:0010941;GO:0015893;GO:0022402;GO:0022414;GO:0031667;GO:0031960;GO:0032355;GO:0032501;GO:0032502;GO:0032870;GO:0033273;GO:…	GO:0000166;GO:0003824;GO:0005215;GO:0005488;GO:0005524;GO:0008559;GO:0015238;GO:0015399;GO:0015405;GO:0016462;GO:0016787;GO:0016817;GO:0016818;GO:0016820;GO:0016887;GO:0017076;GO:0017111;GO:0022804;GO:0022857;GO:0030554;GO:0032553;GO:0032555;GO:0032559;GO:0035639;GO:0042623;GO:0042626;GO:0042910;GO:0043492	GO:0005886;GO:0005911;GO:0009986;GO:0016020;GO:0016021;GO:0030054;GO:0031224;GO:0031982;GO:0031988;GO:0043226;GO:0043227;GO:0043230;GO:0044421;GO:0044425;GO:0044464;GO:0045177;GO:0046581;GO:0065010;GO:0070062	ko02010;ko04976	36	12	11	34.8	12.2	10	140640	192.238	454.298	508.754	391.834	318.983		823.869	194.385	48.2183	385.097	355.409	355.491
P06795	P06795	Multidrug resistance protein 1B	Abcb1b	sp|P06795|MDR1B_MOUSE ATP-dependent translocase ABCB1 OS=Mus musculus OX=10090 GN=Abcb1b PE=1 SV=1	cellular process;establishment of localization;transmembrane transport;transport	active transmembrane transporter activity;adenyl nucleotide binding;adenyl ribonucleotide binding;ATP binding;ATPase activity;ATPase activity, coupled;ATPase activity, coupled to movement of substances;ATPase activity, coupled to transmembrane movement of substances;binding;catalytic activity;drug transmembrane transporter activity;hydrolase activity;hydrolase activity, acting on acid anhydrides;…	cell junction;cell part;cell-cell junction;cytoplasmic part;integral to membrane;intercellular canaliculus;intracellular membrane-bounded organelle;intracellular organelle;intracellular part;intrinsic to membrane;membrane;membrane part;membrane-bounded organelle;mitochondrion;organelle;plasma membrane	ABC transporters;Bile secretion	GO:0006810;GO:0009987;GO:0051234;GO:0055085	GO:0000166;GO:0003824;GO:0005215;GO:0005488;GO:0005524;GO:0008559;GO:0015238;GO:0015399;GO:0015405;GO:0016462;GO:0016787;GO:0016817;GO:0016818;GO:0016820;GO:0016887;GO:0017076;GO:0017111;GO:0022804;GO:0022857;GO:0030554;GO:0032553;GO:0032555;GO:0032559;GO:0035639;GO:0042623;GO:0042626;GO:0042910;GO:0043492	GO:0005739;GO:0005886;GO:0005911;GO:0016020;GO:0016021;GO:0030054;GO:0031224;GO:0043226;GO:0043227;GO:0043229;GO:0043231;GO:0044424;GO:0044425;GO:0044444;GO:0044464;GO:0046581	ko02010;ko04976	43	43	19	40.7	40.7	19.1	140990	1121.89	853.495	731.133	56226.8	39282	41186.5	29043.4	30674.9	24214.6	902.173	45565.1	27977.6
Q9DC29	Q9DC29	ATP-binding cassette sub-family B member 6, mitochondrial	Abcb6	sp|Q9DC29|ABCB6_MOUSE ATP-binding cassette sub-family B member 6, mitochondrial OS=Mus musculus OX=10090 GN=Abcb6 PE=1 SV=1	anatomical structure development;biosynthetic process;brain development;cellular biosynthetic process;cellular metabolic process;cellular nitrogen compound biosynthetic process;cellular nitrogen compound metabolic process;cellular process;cofactor biosynthetic process;cofactor metabolic process;cofactor transport;developmental process;epidermis development;establishment of localization;heme trans…	active transmembrane transporter activity;adenyl nucleotide binding;adenyl ribonucleotide binding;ATP binding;ATPase activity;ATPase activity, coupled;ATPase activity, coupled to movement of substances;ATPase activity, coupled to transmembrane movement of substances;binding;catalytic activity;cation binding;cofactor transporter activity;efflux transmembrane transporter activity;heme binding;heme …	cell part;cytoplasmic part;endoplasmic reticulum;endosome;envelope;extracellular membrane-bounded organelle;extracellular organelle;extracellular region part;extracellular vesicular exosome;Golgi apparatus;integral to membrane;integral to mitochondrial membrane;integral to mitochondrial outer membrane;integral to organelle membrane;intracellular membrane-bounded organelle;intracellular organelle;…	ABC transporters	GO:0006778;GO:0006779;GO:0006807;GO:0006810;GO:0007420;GO:0008152;GO:0008544;GO:0009058;GO:0009888;GO:0009987;GO:0015886;GO:0018130;GO:0032502;GO:0033013;GO:0033014;GO:0034641;GO:0043588;GO:0044237;GO:0044249;GO:0044271;GO:0046483;GO:0048513;GO:0048856;GO:0051181;GO:0051186;GO:0051188;GO:0051234;GO:0055085	GO:0000166;GO:0003824;GO:0005215;GO:0005488;GO:0005506;GO:0005524;GO:0015232;GO:0015399;GO:0015405;GO:0015439;GO:0015562;GO:0016462;GO:0016787;GO:0016817;GO:0016818;GO:0016820;GO:0016887;GO:0017076;GO:0017111;GO:0020037;GO:0022804;GO:0022857;GO:0030554;GO:0032553;GO:0032555;GO:0032559;GO:0035639;GO:0042623;GO:0042626;GO:0043167;GO:0043169;GO:0043492;GO:0046872;GO:0046906;GO:0046914;GO:0051184	GO:0005739;GO:0005740;GO:0005741;GO:0005768;GO:0005783;GO:0005794;GO:0005886;GO:0016020;GO:0016021;GO:0019867;GO:0031090;GO:0031224;GO:0031300;GO:0031301;GO:0031306;GO:0031307;GO:0031966;GO:0031967;GO:0031968;GO:0031975;GO:0031982;GO:0031988;GO:0032592;GO:0043226;GO:0043227;GO:0043229;GO:0043230;GO:0043231;GO:0044421;GO:0044422;GO:0044424;GO:0044425;GO:0044429;GO:0044444;GO:0044446;GO:0044455;GO:…	ko02010	6	5	5	12.2	11.3	11.3	93769		34.5174	43.6854	1890.01	1196.51	1750.97	1141.42	1211.09	1727.17	39.1014	1612.5	1359.89
Q61102	Q61102	ATP-binding cassette sub-family B member 7, mitochondrial	Abcb7	sp|Q61102|ABCB7_MOUSE ATP-binding cassette sub-family B member 7, mitochondrial OS=Mus musculus OX=10090 GN=Abcb7 PE=1 SV=3	biological regulation;cation homeostasis;cellular cation homeostasis;cellular chemical homeostasis;cellular homeostasis;cellular ion homeostasis;cellular iron ion homeostasis;cellular metal ion homeostasis;cellular process;chemical homeostasis;establishment of localization;homeostatic process;ion homeostasis;iron ion homeostasis;metal ion homeostasis;regulation of biological quality;transmembrane…	active transmembrane transporter activity;adenyl nucleotide binding;adenyl ribonucleotide binding;ATP binding;ATPase activity;ATPase activity, coupled;ATPase activity, coupled to movement of substances;ATPase activity, coupled to transmembrane movement of substances;binding;catalytic activity;hydrolase activity;hydrolase activity, acting on acid anhydrides;hydrolase activity, acting on acid anhyd…	cell part;cytoplasmic part;integral to membrane;intracellular membrane-bounded organelle;intracellular organelle;intracellular organelle part;intracellular part;intrinsic to membrane;membrane;membrane part;membrane-bounded organelle;mitochondrial inner membrane;mitochondrial membrane;mitochondrial part;mitochondrion;organelle;organelle inner membrane;organelle membrane;organelle part	ABC transporters	GO:0006810;GO:0006873;GO:0006875;GO:0006879;GO:0009987;GO:0019725;GO:0030003;GO:0042592;GO:0048878;GO:0050801;GO:0051234;GO:0055065;GO:0055072;GO:0055080;GO:0055082;GO:0055085;GO:0065007;GO:0065008	GO:0000166;GO:0003824;GO:0005215;GO:0005488;GO:0005524;GO:0015399;GO:0015405;GO:0016462;GO:0016787;GO:0016817;GO:0016818;GO:0016820;GO:0016887;GO:0017076;GO:0017111;GO:0022804;GO:0022857;GO:0030554;GO:0032553;GO:0032555;GO:0032559;GO:0035639;GO:0042623;GO:0042626;GO:0043492	GO:0005739;GO:0005743;GO:0016020;GO:0016021;GO:0019866;GO:0031090;GO:0031224;GO:0031966;GO:0043226;GO:0043227;GO:0043229;GO:0043231;GO:0044422;GO:0044424;GO:0044425;GO:0044429;GO:0044444;GO:0044446;GO:0044464	ko02010	32	32	32	46.4	46.4	46.4	82580	5926.42	8040.6	8052.52	58250.2	45248.3	63287.7	51717.9	64591	36674	7339.85	55595.4	50994.3
Q9CXJ4	Q9CXJ4	ATP-binding cassette sub-family B member 8, mitochondrial	Abcb8	sp|Q9CXJ4|ABCB8_MOUSE ATP-binding cassette sub-family B member 8, mitochondrial OS=Mus musculus OX=10090 GN=Abcb8 PE=1 SV=1	cellular process;establishment of localization;transmembrane transport;transport	active transmembrane transporter activity;adenyl nucleotide binding;adenyl ribonucleotide binding;ATP binding;ATPase activity;ATPase activity, coupled;ATPase activity, coupled to movement of substances;ATPase activity, coupled to transmembrane movement of substances;binding;catalytic activity;hydrolase activity;hydrolase activity, acting on acid anhydrides;hydrolase activity, acting on acid anhyd…	cell part;cytoplasmic part;integral to membrane;intracellular membrane-bounded organelle;intracellular non-membrane-bounded organelle;intracellular organelle;intracellular organelle part;intracellular part;intrinsic to membrane;membrane;membrane part;membrane-bounded organelle;mitochondrial inner membrane;mitochondrial membrane;mitochondrial part;mitochondrion;non-membrane-bounded organelle;nucle…	ABC transporters	GO:0006810;GO:0009987;GO:0051234;GO:0055085	GO:0000166;GO:0003824;GO:0005215;GO:0005488;GO:0005524;GO:0015399;GO:0015405;GO:0016462;GO:0016787;GO:0016817;GO:0016818;GO:0016820;GO:0016887;GO:0017076;GO:0017111;GO:0022804;GO:0022857;GO:0030554;GO:0032553;GO:0032555;GO:0032559;GO:0035639;GO:0042623;GO:0042626;GO:0043492	GO:0005634;GO:0005730;GO:0005739;GO:0005743;GO:0016020;GO:0016021;GO:0019866;GO:0031090;GO:0031224;GO:0031966;GO:0043226;GO:0043227;GO:0043228;GO:0043229;GO:0043231;GO:0043232;GO:0044422;GO:0044424;GO:0044425;GO:0044428;GO:0044429;GO:0044444;GO:0044446;GO:0044464	ko02010	12	12	12	21.1	21.1	21.1	77999	1238.42	833.829	821.135	2112.39	2403.48	1492.53	856.932	623.403	900.328	964.461	2002.8	793.554
Q9JJ59;Q9JJ59-2	Q9JJ59;Q9JJ59-2	ATP-binding cassette sub-family B member 9	Abcb9	sp|Q9JJ59|ABCB9_MOUSE ATP-binding cassette sub-family B member 9 OS=Mus musculus OX=10090 GN=Abcb9 PE=2 SV=1;sp|Q9JJ59-2|ABCB9_MOUSE Isoform 2 of ATP-binding cassette sub-family B member 9 OS=Mus musculus OX=10090 GN=Abcb9	cellular process;establishment of localization;establishment of protein localization;peptide transport;protein transport;transmembrane transport;transport	active transmembrane transporter activity;adenyl nucleotide binding;adenyl ribonucleotide binding;ATP binding;ATPase activity;ATPase activity, coupled;ATPase activity, coupled to movement of substances;ATPase activity, coupled to transmembrane movement of substances;binding;catalytic activity;hydrolase activity;hydrolase activity, acting on acid anhydrides;hydrolase activity, acting on acid anhyd…	cell part;cytoplasmic part;endoplasmic reticulum membrane;endoplasmic reticulum part;integral to endoplasmic reticulum membrane;integral to membrane;integral to organelle membrane;intracellular membrane-bounded organelle;intracellular organelle;intracellular organelle part;intracellular part;intrinsic to endoplasmic reticulum membrane;intrinsic to membrane;intrinsic to organelle membrane;lysosoma…	ABC transporters;Lysosome	GO:0006810;GO:0009987;GO:0015031;GO:0015833;GO:0045184;GO:0051234;GO:0055085	GO:0000166;GO:0003824;GO:0005215;GO:0005488;GO:0005515;GO:0005524;GO:0015197;GO:0015399;GO:0015405;GO:0015440;GO:0016462;GO:0016787;GO:0016817;GO:0016818;GO:0016820;GO:0016887;GO:0017076;GO:0017111;GO:0022804;GO:0022857;GO:0022891;GO:0022892;GO:0030554;GO:0032553;GO:0032555;GO:0032559;GO:0035639;GO:0042623;GO:0042626;GO:0042802;GO:0042803;GO:0043492;GO:0046983	GO:0000323;GO:0005764;GO:0005765;GO:0005773;GO:0005774;GO:0005789;GO:0016020;GO:0016021;GO:0030176;GO:0031090;GO:0031224;GO:0031227;GO:0031300;GO:0031301;GO:0043226;GO:0043227;GO:0043229;GO:0043231;GO:0044422;GO:0044424;GO:0044425;GO:0044432;GO:0044437;GO:0044444;GO:0044446;GO:0044464	ko02010;ko04142	6	5	5	15	13.8	13.8	83962						1444.81		88.8379	387.042		1444.81	237.94
O35379	O35379	Multidrug resistance-associated protein 1	Abcc1	sp|O35379|MRP1_MOUSE Multidrug resistance-associated protein 1 OS=Mus musculus OX=10090 GN=Abcc1 PE=1 SV=1	metabolic process	active transmembrane transporter activity;adenyl nucleotide binding;adenyl ribonucleotide binding;ATP binding;ATPase activity;ATPase activity, coupled;ATPase activity, coupled to movement of substances;ATPase activity, coupled to transmembrane movement of substances;binding;catalytic activity;hydrolase activity;hydrolase activity, acting on acid anhydrides;hydrolase activity, acting on acid anhyd…	basolateral plasma membrane;cell part;extracellular membrane-bounded organelle;extracellular organelle;extracellular region part;extracellular vesicular exosome;integral to membrane;integral to plasma membrane;intrinsic to membrane;intrinsic to plasma membrane;membrane;membrane part;membrane-bounded organelle;membrane-bounded vesicle;organelle;plasma membrane;plasma membrane part;vesicle	ABC transporters;Vitamin digestion and absorption	GO:0008152	GO:0000166;GO:0003824;GO:0005215;GO:0005488;GO:0005524;GO:0015399;GO:0015405;GO:0016462;GO:0016787;GO:0016817;GO:0016818;GO:0016820;GO:0016887;GO:0017076;GO:0017111;GO:0022804;GO:0022857;GO:0030554;GO:0032553;GO:0032555;GO:0032559;GO:0035639;GO:0042623;GO:0042626;GO:0043492	GO:0005886;GO:0005887;GO:0016020;GO:0016021;GO:0016323;GO:0031224;GO:0031226;GO:0031982;GO:0031988;GO:0043226;GO:0043227;GO:0043230;GO:0044421;GO:0044425;GO:0044459;GO:0044464;GO:0065010;GO:0070062	ko02010;ko04977	25	25	25	25.5	25.5	25.5	171180	39.8839	68.2919	130.253	9499.6	6373.63	7364.03	6666.61	6060.93	6087.75	79.4763	7745.75	6271.76
E9Q467;E9Q236	E9Q467;E9Q236		Abcc4	tr|E9Q467|E9Q467_MOUSE ATP-binding cassette, sub-family C (CFTR/MRP), member 4 OS=Mus musculus OX=10090 GN=Abcc4 PE=1 SV=1;tr|E9Q236|E9Q236_MOUSE ATP-binding cassette, sub-family C (CFTR/MRP), member 4 OS=Mus musculus OX=10090 GN=Abcc4 PE=1 SV=1	biological regulation;cellular process;drug transmembrane transport;drug transport;establishment of localization;positive regulation of biological process;positive regulation of cell proliferation;positive regulation of cellular process;positive regulation of smooth muscle cell proliferation;regulation of biological process;regulation of cell proliferation;regulation of cellular process;regulatio…	active transmembrane transporter activity;adenyl nucleotide binding;adenyl ribonucleotide binding;ATP binding;ATPase activity;ATPase activity, coupled;ATPase activity, coupled to movement of substances;ATPase activity, coupled to transmembrane movement of substances;binding;catalytic activity;drug transmembrane transporter activity;hydrolase activity;hydrolase activity, acting on acid anhydrides;…	basolateral plasma membrane;cell part;cytoplasmic part;cytoplasmic vesicle membrane;cytoplasmic vesicle part;integral to membrane;intracellular organelle part;intracellular part;intrinsic to membrane;membrane;membrane part;organelle membrane;organelle part;plasma membrane;plasma membrane part;platelet dense granule membrane;secretory granule membrane;vesicle membrane	ABC transporters;Bile secretion	GO:0006810;GO:0006855;GO:0008284;GO:0009719;GO:0009987;GO:0010033;GO:0010243;GO:0014070;GO:0015893;GO:0042127;GO:0042221;GO:0048518;GO:0048522;GO:0048660;GO:0048661;GO:0050789;GO:0050794;GO:0050896;GO:0051234;GO:0055085;GO:0065007	GO:0000166;GO:0003824;GO:0005215;GO:0005488;GO:0005524;GO:0015238;GO:0015399;GO:0015405;GO:0016462;GO:0016787;GO:0016817;GO:0016818;GO:0016820;GO:0016887;GO:0017076;GO:0017111;GO:0022804;GO:0022857;GO:0030554;GO:0032553;GO:0032555;GO:0032559;GO:0035639;GO:0042623;GO:0042626;GO:0043492	GO:0005886;GO:0012506;GO:0016020;GO:0016021;GO:0016323;GO:0030659;GO:0030667;GO:0031088;GO:0031090;GO:0031224;GO:0044422;GO:0044424;GO:0044425;GO:0044433;GO:0044444;GO:0044446;GO:0044459;GO:0044464	ko02010;ko04976	27	27	27	30.6	30.6	30.6	140210	385.632	235.368	385.497	6331.73	4327.07	3590.99	5096.87	4494.19	4180.35	335.499	4749.93	4590.47
Q9R1X5	Q9R1X5	Multidrug resistance-associated protein 5	Abcc5	sp|Q9R1X5|MRP5_MOUSE Multidrug resistance-associated protein 5 OS=Mus musculus OX=10090 GN=Abcc5 PE=1 SV=2		active transmembrane transporter activity;adenyl nucleotide binding;adenyl ribonucleotide binding;anion transmembrane transporter activity;ATP binding;ATPase activity;ATPase activity, coupled;ATPase activity, coupled to movement of substances;ATPase activity, coupled to transmembrane movement of substances;binding;catalytic activity;hydrolase activity;hydrolase activity, acting on acid anhydrides…	cell part;integral to membrane;intrinsic to membrane;membrane;membrane part	ABC transporters		GO:0000166;GO:0003824;GO:0005215;GO:0005488;GO:0005524;GO:0008509;GO:0008514;GO:0015075;GO:0015399;GO:0015405;GO:0016462;GO:0016787;GO:0016817;GO:0016818;GO:0016820;GO:0016887;GO:0017076;GO:0017111;GO:0022804;GO:0022857;GO:0022891;GO:0022892;GO:0030554;GO:0032553;GO:0032555;GO:0032559;GO:0035639;GO:0042623;GO:0042626;GO:0043492	GO:0016020;GO:0016021;GO:0031224;GO:0044425;GO:0044464	ko02010	7	7	7	6.8	6.8	6.8	161120				564.311	1597.58	286.979	513.817	1538.25	241.815		816.29	764.627
P48410	P48410	ATP-binding cassette sub-family D member 1	Abcd1	sp|P48410|ABCD1_MOUSE ATP-binding cassette sub-family D member 1 OS=Mus musculus OX=10090 GN=Abcd1 PE=1 SV=1	carboxylic acid catabolic process;carboxylic acid metabolic process;carboxylic acid transport;catabolic process;cellular catabolic process;cellular component organization;cellular component organization at cellular level;cellular component organization or biogenesis;cellular component organization or biogenesis at cellular level;cellular ketone metabolic process;cellular lipid catabolic process;c…	active transmembrane transporter activity;adenyl nucleotide binding;adenyl ribonucleotide binding;ATP binding;ATPase activity;ATPase activity, coupled;ATPase activity, coupled to movement of substances;ATPase activity, coupled to transmembrane movement of substances;binding;catalytic activity;enzyme binding;fatty acid transporter activity;fatty-acyl group transporter activity;fatty-acyl-CoA trans…	cell part;cytoplasm;cytoplasmic part;integral to membrane;integral to organelle membrane;integral to peroxisomal membrane;intracellular membrane-bounded organelle;intracellular organelle;intracellular organelle part;intracellular part;intrinsic to membrane;intrinsic to organelle membrane;intrinsic to peroxisomal membrane;membrane;membrane part;membrane-bounded organelle;microbody;microbody membra…	ABC transporters;Peroxisome	GO:0000038;GO:0001676;GO:0006082;GO:0006629;GO:0006631;GO:0006635;GO:0006810;GO:0006869;GO:0006996;GO:0007031;GO:0008152;GO:0009056;GO:0009062;GO:0009987;GO:0015718;GO:0015849;GO:0015908;GO:0015909;GO:0015910;GO:0016042;GO:0016043;GO:0016054;GO:0019395;GO:0019752;GO:0030258;GO:0032787;GO:0034440;GO:0042180;GO:0042758;GO:0042760;GO:0043436;GO:0044237;GO:0044238;GO:0044242;GO:0044248;GO:0044255;GO:…	GO:0000166;GO:0003824;GO:0005215;GO:0005319;GO:0005324;GO:0005325;GO:0005488;GO:0005515;GO:0005524;GO:0015245;GO:0015246;GO:0015399;GO:0015405;GO:0015607;GO:0016462;GO:0016787;GO:0016817;GO:0016818;GO:0016820;GO:0016887;GO:0017076;GO:0017111;GO:0019899;GO:0022804;GO:0022857;GO:0022892;GO:0030554;GO:0032553;GO:0032555;GO:0032559;GO:0035639;GO:0042623;GO:0042626;GO:0042802;GO:0042803;GO:0043492;GO:…	GO:0005737;GO:0005739;GO:0005777;GO:0005778;GO:0005779;GO:0016020;GO:0016021;GO:0031090;GO:0031224;GO:0031231;GO:0031300;GO:0031301;GO:0031903;GO:0042579;GO:0043226;GO:0043227;GO:0043229;GO:0043231;GO:0044422;GO:0044424;GO:0044425;GO:0044438;GO:0044439;GO:0044444;GO:0044446;GO:0044464;GO:0048471	ko02010;ko04146	13	13	13	22.4	22.4	22.4	81858	1849.59	1951.51	2082.27	3585.63	3580.89	817.3	5183.2	4538.74	5484.47	1961.12	2661.27	5068.8
P55096	P55096	ATP-binding cassette sub-family D member 3	Abcd3	sp|P55096|ABCD3_MOUSE ATP-binding cassette sub-family D member 3 OS=Mus musculus OX=10090 GN=Abcd3 PE=1 SV=2	carboxylic acid catabolic process;carboxylic acid metabolic process;catabolic process;cellular catabolic process;cellular component organization;cellular component organization at cellular level;cellular component organization or biogenesis;cellular component organization or biogenesis at cellular level;cellular ketone metabolic process;cellular lipid catabolic process;cellular lipid metabolic pr…	active transmembrane transporter activity;adenyl nucleotide binding;adenyl ribonucleotide binding;ATP binding;ATPase activity;ATPase activity, coupled;ATPase activity, coupled to movement of substances;ATPase activity, coupled to transmembrane movement of substances;binding;catalytic activity;hydrolase activity;hydrolase activity, acting on acid anhydrides;hydrolase activity, acting on acid anhyd…	cell part;cytoplasmic part;integral to membrane;intracellular membrane-bounded organelle;intracellular organelle;intracellular organelle lumen;intracellular organelle part;intracellular part;intrinsic to membrane;membrane;membrane part;membrane-bounded organelle;membrane-enclosed lumen;microbody;microbody lumen;microbody membrane;microbody part;mitochondrial inner membrane;mitochondrial membrane;…	ABC transporters;Peroxisome	GO:0000038;GO:0006082;GO:0006629;GO:0006631;GO:0006635;GO:0006996;GO:0007031;GO:0008152;GO:0009056;GO:0009062;GO:0009987;GO:0016042;GO:0016043;GO:0016054;GO:0019395;GO:0019752;GO:0030258;GO:0032787;GO:0034440;GO:0042180;GO:0042760;GO:0043436;GO:0044237;GO:0044238;GO:0044242;GO:0044248;GO:0044255;GO:0044281;GO:0044282;GO:0046395;GO:0055114;GO:0071840;GO:0071841;GO:0071842;GO:0072329	GO:0000166;GO:0003824;GO:0005215;GO:0005488;GO:0005515;GO:0005524;GO:0015399;GO:0015405;GO:0016462;GO:0016787;GO:0016817;GO:0016818;GO:0016820;GO:0016887;GO:0017076;GO:0017111;GO:0022804;GO:0022857;GO:0030554;GO:0032553;GO:0032555;GO:0032559;GO:0035639;GO:0042623;GO:0042626;GO:0042802;GO:0042803;GO:0043492;GO:0046983	GO:0005739;GO:0005743;GO:0005777;GO:0005778;GO:0005782;GO:0016020;GO:0016021;GO:0019866;GO:0031090;GO:0031224;GO:0031903;GO:0031907;GO:0031966;GO:0031974;GO:0042579;GO:0043226;GO:0043227;GO:0043229;GO:0043231;GO:0043233;GO:0044422;GO:0044424;GO:0044425;GO:0044429;GO:0044438;GO:0044439;GO:0044444;GO:0044446;GO:0044464;GO:0070013	ko02010;ko04146	16	16	16	32	32	32	75474	1679.51	2223.01	1800.16	50701.7	66655.5	71504.8	59224.8	62887.9	56702.4	1900.89	62954	59605
O89016	O89016	ATP-binding cassette sub-family D member 4	Abcd4	sp|O89016|ABCD4_MOUSE ATP-binding cassette sub-family D member 4 OS=Mus musculus OX=10090 GN=Abcd4 PE=1 SV=2	cellular metabolic process;cellular process;cobalamin metabolic process;cofactor metabolic process;heterocycle metabolic process;metabolic process;nitrogen compound metabolic process;porphyrin-containing compound metabolic process;small molecule metabolic process;tetrapyrrole metabolic process;vitamin metabolic process;water-soluble vitamin metabolic process	active transmembrane transporter activity;adenyl nucleotide binding;adenyl ribonucleotide binding;ATP binding;ATPase activity;ATPase activity, coupled;ATPase activity, coupled to movement of substances;ATPase activity, coupled to transmembrane movement of substances;binding;catalytic activity;hydrolase activity;hydrolase activity, acting on acid anhydrides;hydrolase activity, acting on acid anhyd…	cell part;cytoplasmic part;endoplasmic reticulum membrane;endoplasmic reticulum part;integral to membrane;intracellular organelle part;intracellular part;intrinsic to membrane;membrane;membrane part;organelle membrane;organelle part	ABC transporters;Peroxisome	GO:0006766;GO:0006767;GO:0006778;GO:0006807;GO:0008152;GO:0009235;GO:0009987;GO:0033013;GO:0044237;GO:0044281;GO:0046483;GO:0051186	GO:0000166;GO:0003824;GO:0005215;GO:0005488;GO:0005524;GO:0015399;GO:0015405;GO:0016462;GO:0016787;GO:0016817;GO:0016818;GO:0016820;GO:0016887;GO:0017076;GO:0017111;GO:0022804;GO:0022857;GO:0030554;GO:0032553;GO:0032555;GO:0032559;GO:0035639;GO:0042623;GO:0042626;GO:0043492	GO:0005789;GO:0016020;GO:0016021;GO:0031090;GO:0031224;GO:0044422;GO:0044424;GO:0044425;GO:0044432;GO:0044444;GO:0044446;GO:0044464	ko02010;ko04146	8	8	8	24.4	24.4	24.4	68582	104.382			708.185	673.929	391.072	607.552	1030.25	1354.55	104.382	591.062	997.451
P61222	P61222	ATP-binding cassette sub-family E member 1	Abce1	sp|P61222|ABCE1_MOUSE ATP-binding cassette sub-family E member 1 OS=Mus musculus OX=10090 GN=Abce1 PE=1 SV=1		adenyl nucleotide binding;adenyl ribonucleotide binding;ATP binding;ATPase activity;binding;catalytic activity;hydrolase activity;hydrolase activity, acting on acid anhydrides;hydrolase activity, acting on acid anhydrides, in phosphorus-containing anhydrides;iron-sulfur cluster binding;metal cluster binding;nucleoside-triphosphatase activity;nucleotide binding;purine nucleotide binding;purine rib…	cell part;cytoplasm;cytoplasmic part;intracellular membrane-bounded organelle;intracellular organelle;intracellular part;membrane;membrane-bounded organelle;mitochondrion;organelle			GO:0000166;GO:0003824;GO:0005488;GO:0005524;GO:0016462;GO:0016787;GO:0016817;GO:0016818;GO:0016887;GO:0017076;GO:0017111;GO:0030554;GO:0032553;GO:0032555;GO:0032559;GO:0035639;GO:0051536;GO:0051540	GO:0005737;GO:0005739;GO:0016020;GO:0043226;GO:0043227;GO:0043229;GO:0043231;GO:0044424;GO:0044444;GO:0044464		44	44	44	61.1	61.1	61.1	67314	29525.8	37363.3	40028.6	948784	756467	671983	621989	547864	409705	35639.2	792411	526519
Q6P542;REV__Q3UHD3-3	Q6P542	ATP-binding cassette sub-family F member 1	Abcf1	sp|Q6P542|ABCF1_MOUSE ATP-binding cassette sub-family F member 1 OS=Mus musculus OX=10090 GN=Abcf1 PE=1 SV=1	biological regulation;cellular process;positive regulation of biological process;positive regulation of biosynthetic process;positive regulation of cellular biosynthetic process;positive regulation of cellular metabolic process;positive regulation of cellular process;positive regulation of cellular protein metabolic process;positive regulation of macromolecule biosynthetic process;positive regula…	adenyl nucleotide binding;adenyl ribonucleotide binding;ATP binding;ATPase activity;binding;catalytic activity;hydrolase activity;hydrolase activity, acting on acid anhydrides;hydrolase activity, acting on acid anhydrides, in phosphorus-containing anhydrides;nucleic acid binding;nucleoside-triphosphatase activity;nucleotide binding;purine nucleotide binding;purine ribonucleoside triphosphate bind…	cell part;cytoplasm;cytoplasmic part;envelope;intracellular non-membrane-bounded organelle;intracellular organelle;intracellular organelle part;intracellular part;macromolecular complex;membrane;non-membrane-bounded organelle;nuclear envelope;nuclear part;nucleoplasm;organelle;organelle envelope;organelle part;polysomal ribosome;ribonucleoprotein complex;ribosome		GO:0006413;GO:0006417;GO:0009889;GO:0009891;GO:0009893;GO:0009987;GO:0010468;GO:0010556;GO:0010557;GO:0010604;GO:0010608;GO:0019222;GO:0031323;GO:0031325;GO:0031326;GO:0031328;GO:0032268;GO:0032270;GO:0045727;GO:0048518;GO:0048522;GO:0050789;GO:0050794;GO:0051246;GO:0051247;GO:0060255;GO:0065007;GO:0080090;GO:2000112	GO:0000166;GO:0003676;GO:0003824;GO:0005488;GO:0005524;GO:0008494;GO:0016462;GO:0016787;GO:0016817;GO:0016818;GO:0016887;GO:0017076;GO:0017111;GO:0030554;GO:0032553;GO:0032555;GO:0032559;GO:0035639;GO:0043021;GO:0043022;GO:0045182;GO:0090079	GO:0005635;GO:0005654;GO:0005737;GO:0005840;GO:0016020;GO:0030529;GO:0031967;GO:0031975;GO:0032991;GO:0042788;GO:0043226;GO:0043228;GO:0043229;GO:0043232;GO:0044422;GO:0044424;GO:0044428;GO:0044444;GO:0044446;GO:0044464		43	43	42	65.9	65.9	65.9	94944	18594.9	31266.4	27397.8	303043	248368	269852	233196	240931	202842	25753	273754	225656
Q99LE6;REV__Q9DAC9	Q99LE6	ATP-binding cassette sub-family F member 2	Abcf2	sp|Q99LE6|ABCF2_MOUSE ATP-binding cassette sub-family F member 2 OS=Mus musculus OX=10090 GN=Abcf2 PE=1 SV=1		adenyl nucleotide binding;adenyl ribonucleotide binding;ATP binding;ATPase activity;binding;catalytic activity;hydrolase activity;hydrolase activity, acting on acid anhydrides;hydrolase activity, acting on acid anhydrides, in phosphorus-containing anhydrides;nucleoside-triphosphatase activity;nucleotide binding;purine nucleotide binding;purine ribonucleoside triphosphate binding;purine ribonucleo…	cell part;cytoplasmic part;intracellular membrane-bounded organelle;intracellular organelle;intracellular part;membrane;membrane-bounded organelle;mitochondrion;organelle			GO:0000166;GO:0003824;GO:0005488;GO:0005524;GO:0016462;GO:0016787;GO:0016817;GO:0016818;GO:0016887;GO:0017076;GO:0017111;GO:0030554;GO:0032553;GO:0032555;GO:0032559;GO:0035639	GO:0005739;GO:0016020;GO:0043226;GO:0043227;GO:0043229;GO:0043231;GO:0044424;GO:0044444;GO:0044464		40	40	40	52.9	52.9	52.9	71781	6964.73	11626.1	10298.5	434253	418238	348592	303736	291387	229651	9629.78	400361	274925
Q8K268	Q8K268	ATP-binding cassette sub-family F member 3	Abcf3	sp|Q8K268|ABCF3_MOUSE ATP-binding cassette sub-family F member 3 OS=Mus musculus OX=10090 GN=Abcf3 PE=1 SV=1	defense response;defense response to virus;immune effector process;immune system process;multi-organism process;response to biotic stimulus;response to other organism;response to stimulus;response to stress;response to virus	adenyl nucleotide binding;adenyl ribonucleotide binding;ATP binding;ATPase activity;binding;catalytic activity;hydrolase activity;hydrolase activity, acting on acid anhydrides;hydrolase activity, acting on acid anhydrides, in phosphorus-containing anhydrides;nucleoside-triphosphatase activity;nucleotide binding;purine nucleotide binding;purine ribonucleoside triphosphate binding;purine ribonucleo…	cell part;membrane		GO:0002252;GO:0002376;GO:0006950;GO:0006952;GO:0009607;GO:0009615;GO:0050896;GO:0051607;GO:0051704;GO:0051707	GO:0000166;GO:0003824;GO:0005488;GO:0005524;GO:0016462;GO:0016787;GO:0016817;GO:0016818;GO:0016887;GO:0017076;GO:0017111;GO:0030554;GO:0032553;GO:0032555;GO:0032559;GO:0035639	GO:0016020;GO:0044464		30	30	30	48.2	48.2	48.2	79864	2396.87	3568.5	3365	43122.8	31792.4	32159.1	33710.7	32214.9	27665	3110.12	35691.4	31196.9
Q64343	Q64343	ATP-binding cassette sub-family G member 1	Abcg1	sp|Q64343|ABCG1_MOUSE ATP-binding cassette sub-family G member 1 OS=Mus musculus OX=10090 GN=Abcg1 PE=1 SV=1	alcohol metabolic process;amyloid precursor protein catabolic process;amyloid precursor protein metabolic process;biological regulation;catabolic process;cellular component organization;cellular component organization or biogenesis;cellular macromolecule metabolic process;cellular metabolic process;cellular process;chemical homeostasis;cholesterol efflux;cholesterol homeostasis;cholesterol metabo…	active transmembrane transporter activity;adenyl nucleotide binding;adenyl ribonucleotide binding;ADP binding;ATP binding;ATPase activity;ATPase activity, coupled;ATPase activity, coupled to movement of substances;ATPase activity, coupled to transmembrane movement of substances;binding;catalytic activity;cholesterol transporter activity;glycoprotein transporter activity;hydrolase activity;hydrola…	cell part;cytoplasmic part;endosome;external side of plasma membrane;Golgi apparatus;integral to membrane;intracellular membrane-bounded organelle;intracellular organelle;intracellular organelle part;intracellular part;intrinsic to membrane;membrane;membrane part;membrane-bounded organelle;mitochondrion;nuclear part;nucleoplasm;organelle;organelle part;plasma membrane;plasma membrane part;recycli…	ABC transporters	GO:0006066;GO:0006355;GO:0006516;GO:0006629;GO:0006810;GO:0006869;GO:0008152;GO:0008202;GO:0008203;GO:0009056;GO:0009057;GO:0009100;GO:0009719;GO:0009889;GO:0009891;GO:0009893;GO:0009987;GO:0010033;GO:0010468;GO:0010556;GO:0010743;GO:0010745;GO:0010872;GO:0010874;GO:0010875;GO:0010883;GO:0010888;GO:0010893;GO:0015031;GO:0015914;GO:0015918;GO:0016043;GO:0016125;GO:0019216;GO:0019218;GO:0019219;GO:…	GO:0000166;GO:0003824;GO:0005215;GO:0005319;GO:0005488;GO:0005515;GO:0005524;GO:0005548;GO:0008565;GO:0015248;GO:0015399;GO:0015405;GO:0016462;GO:0016787;GO:0016817;GO:0016818;GO:0016820;GO:0016887;GO:0017076;GO:0017111;GO:0017127;GO:0019534;GO:0022804;GO:0022857;GO:0022892;GO:0030554;GO:0032553;GO:0032555;GO:0032559;GO:0034040;GO:0034041;GO:0034437;GO:0035639;GO:0042623;GO:0042626;GO:0042802;GO:…	GO:0005654;GO:0005739;GO:0005768;GO:0005794;GO:0005886;GO:0009897;GO:0016020;GO:0016021;GO:0031224;GO:0043226;GO:0043227;GO:0043229;GO:0043231;GO:0044422;GO:0044424;GO:0044425;GO:0044428;GO:0044444;GO:0044446;GO:0044459;GO:0044464;GO:0055037	ko02010	8	8	8	18.2	18.2	18.2	74032	189.722	74.3585	572.209	307.308	460.946	626.128	221.83	219.159	215.051	278.763	464.794	218.68
Q7TMS5	Q7TMS5	ATP-binding cassette sub-family G member 2	Abcg2	sp|Q7TMS5|ABCG2_MOUSE ATP-binding cassette sub-family G member 2 OS=Mus musculus OX=10090 GN=Abcg2 PE=1 SV=1	cellular metabolic process;cellular nitrogen compound metabolic process;cellular process;cellular response to chemical stimulus;cellular response to corticosteroid stimulus;cellular response to dexamethasone stimulus;cellular response to endogenous stimulus;cellular response to glucocorticoid stimulus;cellular response to hormone stimulus;cellular response to organic substance;cellular response t…	active transmembrane transporter activity;adenyl nucleotide binding;adenyl ribonucleotide binding;ATP binding;ATPase activity;ATPase activity, coupled;ATPase activity, coupled to movement of substances;ATPase activity, coupled to transmembrane movement of substances;binding;catalytic activity;drug transmembrane transporter activity;hydrolase activity;hydrolase activity, acting on acid anhydrides;…	apical plasma membrane;cell part;cytoplasmic part;integral to membrane;intracellular membrane-bounded organelle;intracellular organelle;intracellular organelle part;intracellular part;intrinsic to membrane;membrane;membrane part;membrane-bounded organelle;mitochondrial membrane;mitochondrial part;nuclear part;nucleoplasm;nucleus;organelle;organelle membrane;organelle part;plasma membrane;plasma m…	ABC transporters;Bile secretion	GO:0001101;GO:0006082;GO:0006807;GO:0006810;GO:0007584;GO:0008152;GO:0009605;GO:0009719;GO:0009725;GO:0009987;GO:0009991;GO:0010033;GO:0010035;GO:0010038;GO:0010039;GO:0015893;GO:0022414;GO:0031667;GO:0031960;GO:0032501;GO:0032870;GO:0033273;GO:0034641;GO:0042221;GO:0042908;GO:0044237;GO:0044281;GO:0046415;GO:0046483;GO:0046618;GO:0048545;GO:0048609;GO:0050896;GO:0051234;GO:0051384;GO:0051414;GO:…	GO:0000166;GO:0003824;GO:0005215;GO:0005488;GO:0005515;GO:0005524;GO:0008559;GO:0015238;GO:0015399;GO:0015405;GO:0016462;GO:0016787;GO:0016817;GO:0016818;GO:0016820;GO:0016887;GO:0017076;GO:0017111;GO:0022804;GO:0022857;GO:0030554;GO:0032553;GO:0032555;GO:0032559;GO:0035639;GO:0042623;GO:0042626;GO:0042802;GO:0042803;GO:0042910;GO:0043492;GO:0046983	GO:0005634;GO:0005654;GO:0005886;GO:0016020;GO:0016021;GO:0016324;GO:0031090;GO:0031224;GO:0031966;GO:0043226;GO:0043227;GO:0043229;GO:0043231;GO:0044422;GO:0044424;GO:0044425;GO:0044428;GO:0044429;GO:0044444;GO:0044446;GO:0044459;GO:0044464	ko02010;ko04976	6	6	6	11	11	11	72977				797.922	254.009	566.218	1135.89	314.007	173.363		539.383	541.087
Q99P81	Q99P81	ATP-binding cassette sub-family G member 3	Abcg3	sp|Q99P81|ABCG3_MOUSE ATP-binding cassette sub-family G member 3 OS=Mus musculus OX=10090 GN=Abcg3 PE=1 SV=2	establishment of localization;transport	adenyl nucleotide binding;adenyl ribonucleotide binding;ATP binding;ATPase activity;binding;catalytic activity;hydrolase activity;hydrolase activity, acting on acid anhydrides;hydrolase activity, acting on acid anhydrides, in phosphorus-containing anhydrides;nucleoside-triphosphatase activity;nucleotide binding;purine nucleotide binding;purine ribonucleoside triphosphate binding;purine ribonucleo…	cell part;integral to membrane;intrinsic to membrane;membrane part	ABC transporters	GO:0006810;GO:0051234	GO:0000166;GO:0003824;GO:0005488;GO:0005524;GO:0016462;GO:0016787;GO:0016817;GO:0016818;GO:0016887;GO:0017076;GO:0017111;GO:0030554;GO:0032553;GO:0032555;GO:0032559;GO:0035639	GO:0016021;GO:0031224;GO:0044425;GO:0044464	ko02010	11	11	10	24.8	24.8	23.4	73612	426.842	1480.95	871.153	434.984	442.462	1284.93	501.675	521.244	1222.66	926.315	720.792	748.526
Q6PE15;Q6PE15-2	Q6PE15;Q6PE15-2	Mycophenolic acid acyl-glucuronide esterase, mitochondrial	Abhd10	sp|Q6PE15|ABHDA_MOUSE Mycophenolic acid acyl-glucuronide esterase, mitochondrial OS=Mus musculus OX=10090 GN=Abhd10 PE=1 SV=1;sp|Q6PE15-2|ABHDA_MOUSE Isoform 2 of Mycophenolic acid acyl-glucuronide esterase, mitochondrial OS=Mus musculus OX=10090 GN=Abhd10	carbohydrate catabolic process;carbohydrate metabolic process;catabolic process;cellular carbohydrate catabolic process;cellular carbohydrate metabolic process;cellular metabolic process;cellular process;glucuronoside catabolic process;glucuronoside metabolic process;metabolic process;primary metabolic process	catalytic activity;hydrolase activity;hydrolase activity, acting on glycosyl bonds;hydrolase activity, hydrolyzing O-glycosyl compounds	cell part;cytoplasmic part;cytosol;intracellular membrane-bounded organelle;intracellular organelle;intracellular part;membrane-bounded organelle;mitochondrion;organelle		GO:0005975;GO:0008152;GO:0009056;GO:0009987;GO:0016052;GO:0019389;GO:0019391;GO:0044237;GO:0044238;GO:0044262;GO:0044275	GO:0003824;GO:0004553;GO:0016787;GO:0016798	GO:0005739;GO:0005829;GO:0043226;GO:0043227;GO:0043229;GO:0043231;GO:0044424;GO:0044444;GO:0044464		15	15	15	55.2	55.2	55.2	33040	1765.17	3176.36	2738.73	39117.8	35413.5	23075.9	18903.5	17198.3	19650.1	2560.09	32535.7	18584
Q8K4F5	Q8K4F5	Alpha/beta hydrolase domain-containing protein 11	Abhd11	sp|Q8K4F5|ABHDB_MOUSE Protein ABHD11 OS=Mus musculus OX=10090 GN=Abhd11 PE=1 SV=1		catalytic activity;hydrolase activity	cell part;cytoplasmic part;intracellular membrane-bounded organelle;intracellular organelle;intracellular part;membrane-bounded organelle;mitochondrion;organelle			GO:0003824;GO:0016787	GO:0005739;GO:0043226;GO:0043227;GO:0043229;GO:0043231;GO:0044424;GO:0044444;GO:0044464		11	11	11	68.4	68.4	68.4	33560	7739.2	6274.49	6610.91	17203.5	37374.7	27715.3	19695.7	28943.2	23858.5	6874.87	27431.2	24165.8
Q99LR1;Q99LR1-2	Q99LR1	Monoacylglycerol lipase ABHD12	Abhd12	sp|Q99LR1|ABD12_MOUSE Lysophosphatidylserine lipase ABHD12 OS=Mus musculus OX=10090 GN=Abhd12 PE=1 SV=2	acylglycerol catabolic process;acylglycerol metabolic process;adult behavior;adult locomotory behavior;adult walking behavior;behavior;catabolic process;cellular catabolic process;cellular lipid catabolic process;cellular lipid metabolic process;cellular metabolic process;cellular process;glycerol ether catabolic process;glycerol ether metabolic process;glycerolipid catabolic process;glycerolipid…	acylglycerol lipase activity;carboxylic ester hydrolase activity;catalytic activity;hydrolase activity;hydrolase activity, acting on ester bonds;lipase activity	alpha-amino-3-hydroxy-5-methyl-4-isoxazolepropionic acid selective glutamate receptor complex;cell part;cytoplasmic part;integral to membrane;intracellular membrane-bounded organelle;intracellular organelle;intracellular part;intrinsic to membrane;ionotropic glutamate receptor complex;macromolecular complex;membrane part;membrane-bounded organelle;mitochondrion;organelle;plasma membrane part;prot…		GO:0006629;GO:0006638;GO:0006639;GO:0006644;GO:0006650;GO:0006658;GO:0006660;GO:0006662;GO:0007610;GO:0007626;GO:0007628;GO:0008152;GO:0008344;GO:0009056;GO:0009395;GO:0009605;GO:0009612;GO:0009628;GO:0009987;GO:0010996;GO:0016042;GO:0018904;GO:0019637;GO:0030534;GO:0032501;GO:0044237;GO:0044238;GO:0044242;GO:0044248;GO:0044255;GO:0044269;GO:0044281;GO:0046461;GO:0046464;GO:0046475;GO:0046486;GO:…	GO:0003824;GO:0016298;GO:0016787;GO:0016788;GO:0047372;GO:0052689	GO:0005739;GO:0008328;GO:0016021;GO:0031224;GO:0032281;GO:0032991;GO:0043226;GO:0043227;GO:0043229;GO:0043231;GO:0043234;GO:0043235;GO:0044424;GO:0044425;GO:0044444;GO:0044459;GO:0044464		18	18	18	52	52	52	45269	4110.58	4643.5	5175.43	20169.1	21701.9	10215.1	11823.6	12563	12779.3	4643.17	17362	12388.6
Q80UX8	Q80UX8	Alpha/beta hydrolase domain-containing protein 13	Abhd13	sp|Q80UX8|ABHDD_MOUSE Protein ABHD13 OS=Mus musculus OX=10090 GN=Abhd13 PE=2 SV=1		catalytic activity;hydrolase activity	cell part;integral to membrane;intrinsic to membrane;membrane;membrane part			GO:0003824;GO:0016787	GO:0016020;GO:0016021;GO:0031224;GO:0044425;GO:0044464		2	2	2	11.3	11.3	11.3	38525					917.622	146.922					532.272
Q922Q6	Q922Q6	Alpha/beta hydrolase domain-containing protein 14A	Abhd14a	sp|Q922Q6|ABHEA_MOUSE Protein ABHD14A OS=Mus musculus OX=10090 GN=Abhd14a PE=1 SV=2		catalytic activity;hydrolase activity	cell part;cytoplasm;extracellular membrane-bounded organelle;extracellular organelle;extracellular region part;extracellular vesicular exosome;integral to membrane;intracellular part;intrinsic to membrane;membrane part;membrane-bounded organelle;membrane-bounded vesicle;organelle;vesicle			GO:0003824;GO:0016787	GO:0005737;GO:0016021;GO:0031224;GO:0031982;GO:0031988;GO:0043226;GO:0043227;GO:0043230;GO:0044421;GO:0044424;GO:0044425;GO:0044464;GO:0065010;GO:0070062		3	3	3	26.3	26.3	26.3	27839				1124.69	1802.92			290.101			1463.81	290.101
Q8VCR7	Q8VCR7	Alpha/beta hydrolase domain-containing protein 14B	Abhd14b	sp|Q8VCR7|ABHEB_MOUSE Protein ABHD14B OS=Mus musculus OX=10090 GN=Abhd14b PE=1 SV=1	biological regulation;metabolic process;positive regulation of biological process;positive regulation of biosynthetic process;positive regulation of cellular biosynthetic process;positive regulation of cellular metabolic process;positive regulation of cellular process;positive regulation of gene expression;positive regulation of macromolecule biosynthetic process;positive regulation of macromolec…	catalytic activity;hydrolase activity	cell part;cytoplasm;cytoplasmic part;cytosol;extracellular membrane-bounded organelle;extracellular organelle;extracellular region part;extracellular vesicular exosome;intracellular membrane-bounded organelle;intracellular non-membrane-bounded organelle;intracellular organelle;intracellular organelle part;intracellular part;membrane-bounded organelle;membrane-bounded vesicle;non-membrane-bounded …		GO:0006355;GO:0006357;GO:0008152;GO:0009889;GO:0009891;GO:0009893;GO:0010468;GO:0010556;GO:0010557;GO:0010604;GO:0010628;GO:0019219;GO:0019222;GO:0031323;GO:0031325;GO:0031326;GO:0031328;GO:0045893;GO:0045935;GO:0045944;GO:0048518;GO:0048522;GO:0050789;GO:0050794;GO:0051171;GO:0051173;GO:0051252;GO:0051254;GO:0060255;GO:0065007;GO:0080090;GO:2000112	GO:0003824;GO:0016787	GO:0005634;GO:0005730;GO:0005737;GO:0005829;GO:0031982;GO:0031988;GO:0043226;GO:0043227;GO:0043228;GO:0043229;GO:0043230;GO:0043231;GO:0043232;GO:0044421;GO:0044422;GO:0044424;GO:0044428;GO:0044444;GO:0044446;GO:0044464;GO:0065010;GO:0070062		5	5	5	36.2	36.2	36.2	22450	273.823	1520.99	215.081	7503.27	7869.24	12468.2	9829.45	5970.61	13437.9	669.965	9280.24	9745.99
Q5F2F2	Q5F2F2	Abhydrolase domain-containing protein 15	Abhd15	sp|Q5F2F2|ABH15_MOUSE Protein ABHD15 OS=Mus musculus OX=10090 GN=Abhd15 PE=1 SV=1		catalytic activity;hydrolase activity	cell part;extracellular region;membrane			GO:0003824;GO:0016787	GO:0005576;GO:0016020;GO:0044464		11	11	11	29	29	29	51151	1847.45	2279.31	2424.22	692.846	1589.45	1589.11	452.306	908.286	558.189	2183.66	1290.47	639.594
Q9Z1Q2	Q9Z1Q2	Abhydrolase domain-containing protein 16A	Abhd16a	sp|Q9Z1Q2|ABHGA_MOUSE Phosphatidylserine lipase ABHD16A OS=Mus musculus OX=10090 GN=Abhd16a PE=1 SV=3		catalytic activity;hydrolase activity	cell part;integral to membrane;intrinsic to membrane;membrane part			GO:0003824;GO:0016787	GO:0016021;GO:0031224;GO:0044425;GO:0044464		15	15	15	32.8	32.8	32.8	63085	1804.2	1568.81	2516.17	6002.14	3614.92	4045.6	5627.65	5179.17	7651.82	1963.06	4554.22	6152.88
Q99JW1-2;Q99JW1	Q99JW1-2;Q99JW1	Alpha/beta hydrolase domain-containing protein 17A	Abhd17a	sp|Q99JW1-2|AB17A_MOUSE Isoform 2 of Alpha/beta hydrolase domain-containing protein 17A OS=Mus musculus OX=10090 GN=Abhd17a;sp|Q99JW1|AB17A_MOUSE Alpha/beta hydrolase domain-containing protein 17A OS=Mus musculus OX=10090 GN=Abhd17a PE=1 SV=1		catalytic activity;hydrolase activity	cell part;extracellular region;membrane			GO:0003824;GO:0016787	GO:0005576;GO:0016020;GO:0044464		5	5	5	36.6	36.6	36.6	26946	629.968	979.601	473.534	2485.66	1474.06	2479.09	1676.34	1824.43	2548.17	694.368	2146.27	2016.31
Q7M759	Q7M759	Alpha/beta hydrolase domain-containing protein 17B	Abhd17b	sp|Q7M759|AB17B_MOUSE Alpha/beta hydrolase domain-containing protein 17B OS=Mus musculus OX=10090 GN=Abhd17b PE=1 SV=1		catalytic activity;hydrolase activity	cell part;extracellular region;membrane			GO:0003824;GO:0016787	GO:0005576;GO:0016020;GO:0044464		9	9	9	56.2	56.2	56.2	32200		547.393	1093.45	6226.47	3265.27	1403.48	4888.66	3117.4	1668.54	820.422	3631.74	3224.87
Q8VCV1	Q8VCV1	Alpha/beta hydrolase domain-containing protein 17C	Abhd17c	sp|Q8VCV1|AB17C_MOUSE Alpha/beta hydrolase domain-containing protein 17C OS=Mus musculus OX=10090 GN=Abhd17c PE=1 SV=2		catalytic activity;hydrolase activity				GO:0003824;GO:0016787			1	1	1	10.9	10.9	10.9	35098				471.104	400.925				163.469		436.014	163.469
Q8VD66	Q8VD66	Abhydrolase domain-containing protein 4	Abhd4	sp|Q8VD66|ABHD4_MOUSE (Lyso)-N-acylphosphatidylethanolamine lipase OS=Mus musculus OX=10090 GN=Abhd4 PE=1 SV=1	catabolic process;lipid catabolic process;lipid metabolic process;metabolic process;primary metabolic process	catalytic activity;hydrolase activity			GO:0006629;GO:0008152;GO:0009056;GO:0016042;GO:0044238	GO:0003824;GO:0016787			2	2	2	10.8	10.8	10.8	38860								407.11	400.98			404.045
Q8R2Y0-2;Q8R2Y0	Q8R2Y0-2;Q8R2Y0	Monoacylglycerol lipase ABHD6	Abhd6	sp|Q8R2Y0-2|ABHD6_MOUSE Isoform 2 of Monoacylglycerol lipase ABHD6 OS=Mus musculus OX=10090 GN=Abhd6;sp|Q8R2Y0|ABHD6_MOUSE Monoacylglycerol lipase ABHD6 OS=Mus musculus OX=10090 GN=Abhd6 PE=1 SV=1	acylglycerol catabolic process;acylglycerol metabolic process;biological regulation;catabolic process;cellular catabolic process;cellular lipid catabolic process;cellular lipid metabolic process;cellular metabolic process;cellular process;glycerol ether catabolic process;glycerol ether metabolic process;glycerolipid catabolic process;glycerolipid metabolic process;lipid catabolic process;lipid me…	acylglycerol lipase activity;carboxylic ester hydrolase activity;catalytic activity;hydrolase activity;hydrolase activity, acting on ester bonds;lipase activity;phospholipase activity	alpha-amino-3-hydroxy-5-methyl-4-isoxazolepropionic acid selective glutamate receptor complex;cell part;cytoplasmic part;extracellular membrane-bounded organelle;extracellular organelle;extracellular region part;extracellular vesicular exosome;integral to membrane;intracellular membrane-bounded organelle;intracellular organelle;intracellular part;intrinsic to membrane;ionotropic glutamate recepto…		GO:0006629;GO:0006638;GO:0006639;GO:0006644;GO:0006662;GO:0008152;GO:0008277;GO:0009056;GO:0009395;GO:0009889;GO:0009891;GO:0009893;GO:0009966;GO:0009987;GO:0010646;GO:0010648;GO:0016042;GO:0018904;GO:0019216;GO:0019222;GO:0019637;GO:0023051;GO:0023057;GO:0030334;GO:0030336;GO:0031644;GO:0031645;GO:0032879;GO:0040012;GO:0040013;GO:0044057;GO:0044237;GO:0044238;GO:0044242;GO:0044248;GO:0044255;GO:…	GO:0003824;GO:0004620;GO:0016298;GO:0016787;GO:0016788;GO:0047372;GO:0052689	GO:0005739;GO:0008328;GO:0016021;GO:0031224;GO:0031982;GO:0031988;GO:0032281;GO:0032991;GO:0043226;GO:0043227;GO:0043229;GO:0043230;GO:0043231;GO:0043234;GO:0043235;GO:0044421;GO:0044424;GO:0044425;GO:0044444;GO:0044459;GO:0044464;GO:0065010;GO:0070062		12	12	12	50.5	50.5	50.5	32788	2460.24	2943.75	3200.62	36577.2	37504.9	28789.6	32740.5	39666.1	43650.2	2868.2	34290.6	38685.6
Q8CBW3-5;Q8CBW3-2;Q8CBW3-4;Q8CBW3-3;Q8CBW3	Q8CBW3-5;Q8CBW3-2;Q8CBW3-4;Q8CBW3-3;Q8CBW3	Abl interactor 1	Abi1	sp|Q8CBW3-5|ABI1_MOUSE Isoform 5 of Abl interactor 1 OS=Mus musculus OX=10090 GN=Abi1;sp|Q8CBW3-2|ABI1_MOUSE Isoform 2 of Abl interactor 1 OS=Mus musculus OX=10090 GN=Abi1;sp|Q8CBW3-4|ABI1_MOUSE Isoform 4 of Abl interactor 1 OS=Mus musculus OX=10090 GN=Abi	anatomical structure development;anatomical structure formation involved in morphogenesis;anatomical structure morphogenesis;anterior/posterior pattern specification;biological regulation;cell development;cell part morphogenesis;cell projection morphogenesis;cell projection organization;cellular component morphogenesis;cellular component organization;cellular component organization at cellular le…	binding;enzyme activator activity;enzyme regulator activity;kinase activator activity;kinase regulator activity;protein binding;protein complex binding;protein kinase activator activity;protein kinase regulator activity;protein tyrosine kinase activator activity	cell junction;cell leading edge;cell part;cell projection;cell projection part;cytoplasmic part;cytoskeletal part;cytoskeleton;extracellular membrane-bounded organelle;extracellular organelle;extracellular region part;extracellular vesicular exosome;filopodium;growth cone;intracellular;intracellular membrane-bounded organelle;intracellular non-membrane-bounded organelle;intracellular organelle;in…		GO:0001756;GO:0001932;GO:0003002;GO:0006464;GO:0006468;GO:0006793;GO:0006796;GO:0007389;GO:0008152;GO:0009653;GO:0009952;GO:0009987;GO:0016043;GO:0016310;GO:0018108;GO:0018193;GO:0018212;GO:0019220;GO:0019222;GO:0019538;GO:0030030;GO:0031323;GO:0031399;GO:0032268;GO:0032502;GO:0032989;GO:0032990;GO:0033674;GO:0035282;GO:0035855;GO:0042325;GO:0043085;GO:0043170;GO:0043412;GO:0043549;GO:0044093;GO:…	GO:0005488;GO:0005515;GO:0008047;GO:0019207;GO:0019209;GO:0019887;GO:0030234;GO:0030295;GO:0030296;GO:0032403	GO:0005622;GO:0005634;GO:0005856;GO:0014069;GO:0016020;GO:0030027;GO:0030054;GO:0030175;GO:0030426;GO:0030427;GO:0031209;GO:0031252;GO:0031982;GO:0031988;GO:0032991;GO:0042995;GO:0043005;GO:0043226;GO:0043227;GO:0043228;GO:0043229;GO:0043230;GO:0043231;GO:0043232;GO:0043234;GO:0044421;GO:0044422;GO:0044424;GO:0044430;GO:0044444;GO:0044446;GO:0044456;GO:0044463;GO:0044464;GO:0045211;GO:0065010;GO:…		21	21	16	50.5	50.5	41.2	42547	8553.99	18732.3	12443.4	75734.6	109149	97830.1	92442.5	69612.7	78209.9	13243.2	94237.9	80088.4
P62484	P62484	Abl interactor 2	Abi2	sp|P62484|ABI2_MOUSE Abl interactor 2 OS=Mus musculus OX=10090 GN=Abi2 PE=1 SV=1	actin cytoskeleton organization;actin filament organization;actin filament-based process;actin polymerization or depolymerization;anatomical structure development;behavior;biological regulation;camera-type eye development;cell migration;cell motility;cell projection organization;cellular component movement;cellular component organization;cellular component organization at cellular level;cellular …	binding;enzyme binding;proline-rich region binding;protein binding;protein complex binding;protein domain specific binding;SH3 domain binding;ubiquitin protein ligase binding	adherens junction;anchoring junction;cell junction;cell part;cell projection;cell-cell adherens junction;cell-cell junction;cytoplasmic part;cytoskeleton;cytosol;dendrite;filopodium;intracellular non-membrane-bounded organelle;intracellular organelle;intracellular part;lamellipodium;macromolecular complex;neuron projection;non-membrane-bounded organelle;organelle;protein complex;SCAR complex	Regulation of actin cytoskeleton	GO:0001654;GO:0003008;GO:0006464;GO:0006468;GO:0006793;GO:0006796;GO:0006928;GO:0006996;GO:0007010;GO:0007015;GO:0007165;GO:0007264;GO:0007265;GO:0007423;GO:0007610;GO:0007611;GO:0008152;GO:0008154;GO:0009987;GO:0010638;GO:0016043;GO:0016310;GO:0016358;GO:0016477;GO:0016601;GO:0018108;GO:0018193;GO:0018212;GO:0019538;GO:0030029;GO:0030030;GO:0030036;GO:0031175;GO:0032501;GO:0032502;GO:0032956;GO:…	GO:0005488;GO:0005515;GO:0017124;GO:0019899;GO:0019904;GO:0031625;GO:0032403;GO:0070064	GO:0005829;GO:0005856;GO:0005911;GO:0005912;GO:0005913;GO:0030027;GO:0030054;GO:0030175;GO:0030425;GO:0031209;GO:0032991;GO:0042995;GO:0043005;GO:0043226;GO:0043228;GO:0043229;GO:0043232;GO:0043234;GO:0044424;GO:0044444;GO:0044464;GO:0070161	ko04810	7	2	2	15	7	7	49387				386.024	763.163	801.683	269.337	160.396	185.594		650.29	205.109
Q8BYZ1;Q8BYZ1-2	Q8BYZ1;Q8BYZ1-2	ABI gene family member 3	Abi3	sp|Q8BYZ1|ABI3_MOUSE ABI gene family member 3 OS=Mus musculus OX=10090 GN=Abi3 PE=1 SV=3;sp|Q8BYZ1-2|ABI3_MOUSE Isoform 2 of ABI gene family member 3 OS=Mus musculus OX=10090 GN=Abi3	biological regulation;regulation of biological process;regulation of cell migration;regulation of cell motility;regulation of cellular component movement;regulation of cellular process;regulation of localization;regulation of locomotion		cell part;cell projection;cytoplasm;intracellular;intracellular part;lamellipodium;membrane		GO:0030334;GO:0032879;GO:0040012;GO:0050789;GO:0050794;GO:0051270;GO:0065007;GO:2000145		GO:0005622;GO:0005737;GO:0016020;GO:0030027;GO:0042995;GO:0044424;GO:0044464		15	15	15	52.6	52.6	52.6	39106	8385.39	7608.39	3667.19	14806.8	8511.82	18488	18136.3	26732.4	4655.88	6553.66	13935.5	16508.2
P00520-2;P00520-3;P00520;P00520-4	P00520-2;P00520-3;P00520;P00520-4	Tyrosine-protein kinase ABL1	Abl1	sp|P00520-2|ABL1_MOUSE Isoform II of Tyrosine-protein kinase ABL1 OS=Mus musculus OX=10090 GN=Abl1;sp|P00520-3|ABL1_MOUSE Isoform III of Tyrosine-protein kinase ABL1 OS=Mus musculus OX=10090 GN=Abl1;sp|P00520|ABL1_MOUSE Tyrosine-protein kinase ABL1 OS=Mus	actin cytoskeleton organization;actin filament branching;actin filament organization;actin filament-based process;activated T cell proliferation;activation of immune response;alpha-beta T cell activation;alpha-beta T cell differentiation;anatomical structure development;anatomical structure morphogenesis;antigen receptor-mediated signaling pathway;apoptosis;astrocyte differentiation;autophagy;B c…	actin binding;actin filament binding;adenyl nucleotide binding;adenyl ribonucleotide binding;ATP binding;binding;catalytic activity;cation binding;cytoskeletal protein binding;DNA binding;enzyme binding;ion binding;kinase activity;kinase binding;magnesium ion binding;manganese ion binding;metal ion binding;mitogen-activated protein kinase binding;non-membrane spanning protein tyrosine kinase acti…	actin cytoskeleton;cell leading edge;cell part;cell projection;cytoplasm;cytoplasmic part;cytoskeleton;cytosol;extrinsic to internal side of plasma membrane;extrinsic to membrane;extrinsic to plasma membrane;intracellular membrane-bounded organelle;intracellular non-membrane-bounded organelle;intracellular organelle;intracellular organelle part;intracellular part;membrane part;membrane-bounded or…	Axon guidance;Cell cycle;Chronic myeloid leukemia;ErbB signaling pathway;Neurotrophin signaling pathway;Pathogenic Escherichia coli infection;Pathways in cancer;Shigellosis;Viral myocarditis	GO:0000902;GO:0000904;GO:0001775;GO:0001776;GO:0001782;GO:0001922;GO:0001932;GO:0001934;GO:0002237;GO:0002252;GO:0002253;GO:0002260;GO:0002263;GO:0002285;GO:0002312;GO:0002322;GO:0002327;GO:0002332;GO:0002333;GO:0002366;GO:0002376;GO:0002429;GO:0002521;GO:0002682;GO:0002684;GO:0002757;GO:0002764;GO:0002768;GO:0003008;GO:0006139;GO:0006259;GO:0006281;GO:0006464;GO:0006468;GO:0006469;GO:0006793;GO:…	GO:0000149;GO:0000166;GO:0000287;GO:0003676;GO:0003677;GO:0003779;GO:0003824;GO:0004672;GO:0004713;GO:0004715;GO:0005102;GO:0005488;GO:0005515;GO:0005524;GO:0008022;GO:0008092;GO:0016301;GO:0016740;GO:0016772;GO:0016773;GO:0017076;GO:0017124;GO:0019899;GO:0019900;GO:0019901;GO:0019904;GO:0019905;GO:0030145;GO:0030554;GO:0032553;GO:0032555;GO:0032559;GO:0035639;GO:0043167;GO:0043169;GO:0046872;GO:…	GO:0005634;GO:0005654;GO:0005730;GO:0005737;GO:0005739;GO:0005829;GO:0005856;GO:0015629;GO:0019897;GO:0019898;GO:0031234;GO:0031252;GO:0042995;GO:0043005;GO:0043226;GO:0043227;GO:0043228;GO:0043229;GO:0043231;GO:0043232;GO:0044422;GO:0044424;GO:0044425;GO:0044428;GO:0044444;GO:0044446;GO:0044459;GO:0044464;GO:0048471	ko04012;ko04110;ko04360;ko04722;ko05130;ko05131;ko05200;ko05220;ko05416	13	13	10	21.3	21.3	18.2	122180	82.1304	57.1656		1616.77	1502.05	2294.7	2074.97	2125.54	2044.76	69.648	1804.51	2081.76
Q4JIM5	Q4JIM5	Abelson tyrosine-protein kinase 2	Abl2	sp|Q4JIM5|ABL2_MOUSE Tyrosine-protein kinase ABL2 OS=Mus musculus OX=10090 GN=Abl2 PE=1 SV=1	actin cytoskeleton organization;actin filament bundle assembly;actin filament organization;actin filament-based process;alpha-beta T cell activation;alpha-beta T cell differentiation;anatomical structure morphogenesis;associative learning;astrocyte differentiation;behavior;Bergmann glial cell differentiation;biological regulation;calcium ion homeostasis;cation homeostasis;cell activation;cell com…	adenyl nucleotide binding;adenyl ribonucleotide binding;ATP binding;binding;catalytic activity;cation binding;ion binding;kinase activity;magnesium ion binding;manganese ion binding;metal ion binding;non-membrane spanning protein tyrosine kinase activity;nucleotide binding;phosphotransferase activity, alcohol group as acceptor;protein binding;protein kinase activity;protein tyrosine kinase activi…	actin cytoskeleton;cell part;cell projection;cell projection part;cytoplasmic membrane-bounded vesicle;cytoplasmic part;cytoplasmic vesicle;cytoskeleton;dendritic spine;extrinsic to internal side of plasma membrane;extrinsic to membrane;extrinsic to plasma membrane;intracellular membrane-bounded organelle;intracellular non-membrane-bounded organelle;intracellular organelle;intracellular part;lame…		GO:0001775;GO:0002376;GO:0002521;GO:0003008;GO:0006464;GO:0006468;GO:0006793;GO:0006796;GO:0006810;GO:0006873;GO:0006874;GO:0006875;GO:0006897;GO:0006909;GO:0006928;GO:0006930;GO:0006950;GO:0006952;GO:0006955;GO:0006996;GO:0007010;GO:0007015;GO:0007154;GO:0007162;GO:0007165;GO:0007166;GO:0007167;GO:0007169;GO:0007173;GO:0007204;GO:0007584;GO:0007610;GO:0007611;GO:0007612;GO:0007632;GO:0008104;GO:…	GO:0000166;GO:0000287;GO:0003824;GO:0004672;GO:0004713;GO:0004715;GO:0005102;GO:0005488;GO:0005515;GO:0005524;GO:0016301;GO:0016740;GO:0016772;GO:0016773;GO:0017076;GO:0030145;GO:0030554;GO:0032553;GO:0032555;GO:0032559;GO:0035639;GO:0043167;GO:0043169;GO:0046872;GO:0046914	GO:0001891;GO:0005856;GO:0015629;GO:0016023;GO:0019897;GO:0019898;GO:0030027;GO:0031234;GO:0031410;GO:0031982;GO:0031988;GO:0042995;GO:0043005;GO:0043197;GO:0043226;GO:0043227;GO:0043228;GO:0043229;GO:0043231;GO:0043232;GO:0044309;GO:0044424;GO:0044425;GO:0044444;GO:0044459;GO:0044463;GO:0044464		12	9	9	16.2	13.2	13.2	128190				1511.88	1375.52	1370.71	653.773	515.256	665.951		1419.37	611.66
Q8K4G5-3;Q8K4G5-2;Q8K4G5;Q8K4G5-4	Q8K4G5-3;Q8K4G5-2;Q8K4G5;Q8K4G5-4	Actin-binding LIM protein 1	Ablim1	sp|Q8K4G5-3|ABLM1_MOUSE Isoform 3 of Actin-binding LIM protein 1 OS=Mus musculus OX=10090 GN=Ablim1;sp|Q8K4G5-2|ABLM1_MOUSE Isoform 2 of Actin-binding LIM protein 1 OS=Mus musculus OX=10090 GN=Ablim1;sp|Q8K4G5|ABLM1_MOUSE Actin-binding LIM protein 1 OS=Mus	anatomical structure formation involved in morphogenesis;axon guidance;biological regulation;cell projection assembly;cell projection organization;cellular component assembly;cellular component assembly at cellular level;cellular component assembly involved in morphogenesis;cellular component organization;cellular component organization at cellular level;cellular component organization or biogene…	actin binding;binding;cation binding;cytoskeletal protein binding;ion binding;metal ion binding;protein binding;transition metal ion binding;zinc ion binding	actin cytoskeleton;actin filament bundle;actomyosin;cell part;cell projection;cytoplasm;cytoskeletal part;cytoskeleton;intracellular non-membrane-bounded organelle;intracellular organelle;intracellular organelle part;intracellular part;lamellipodium;non-membrane-bounded organelle;organelle;organelle part;stress fiber	Axon guidance	GO:0006355;GO:0006357;GO:0006935;GO:0006996;GO:0007010;GO:0007411;GO:0009605;GO:0009889;GO:0009891;GO:0009893;GO:0009987;GO:0010468;GO:0010556;GO:0010557;GO:0010604;GO:0010628;GO:0010927;GO:0016043;GO:0019219;GO:0019222;GO:0022607;GO:0030030;GO:0030031;GO:0030032;GO:0031323;GO:0031325;GO:0031326;GO:0031328;GO:0032502;GO:0040011;GO:0042221;GO:0042330;GO:0042384;GO:0045893;GO:0045935;GO:0045944;GO:…	GO:0003779;GO:0005488;GO:0005515;GO:0008092;GO:0008270;GO:0043167;GO:0043169;GO:0046872;GO:0046914	GO:0001725;GO:0005737;GO:0005856;GO:0015629;GO:0030027;GO:0032432;GO:0042641;GO:0042995;GO:0043226;GO:0043228;GO:0043229;GO:0043232;GO:0044422;GO:0044424;GO:0044430;GO:0044446;GO:0044464	ko04360	27	27	27	53.2	53.2	53.2	62003	11600.4	19086.4	17969.2	84438.7	78118.3	77512.2	203222	180910	147545	16218.7	80023.1	177226
Q5SSL4-4;Q5SSL4;Q5SSL4-2;Q5SSL4-3	Q5SSL4-4;Q5SSL4;Q5SSL4-2;Q5SSL4-3	Active breakpoint cluster region-related protein	Abr	sp|Q5SSL4-4|ABR_MOUSE Isoform 4 of Active breakpoint cluster region-related protein OS=Mus musculus OX=10090 GN=Abr;sp|Q5SSL4|ABR_MOUSE Active breakpoint cluster region-related protein OS=Mus musculus OX=10090 GN=Abr PE=1 SV=1;sp|Q5SSL4-2|ABR_MOUSE Isoform	actin cytoskeleton organization;actin filament-based process;anatomical structure development;anatomical structure morphogenesis;biological regulation;brain development;cellular component organization;cellular component organization at cellular level;cellular component organization or biogenesis;cellular component organization or biogenesis at cellular level;cellular process;cellular response to …	enzyme activator activity;enzyme regulator activity;GTPase activator activity;GTPase regulator activity;guanyl-nucleotide exchange factor activity;nucleoside-triphosphatase regulator activity;Ras guanyl-nucleotide exchange factor activity;Rho guanyl-nucleotide exchange factor activity;small GTPase regulator activity	cell part;cytoplasmic part;cytosol;intracellular part;membrane;plasma membrane		GO:0002237;GO:0002682;GO:0002683;GO:0002685;GO:0002686;GO:0002691;GO:0002692;GO:0002694;GO:0002695;GO:0002697;GO:0002698;GO:0002703;GO:0002886;GO:0003008;GO:0003013;GO:0003018;GO:0006140;GO:0006996;GO:0007010;GO:0007165;GO:0007420;GO:0009607;GO:0009653;GO:0009894;GO:0009987;GO:0010033;GO:0016043;GO:0017157;GO:0019219;GO:0019222;GO:0022603;GO:0030029;GO:0030036;GO:0030100;GO:0030334;GO:0030336;GO:…	GO:0005083;GO:0005085;GO:0005088;GO:0005089;GO:0005096;GO:0008047;GO:0030234;GO:0030695;GO:0060589	GO:0005829;GO:0005886;GO:0016020;GO:0044424;GO:0044444;GO:0044464		27	27	26	46.8	46.8	45.6	93772	6581.06	7145.11	6082.03	13054.6	7855.41	8845.35	11539.7	13688	9687.41	6602.73	9918.45	11638.4
Q4KML4	Q4KML4	Costars family protein ABRACL	Abracl	sp|Q4KML4|ABRAL_MOUSE Costars family protein ABRACL OS=Mus musculus OX=10090 GN=Abracl PE=1 SV=1									5	5	5	76.5	76.5	76.5	9030.3	210841	145317	167064	1885790	2139260	2291980	2543310	2008320	1617200	174407	2.10568e+06	2.05628e+06
Q9QYL7	Q9QYL7	Activator of basal transcription 1	Abt1	sp|Q9QYL7|ABT1_MOUSE Activator of basal transcription 1 OS=Mus musculus OX=10090 GN=Abt1 PE=2 SV=1	biological regulation;biosynthetic process;cell differentiation;cell differentiation in spinal cord;cellular biosynthetic process;cellular component assembly;cellular component assembly at cellular level;cellular component organization;cellular component organization at cellular level;cellular component organization or biogenesis;cellular component organization or biogenesis at cellular level;cel…	binding;DNA binding;nucleic acid binding;nucleotide binding;RNA binding	cell part;intracellular non-membrane-bounded organelle;intracellular organelle;intracellular organelle part;intracellular part;macromolecular complex;non-membrane-bounded organelle;nuclear part;nucleolus;nucleoplasm part;organelle;organelle part;protein complex;transcription factor complex		GO:0000447;GO:0000469;GO:0000472;GO:0000478;GO:0000479;GO:0000480;GO:0000966;GO:0000967;GO:0006139;GO:0006351;GO:0006355;GO:0006357;GO:0006366;GO:0006396;GO:0006807;GO:0008152;GO:0009058;GO:0009059;GO:0009889;GO:0009987;GO:0010468;GO:0010556;GO:0016043;GO:0016070;GO:0019219;GO:0019222;GO:0021515;GO:0021522;GO:0021953;GO:0022607;GO:0022618;GO:0030154;GO:0030182;GO:0031323;GO:0031326;GO:0032502;GO:…	GO:0000166;GO:0003676;GO:0003677;GO:0003723;GO:0005488	GO:0005667;GO:0005730;GO:0032991;GO:0043226;GO:0043228;GO:0043229;GO:0043232;GO:0043234;GO:0044422;GO:0044424;GO:0044428;GO:0044446;GO:0044451;GO:0044464		18	18	18	73.6	73.6	73.6	30658	1643.73	3876.73	5974.81	43055	42105.1	37663.9	21593.5	17502.8	17587.9	3831.76	40941.3	18894.7
Q7TQI7	Q7TQI7	Ankyrin repeat and BTB/POZ domain-containing protein 2	Abtb2	sp|Q7TQI7|ABTB2_MOUSE Ankyrin repeat and BTB/POZ domain-containing protein 2 OS=Mus musculus OX=10090 GN=Abtb2 PE=1 SV=1			cell part;intracellular membrane-bounded organelle;intracellular organelle;intracellular organelle part;intracellular part;membrane-bounded organelle;nuclear part;nucleoplasm;nucleus;organelle;organelle part				GO:0005634;GO:0005654;GO:0043226;GO:0043227;GO:0043229;GO:0043231;GO:0044422;GO:0044424;GO:0044428;GO:0044446;GO:0044464		15	15	15	22.1	22.1	22.1	113500	252.757		763.19	6129.37	6266.77	5020.27	1938.52	610.291	1127.08	507.974	5805.47	1225.3
Q921H8;Q8VCH0	Q921H8	3-ketoacyl-CoA thiolase A, peroxisomal	Acaa1a	sp|Q921H8|THIKA_MOUSE 3-ketoacyl-CoA thiolase A, peroxisomal OS=Mus musculus OX=10090 GN=Acaa1a PE=1 SV=1	bile acid metabolic process;carboxylic acid catabolic process;carboxylic acid metabolic process;catabolic process;cellular catabolic process;cellular ketone metabolic process;cellular lipid catabolic process;cellular lipid metabolic process;cellular metabolic process;cellular process;fatty acid beta-oxidation;fatty acid catabolic process;fatty acid metabolic process;fatty acid oxidation;lipid cat…	acetyl-CoA C-acetyltransferase activity;acetyl-CoA C-acyltransferase activity;acetyltransferase activity;acyl-CoA oxidase activity;C-acetyltransferase activity;C-acyltransferase activity;catalytic activity;oxidoreductase activity;oxidoreductase activity, acting on the CH-CH group of donors;oxidoreductase activity, acting on the CH-CH group of donors, oxygen as acceptor;palmitoyl-CoA oxidase activ…	cell part;cytoplasmic part;intracellular membrane-bounded organelle;intracellular organelle;intracellular part;membrane;membrane-bounded organelle;microbody;mitochondrion;organelle;peroxisome	Benzoate degradation;Biosynthesis of unsaturated fatty acids;Fatty acid metabolism;Peroxisome;PPAR signaling pathway;Valine, leucine and isoleucine degradation	GO:0000038;GO:0006082;GO:0006629;GO:0006631;GO:0006635;GO:0008152;GO:0008202;GO:0008206;GO:0009056;GO:0009062;GO:0009987;GO:0016042;GO:0016054;GO:0019395;GO:0019752;GO:0030258;GO:0032787;GO:0034440;GO:0042180;GO:0043436;GO:0044237;GO:0044238;GO:0044242;GO:0044248;GO:0044255;GO:0044281;GO:0044282;GO:0046395;GO:0055114;GO:0072329	GO:0003824;GO:0003985;GO:0003988;GO:0003997;GO:0016401;GO:0016407;GO:0016408;GO:0016453;GO:0016491;GO:0016627;GO:0016634;GO:0016740;GO:0016746;GO:0016747	GO:0005739;GO:0005777;GO:0016020;GO:0042579;GO:0043226;GO:0043227;GO:0043229;GO:0043231;GO:0044424;GO:0044444;GO:0044464	ko00071;ko00280;ko00362;ko01040;ko03320;ko04146	19	19	19	61.1	61.1	61.1	43953	11774.9	20467.8	21782.7	156582	162760	146962	190558	159666	168210	18008.5	155435	172811
Q8BWT1	Q8BWT1	3-ketoacyl-CoA thiolase, mitochondrial	Acaa2	sp|Q8BWT1|THIM_MOUSE 3-ketoacyl-CoA thiolase, mitochondrial OS=Mus musculus OX=10090 GN=Acaa2 PE=1 SV=3	carboxylic acid metabolic process;cellular ketone metabolic process;cellular lipid metabolic process;cellular metabolic process;cellular process;cellular response to chemical stimulus;cellular response to hypoxia;cellular response to oxygen levels;cellular response to stimulus;cellular response to stress;fatty acid metabolic process;lipid metabolic process;metabolic process;monocarboxylic acid me…	acetyl-CoA C-acyltransferase activity;C-acyltransferase activity;catalytic activity;transferase activity;transferase activity, transferring acyl groups;transferase activity, transferring acyl groups other than amino-acyl groups	cell part;cytoplasmic part;extracellular membrane-bounded organelle;extracellular organelle;extracellular region part;extracellular vesicular exosome;intracellular membrane-bounded organelle;intracellular organelle;intracellular organelle part;intracellular part;membrane;membrane-bounded organelle;membrane-bounded vesicle;mitochondrial inner membrane;mitochondrial membrane;mitochondrial part;mito…	Benzoate degradation;Fatty acid elongation in mitochondria;Fatty acid metabolism;Valine, leucine and isoleucine degradation	GO:0001666;GO:0006082;GO:0006629;GO:0006631;GO:0006950;GO:0008152;GO:0009987;GO:0019752;GO:0032787;GO:0033554;GO:0042180;GO:0042221;GO:0043436;GO:0044237;GO:0044238;GO:0044255;GO:0044281;GO:0050896;GO:0051716;GO:0070482;GO:0070887;GO:0071453;GO:0071456	GO:0003824;GO:0003988;GO:0016408;GO:0016740;GO:0016746;GO:0016747	GO:0005739;GO:0005743;GO:0016020;GO:0019866;GO:0031090;GO:0031966;GO:0031982;GO:0031988;GO:0043226;GO:0043227;GO:0043229;GO:0043230;GO:0043231;GO:0044421;GO:0044422;GO:0044424;GO:0044429;GO:0044444;GO:0044446;GO:0044464;GO:0065010;GO:0070062	ko00062;ko00071;ko00280;ko00362	31	31	31	89.4	89.4	89.4	41829	146355	233427	195554	532763	497869	496351	395746	411189	479690	191779	508994	428875
Q5SWU9-2	Q5SWU9-2	Acetyl-CoA carboxylase 1;Biotin carboxylase	Acaca	sp|Q5SWU9-2|ACACA_MOUSE Isoform 2 of Acetyl-CoA carboxylase 1 OS=Mus musculus OX=10090 GN=Acaca	acetyl-CoA metabolic process;anatomical structure homeostasis;biological regulation;biosynthetic process;carboxylic acid biosynthetic process;carboxylic acid metabolic process;cellular biosynthetic process;cellular component assembly;cellular component organization;cellular component organization or biogenesis;cellular ketone metabolic process;cellular lipid metabolic process;cellular metabolic p…	acetyl-CoA carboxylase activity;adenyl nucleotide binding;adenyl ribonucleotide binding;ATP binding;binding;biotin carboxylase activity;catalytic activity;cation binding;CoA carboxylase activity;ion binding;ligase activity;ligase activity, forming carbon-carbon bonds;ligase activity, forming carbon-nitrogen bonds;metal ion binding;nucleotide binding;purine nucleotide binding;purine ribonucleoside…	actin cytoskeleton;cell part;cytoplasm;cytoplasmic part;cytoskeleton;cytosol;extracellular membrane-bounded organelle;extracellular organelle;extracellular region part;extracellular vesicular exosome;intracellular membrane-bounded organelle;intracellular non-membrane-bounded organelle;intracellular organelle;intracellular organelle part;intracellular part;membrane-bounded organelle;membrane-bound…	Fatty acid biosynthesis;Insulin signaling pathway;Propanoate metabolism;Pyruvate metabolism	GO:0001894;GO:0006082;GO:0006084;GO:0006461;GO:0006629;GO:0006631;GO:0006633;GO:0006732;GO:0008152;GO:0008610;GO:0009058;GO:0009719;GO:0009725;GO:0009987;GO:0010033;GO:0016043;GO:0016053;GO:0019538;GO:0019752;GO:0022607;GO:0032501;GO:0032787;GO:0032870;GO:0033993;GO:0034694;GO:0034695;GO:0042180;GO:0042221;GO:0042592;GO:0043170;GO:0043436;GO:0043933;GO:0044236;GO:0044237;GO:0044238;GO:0044249;GO:…	GO:0000166;GO:0003824;GO:0003989;GO:0004075;GO:0005488;GO:0005524;GO:0016421;GO:0016874;GO:0016879;GO:0016885;GO:0017076;GO:0030554;GO:0032553;GO:0032555;GO:0032559;GO:0035639;GO:0043167;GO:0043169;GO:0046872	GO:0005730;GO:0005737;GO:0005739;GO:0005829;GO:0005856;GO:0015629;GO:0031982;GO:0031988;GO:0043226;GO:0043227;GO:0043228;GO:0043229;GO:0043230;GO:0043231;GO:0043232;GO:0044421;GO:0044422;GO:0044424;GO:0044428;GO:0044444;GO:0044446;GO:0044464;GO:0065010;GO:0070062	ko00061;ko00620;ko00640;ko04910	111	111	1	60.8	60.8	0.5	269960	734.554	853.085	1067.77	95713.1	98130.4	78952.3	72938.6	80147.7	51140.7	885.136	90931.9	68075.7
E9Q4Z2	E9Q4Z2	Acetyl-CoA carboxylase 2;Biotin carboxylase	Acacb	sp|E9Q4Z2|ACACB_MOUSE Acetyl-CoA carboxylase 2 OS=Mus musculus OX=10090 GN=Acacb PE=1 SV=1	acetyl-CoA metabolic process;biological regulation;biosynthetic process;carboxylic acid biosynthetic process;carboxylic acid metabolic process;cellular biosynthetic process;cellular component assembly;cellular component organization;cellular component organization or biogenesis;cellular ketone metabolic process;cellular lipid metabolic process;cellular metabolic process;cellular process;coenzyme …	acetyl-CoA carboxylase activity;adenyl nucleotide binding;adenyl ribonucleotide binding;ATP binding;binding;biotin binding;biotin carboxylase activity;carboxylic acid binding;catalytic activity;cation binding;CoA carboxylase activity;ion binding;ligase activity;ligase activity, forming carbon-carbon bonds;ligase activity, forming carbon-nitrogen bonds;metal ion binding;monocarboxylic acid binding…	cell part;cytoplasmic part;endomembrane system;intracellular membrane-bounded organelle;intracellular organelle;intracellular part;membrane;membrane-bounded organelle;mitochondrion;nucleus;organelle	Fatty acid biosynthesis;Insulin signaling pathway;Propanoate metabolism;Pyruvate metabolism	GO:0006082;GO:0006084;GO:0006461;GO:0006629;GO:0006631;GO:0006633;GO:0006732;GO:0008152;GO:0008610;GO:0009058;GO:0009892;GO:0009987;GO:0010033;GO:0010565;GO:0010883;GO:0010884;GO:0014070;GO:0016043;GO:0016053;GO:0019216;GO:0019217;GO:0019222;GO:0019752;GO:0022607;GO:0031323;GO:0031324;GO:0032787;GO:0032879;GO:0040008;GO:0042180;GO:0042221;GO:0042493;GO:0043436;GO:0043933;GO:0044237;GO:0044238;GO:…	GO:0000166;GO:0003824;GO:0003989;GO:0004075;GO:0005488;GO:0005524;GO:0009374;GO:0016421;GO:0016874;GO:0016879;GO:0016885;GO:0017076;GO:0019842;GO:0030554;GO:0031406;GO:0032553;GO:0032555;GO:0032559;GO:0033293;GO:0035639;GO:0043167;GO:0043169;GO:0046872	GO:0005634;GO:0005739;GO:0012505;GO:0016020;GO:0043226;GO:0043227;GO:0043229;GO:0043231;GO:0044424;GO:0044444;GO:0044464	ko00061;ko00620;ko00640;ko04910	17	8	8	10.8	6.8	6.8	275750			389.375	260.046	2044.97	195.735	89.4184	1660.57	918.954	389.375	833.584	889.647
Q8K370	Q8K370	Acyl-CoA dehydrogenase family member 10	Acad10	sp|Q8K370|ACD10_MOUSE Acyl-CoA dehydrogenase family member 10 OS=Mus musculus OX=10090 GN=Acad10 PE=1 SV=1		acyl-CoA dehydrogenase activity;binding;catalytic activity;coenzyme binding;cofactor binding;flavin adenine dinucleotide binding;hydrolase activity;oxidoreductase activity;oxidoreductase activity, acting on the CH-CH group of donors;transferase activity;transferase activity, transferring phosphorus-containing groups	cell part;cytoplasmic part;intracellular membrane-bounded organelle;intracellular organelle;intracellular part;membrane-bounded organelle;mitochondrion;organelle			GO:0003824;GO:0003995;GO:0005488;GO:0016491;GO:0016627;GO:0016740;GO:0016772;GO:0016787;GO:0048037;GO:0050660;GO:0050662	GO:0005739;GO:0043226;GO:0043227;GO:0043229;GO:0043231;GO:0044424;GO:0044444;GO:0044464		24	24	24	30.4	30.4	30.4	118980	1016.7	604.935	800.932	4127.3	5060.89	3454.35	5229.58	4171.6	5973.29	807.522	4214.18	5124.82
Q80XL6	Q80XL6	Acyl-CoA dehydrogenase family member 11	Acad11	sp|Q80XL6|ACD11_MOUSE Acyl-CoA dehydrogenase family member 11 OS=Mus musculus OX=10090 GN=Acad11 PE=1 SV=2	carboxylic acid catabolic process;carboxylic acid metabolic process;catabolic process;cellular catabolic process;cellular ketone metabolic process;cellular lipid catabolic process;cellular lipid metabolic process;cellular metabolic process;cellular process;fatty acid beta-oxidation;fatty acid beta-oxidation using acyl-CoA dehydrogenase;fatty acid catabolic process;fatty acid metabolic process;fat…	acyl-CoA dehydrogenase activity;binding;catalytic activity;coenzyme binding;cofactor binding;flavin adenine dinucleotide binding;long-chain-acyl-CoA dehydrogenase activity;medium-chain-acyl-CoA dehydrogenase activity;oxidoreductase activity;oxidoreductase activity, acting on the CH-CH group of donors;transferase activity;transferase activity, transferring phosphorus-containing groups;very long-ch…	cell part;cytoplasmic part;intracellular membrane-bounded organelle;intracellular organelle;intracellular organelle part;intracellular part;membrane;membrane-bounded organelle;microbody;mitochondrial membrane;mitochondrial part;mitochondrion;nucleus;organelle;organelle membrane;organelle part;peroxisome		GO:0006082;GO:0006629;GO:0006631;GO:0006635;GO:0008152;GO:0009056;GO:0009062;GO:0009987;GO:0016042;GO:0016054;GO:0019395;GO:0019752;GO:0030258;GO:0032787;GO:0033539;GO:0034440;GO:0042180;GO:0043436;GO:0044237;GO:0044238;GO:0044242;GO:0044248;GO:0044255;GO:0044281;GO:0044282;GO:0046395;GO:0055114;GO:0072329	GO:0003824;GO:0003995;GO:0004466;GO:0005488;GO:0016491;GO:0016627;GO:0016740;GO:0016772;GO:0017099;GO:0048037;GO:0050660;GO:0050662;GO:0070991	GO:0005634;GO:0005739;GO:0005777;GO:0016020;GO:0031090;GO:0031966;GO:0042579;GO:0043226;GO:0043227;GO:0043229;GO:0043231;GO:0044422;GO:0044424;GO:0044429;GO:0044444;GO:0044446;GO:0044464		14	14	14	27.3	27.3	27.3	87365			25.8029	1927.59	1646.78	738.484	2943.67	3452.42	3913.99	25.8029	1437.62	3436.69
Q9D7B6	Q9D7B6	Isobutyryl-CoA dehydrogenase, mitochondrial	Acad8	sp|Q9D7B6|ACAD8_MOUSE Isobutyryl-CoA dehydrogenase, mitochondrial OS=Mus musculus OX=10090 GN=Acad8 PE=1 SV=2	amine catabolic process;amine metabolic process;branched chain family amino acid catabolic process;branched chain family amino acid metabolic process;carboxylic acid catabolic process;carboxylic acid metabolic process;catabolic process;cellular amine metabolic process;cellular amino acid catabolic process;cellular amino acid metabolic process;cellular catabolic process;cellular ketone metabolic p…	acyl-CoA dehydrogenase activity;binding;catalytic activity;coenzyme binding;cofactor binding;flavin adenine dinucleotide binding;oxidoreductase activity;oxidoreductase activity, acting on the CH-CH group of donors	cell part;cytoplasmic part;intracellular membrane-bounded organelle;intracellular organelle;intracellular part;membrane-bounded organelle;mitochondrion;organelle	Valine, leucine and isoleucine degradation	GO:0006082;GO:0006520;GO:0006573;GO:0006574;GO:0006807;GO:0008152;GO:0009056;GO:0009063;GO:0009081;GO:0009083;GO:0009308;GO:0009310;GO:0009987;GO:0016054;GO:0019752;GO:0034641;GO:0042180;GO:0043436;GO:0044106;GO:0044237;GO:0044238;GO:0044248;GO:0044281;GO:0044282;GO:0046395	GO:0003824;GO:0003995;GO:0005488;GO:0016491;GO:0016627;GO:0048037;GO:0050660;GO:0050662	GO:0005739;GO:0043226;GO:0043227;GO:0043229;GO:0043231;GO:0044424;GO:0044444;GO:0044464	ko00280	17	17	17	52.8	52.8	52.8	45019	3057.64	4315.21	2066.44	13813.2	12424.7	6888	9459.87	7580.46	6235.25	3146.43	11042	7758.53
Q8JZN5	Q8JZN5	Acyl-CoA dehydrogenase family member 9, mitochondrial	Acad9	sp|Q8JZN5|ACAD9_MOUSE Acyl-CoA dehydrogenase family member 9, mitochondrial OS=Mus musculus OX=10090 GN=Acad9 PE=1 SV=2	cellular component assembly;cellular component assembly at cellular level;cellular component biogenesis;cellular component organization;cellular component organization at cellular level;cellular component organization or biogenesis;cellular component organization or biogenesis at cellular level;cellular macromolecular complex assembly;cellular macromolecular complex subunit organization;cellular …	acyl-CoA dehydrogenase activity;binding;catalytic activity;coenzyme binding;cofactor binding;flavin adenine dinucleotide binding;oxidoreductase activity;oxidoreductase activity, acting on the CH-CH group of donors	cell part;cell projection;cytoplasmic part;dendrite;intracellular membrane-bounded organelle;intracellular organelle;intracellular part;membrane-bounded organelle;mitochondrion;neuron projection;nucleus;organelle	Geraniol degradation;Naphthalene degradation	GO:0006461;GO:0009987;GO:0010257;GO:0016043;GO:0022607;GO:0032981;GO:0033108;GO:0034621;GO:0034622;GO:0043623;GO:0043933;GO:0044085;GO:0065003;GO:0070271;GO:0071822;GO:0071840;GO:0071841;GO:0071842;GO:0071844;GO:0097031	GO:0003824;GO:0003995;GO:0005488;GO:0016491;GO:0016627;GO:0048037;GO:0050660;GO:0050662	GO:0005634;GO:0005739;GO:0030425;GO:0042995;GO:0043005;GO:0043226;GO:0043227;GO:0043229;GO:0043231;GO:0044424;GO:0044444;GO:0044464	ko00281;ko00626	33	33	33	63.5	63.5	63.5	68721	12050.3	17257	14141.1	161171	133787	124831	101633	97250.9	113729	14482.8	139930	104204
P51174	P51174	Long-chain specific acyl-CoA dehydrogenase, mitochondrial	Acadl	sp|P51174|ACADL_MOUSE Long-chain specific acyl-CoA dehydrogenase, mitochondrial OS=Mus musculus OX=10090 GN=Acadl PE=1 SV=2	amine catabolic process;amine metabolic process;betaine catabolic process;betaine metabolic process;biological regulation;carboxylic acid catabolic process;carboxylic acid metabolic process;carnitine catabolic process;carnitine metabolic process;carnitine metabolic process, CoA-linked;catabolic process;cellular amine metabolic process;cellular amino acid catabolic process;cellular amino acid meta…	acyl-CoA dehydrogenase activity;acyl-CoA oxidase activity;binding;carboxylic acid binding;catalytic activity;coenzyme binding;cofactor binding;fatty acid binding;fatty-acyl-CoA binding;flavin adenine dinucleotide binding;lipid binding;long-chain-acyl-CoA dehydrogenase activity;monocarboxylic acid binding;oxidoreductase activity;oxidoreductase activity, acting on the CH-CH group of donors;oxidored…	cell part;cytoplasm;cytoplasmic part;intracellular membrane-bounded organelle;intracellular organelle;intracellular organelle lumen;intracellular organelle part;intracellular part;membrane;membrane-bounded organelle;membrane-enclosed lumen;mitochondrial matrix;mitochondrial membrane;mitochondrial part;mitochondrion;organelle;organelle lumen;organelle membrane;organelle part	Fatty acid metabolism;PPAR signaling pathway	GO:0001659;GO:0001676;GO:0006082;GO:0006461;GO:0006520;GO:0006577;GO:0006579;GO:0006629;GO:0006631;GO:0006635;GO:0006807;GO:0008152;GO:0009056;GO:0009062;GO:0009063;GO:0009308;GO:0009310;GO:0009437;GO:0009889;GO:0009890;GO:0009892;GO:0009987;GO:0010565;GO:0016042;GO:0016043;GO:0016054;GO:0019216;GO:0019217;GO:0019218;GO:0019222;GO:0019254;GO:0019395;GO:0019752;GO:0022607;GO:0030258;GO:0031323;GO:…	GO:0000062;GO:0003824;GO:0003995;GO:0003997;GO:0004466;GO:0005488;GO:0005504;GO:0008289;GO:0016401;GO:0016491;GO:0016627;GO:0016634;GO:0031406;GO:0033293;GO:0048037;GO:0050660;GO:0050662	GO:0005737;GO:0005739;GO:0005759;GO:0016020;GO:0031090;GO:0031966;GO:0031974;GO:0043226;GO:0043227;GO:0043229;GO:0043231;GO:0043233;GO:0044422;GO:0044424;GO:0044429;GO:0044444;GO:0044446;GO:0044464;GO:0070013	ko00071;ko03320	21	21	21	49.1	49.1	49.1	47907	63028.1	65629.8	58652.8	313004	316376	385685	330448	316710	218516	62436.9	338355	288558
P45952	P45952	Medium-chain specific acyl-CoA dehydrogenase, mitochondrial	Acadm	sp|P45952|ACADM_MOUSE Medium-chain specific acyl-CoA dehydrogenase, mitochondrial OS=Mus musculus OX=10090 GN=Acadm PE=1 SV=1	amine biosynthetic process;amine metabolic process;anatomical structure development;betaine biosynthetic process;betaine metabolic process;biological regulation;biosynthetic process;carbohydrate biosynthetic process;carbohydrate metabolic process;carboxylic acid biosynthetic process;carboxylic acid catabolic process;carboxylic acid metabolic process;cardiac cell differentiation;cardiac muscle cel…	acyl-CoA dehydrogenase activity;binding;catalytic activity;coenzyme binding;cofactor binding;flavin adenine dinucleotide binding;identical protein binding;medium-chain-acyl-CoA dehydrogenase activity;oxidoreductase activity;oxidoreductase activity, acting on the CH-CH group of donors;protein binding	axon;cell part;cell projection;cytoplasmic part;extracellular membrane-bounded organelle;extracellular organelle;extracellular region part;extracellular vesicular exosome;intracellular membrane-bounded organelle;intracellular organelle;intracellular organelle lumen;intracellular organelle part;intracellular part;membrane-bounded organelle;membrane-bounded vesicle;membrane-enclosed lumen;mitochond…	beta-Alanine metabolism;Fatty acid metabolism;PPAR signaling pathway;Propanoate metabolism;Valine, leucine and isoleucine degradation	GO:0000271;GO:0001889;GO:0005975;GO:0005976;GO:0005977;GO:0005978;GO:0006073;GO:0006082;GO:0006091;GO:0006109;GO:0006111;GO:0006112;GO:0006520;GO:0006577;GO:0006578;GO:0006629;GO:0006631;GO:0006635;GO:0006807;GO:0006950;GO:0007507;GO:0008152;GO:0008652;GO:0009056;GO:0009058;GO:0009059;GO:0009062;GO:0009250;GO:0009266;GO:0009308;GO:0009309;GO:0009409;GO:0009437;GO:0009605;GO:0009628;GO:0009791;GO:…	GO:0003824;GO:0003995;GO:0005488;GO:0005515;GO:0016491;GO:0016627;GO:0042802;GO:0048037;GO:0050660;GO:0050662;GO:0070991	GO:0005634;GO:0005739;GO:0005759;GO:0030424;GO:0031974;GO:0031982;GO:0031988;GO:0042995;GO:0043005;GO:0043226;GO:0043227;GO:0043229;GO:0043230;GO:0043231;GO:0043233;GO:0044421;GO:0044422;GO:0044424;GO:0044429;GO:0044444;GO:0044446;GO:0044464;GO:0065010;GO:0070013;GO:0070062	ko00071;ko00280;ko00410;ko00640;ko03320	20	20	20	55.6	55.6	55.6	46481	19473.5	22614.4	17694.3	201667	152397	197878	186093	173181	142090	19927.4	183981	167121
Q07417	Q07417	Short-chain specific acyl-CoA dehydrogenase, mitochondrial	Acads	sp|Q07417|ACADS_MOUSE Short-chain specific acyl-CoA dehydrogenase, mitochondrial OS=Mus musculus OX=10090 GN=Acads PE=1 SV=2	butyrate catabolic process;butyrate metabolic process;carboxylic acid catabolic process;carboxylic acid metabolic process;catabolic process;cellular catabolic process;cellular component assembly;cellular component organization;cellular component organization or biogenesis;cellular ketone metabolic process;cellular lipid catabolic process;cellular lipid metabolic process;cellular metabolic process…	acyl-CoA dehydrogenase activity;binding;butyryl-CoA dehydrogenase activity;carboxylic acid binding;catalytic activity;coenzyme binding;cofactor binding;fatty acid binding;fatty-acyl-CoA binding;flavin adenine dinucleotide binding;lipid binding;monocarboxylic acid binding;oxidoreductase activity;oxidoreductase activity, acting on the CH-CH group of donors	cell part;cytoplasmic part;intracellular membrane-bounded organelle;intracellular organelle;intracellular organelle lumen;intracellular organelle part;intracellular part;membrane;membrane-bounded organelle;membrane-enclosed lumen;mitochondrial matrix;mitochondrial membrane;mitochondrial part;mitochondrion;nucleus;organelle;organelle lumen;organelle membrane;organelle part	Butanoate metabolism;Fatty acid metabolism;Valine, leucine and isoleucine degradation	GO:0006082;GO:0006461;GO:0006629;GO:0006631;GO:0006635;GO:0006950;GO:0008152;GO:0009056;GO:0009062;GO:0009605;GO:0009719;GO:0009725;GO:0009987;GO:0009991;GO:0010033;GO:0016042;GO:0016043;GO:0016054;GO:0019395;GO:0019605;GO:0019626;GO:0019752;GO:0022607;GO:0030258;GO:0031667;GO:0031960;GO:0032787;GO:0033539;GO:0034440;GO:0042180;GO:0042221;GO:0042594;GO:0043436;GO:0043933;GO:0044237;GO:0044238;GO:…	GO:0000062;GO:0003824;GO:0003995;GO:0004085;GO:0005488;GO:0005504;GO:0008289;GO:0016491;GO:0016627;GO:0031406;GO:0033293;GO:0048037;GO:0050660;GO:0050662	GO:0005634;GO:0005739;GO:0005759;GO:0016020;GO:0031090;GO:0031966;GO:0031974;GO:0043226;GO:0043227;GO:0043229;GO:0043231;GO:0043233;GO:0044422;GO:0044424;GO:0044429;GO:0044444;GO:0044446;GO:0044464;GO:0070013	ko00071;ko00280;ko00650	24	24	24	67.2	67.2	67.2	44889	34106.1	31027.4	26089.9	147843	123675	156239	136532	137175	123077	30407.8	142586	132261
Q9DBL1	Q9DBL1	Short/branched chain specific acyl-CoA dehydrogenase, mitochondrial	Acadsb	sp|Q9DBL1|ACDSB_MOUSE Short/branched chain specific acyl-CoA dehydrogenase, mitochondrial OS=Mus musculus OX=10090 GN=Acadsb PE=1 SV=1	acyl-CoA metabolic process;carboxylic acid metabolic process;cellular ketone metabolic process;cellular lipid metabolic process;cellular metabolic process;cellular process;coenzyme metabolic process;cofactor metabolic process;fatty acid metabolic process;lipid metabolic process;metabolic process;monocarboxylic acid metabolic process;organic acid metabolic process;oxoacid metabolic process;primary…	acyl-CoA dehydrogenase activity;binding;catalytic activity;coenzyme binding;cofactor binding;flavin adenine dinucleotide binding;oxidoreductase activity;oxidoreductase activity, acting on the CH-CH group of donors;short-branched-chain-acyl-CoA dehydrogenase activity	cell part;cytoplasmic part;extracellular membrane-bounded organelle;extracellular organelle;extracellular region part;extracellular vesicular exosome;intracellular membrane-bounded organelle;intracellular organelle;intracellular organelle lumen;intracellular organelle part;intracellular part;membrane-bounded organelle;membrane-bounded vesicle;membrane-enclosed lumen;mitochondrial matrix;mitochond…	Fatty acid metabolism;Valine, leucine and isoleucine degradation	GO:0006082;GO:0006629;GO:0006631;GO:0006637;GO:0006732;GO:0008152;GO:0009987;GO:0019752;GO:0032787;GO:0035383;GO:0042180;GO:0043436;GO:0044237;GO:0044238;GO:0044255;GO:0044281;GO:0051186	GO:0003824;GO:0003995;GO:0005488;GO:0016491;GO:0016627;GO:0016937;GO:0048037;GO:0050660;GO:0050662	GO:0005739;GO:0005759;GO:0031974;GO:0031982;GO:0031988;GO:0043226;GO:0043227;GO:0043229;GO:0043230;GO:0043231;GO:0043233;GO:0044421;GO:0044422;GO:0044424;GO:0044429;GO:0044444;GO:0044446;GO:0044464;GO:0065010;GO:0070013;GO:0070062	ko00071;ko00280	16	16	16	44.2	44.2	44.2	47874	2356.14	3285.39	13147	21041.9	20090.1	16284.8	30259.5	29915.9	26511.7	6262.84	19138.9	28895.7
P50544	P50544	Very long-chain specific acyl-CoA dehydrogenase, mitochondrial	Acadvl	sp|P50544|ACADV_MOUSE Very long-chain specific acyl-CoA dehydrogenase, mitochondrial OS=Mus musculus OX=10090 GN=Acadvl PE=1 SV=3	biological regulation;carboxylic acid catabolic process;carboxylic acid metabolic process;catabolic process;cell differentiation;cellular catabolic process;cellular developmental process;cellular ketone metabolic process;cellular lipid catabolic process;cellular lipid metabolic process;cellular metabolic process;cellular process;developmental process;epithelial cell differentiation;fatty acid bet…	acyl-CoA dehydrogenase activity;binding;catalytic activity;coenzyme binding;cofactor binding;flavin adenine dinucleotide binding;oxidoreductase activity;oxidoreductase activity, acting on the CH-CH group of donors	cell part;cytoplasm;cytoplasmic part;intracellular membrane-bounded organelle;intracellular non-membrane-bounded organelle;intracellular organelle;intracellular organelle part;intracellular part;membrane;membrane-bounded organelle;mitochondrial inner membrane;mitochondrial membrane;mitochondrial nucleoid;mitochondrial part;mitochondrion;non-membrane-bounded organelle;nuclear part;nucleoid;nucleol…	Fatty acid metabolism	GO:0001659;GO:0006082;GO:0006629;GO:0006631;GO:0006635;GO:0008152;GO:0009056;GO:0009062;GO:0009889;GO:0009890;GO:0009892;GO:0009987;GO:0010565;GO:0016042;GO:0016054;GO:0019216;GO:0019217;GO:0019218;GO:0019222;GO:0019395;GO:0019752;GO:0030154;GO:0030258;GO:0030855;GO:0031323;GO:0031324;GO:0031326;GO:0031327;GO:0032501;GO:0032502;GO:0032787;GO:0033539;GO:0034440;GO:0042180;GO:0042304;GO:0042592;GO:…	GO:0003824;GO:0003995;GO:0005488;GO:0016491;GO:0016627;GO:0048037;GO:0050660;GO:0050662	GO:0005634;GO:0005730;GO:0005737;GO:0005739;GO:0005743;GO:0009295;GO:0016020;GO:0019866;GO:0031090;GO:0031966;GO:0042645;GO:0043226;GO:0043227;GO:0043228;GO:0043229;GO:0043231;GO:0043232;GO:0044422;GO:0044424;GO:0044428;GO:0044429;GO:0044444;GO:0044446;GO:0044464	ko00071	36	36	36	70.9	70.9	70.9	70875	28456	36197	33363.4	154793	145013	150857	149476	138717	154069	32672.1	150221	147421
Q8K2H4	Q8K2H4	Arf-GAP with coiled-coil, ANK repeat and PH domain-containing protein 1	Acap1	sp|Q8K2H4|ACAP1_MOUSE Arf-GAP with coiled-coil, ANK repeat and PH domain-containing protein 1 OS=Mus musculus OX=10090 GN=Acap1 PE=1 SV=1	catabolic process;lipid catabolic process;lipid metabolic process;metabolic process;primary metabolic process	binding;catalytic activity;cation binding;hydrolase activity;ion binding;metal ion binding;molecular transducer activity;signal transducer activity;transition metal ion binding;zinc ion binding	cell part;cytoplasmic part;endosomal part;endosome membrane;intracellular organelle part;intracellular part;membrane;organelle membrane;organelle part;recycling endosome membrane	Endocytosis	GO:0006629;GO:0008152;GO:0009056;GO:0016042;GO:0044238	GO:0003824;GO:0004871;GO:0005488;GO:0008270;GO:0016787;GO:0043167;GO:0043169;GO:0046872;GO:0046914;GO:0060089	GO:0010008;GO:0016020;GO:0031090;GO:0044422;GO:0044424;GO:0044440;GO:0044444;GO:0044446;GO:0044464;GO:0055038	ko04144	37	37	37	60.7	60.7	60.7	81703	29732.4	22888.5	23046.9	69755.9	70861.2	60689.6	58682	51061.7	38856.2	25222.6	67102.2	49533.3
Q6ZQK5;Q6ZQK5-2	Q6ZQK5;Q6ZQK5-2	Arf-GAP with coiled-coil, ANK repeat and PH domain-containing protein 2	Acap2	sp|Q6ZQK5|ACAP2_MOUSE Arf-GAP with coiled-coil, ANK repeat and PH domain-containing protein 2 OS=Mus musculus OX=10090 GN=Acap2 PE=1 SV=2;sp|Q6ZQK5-2|ACAP2_MOUSE Isoform 2 of Arf-GAP with coiled-coil, ANK repeat and PH domain-containing protein 2 OS=Mus mu	actin filament-based process;biological regulation;cellular process;positive regulation of catalytic activity;positive regulation of GTPase activity;positive regulation of hydrolase activity;positive regulation of molecular function;regulation of biological process;regulation of catabolic process;regulation of catalytic activity;regulation of cellular catabolic process;regulation of cellular meta…	binding;cation binding;enzyme activator activity;enzyme binding;enzyme regulator activity;GTPase activator activity;GTPase binding;GTPase regulator activity;ion binding;metal ion binding;nucleoside-triphosphatase regulator activity;protein binding;Rab GTPase binding;Ras GTPase binding;small GTPase binding;transition metal ion binding;zinc ion binding	cell part;cell projection;cytoplasmic part;endosomal part;endosome membrane;intracellular organelle part;intracellular part;membrane;organelle membrane;organelle part;ruffle	Endocytosis	GO:0006140;GO:0009894;GO:0009987;GO:0019219;GO:0019222;GO:0030029;GO:0030811;GO:0031323;GO:0031329;GO:0033121;GO:0033124;GO:0043085;GO:0043087;GO:0043547;GO:0044093;GO:0050789;GO:0050790;GO:0050794;GO:0051171;GO:0051336;GO:0051345;GO:0065007;GO:0065009;GO:0080090	GO:0005096;GO:0005488;GO:0005515;GO:0008047;GO:0008270;GO:0017016;GO:0017137;GO:0019899;GO:0030234;GO:0030695;GO:0031267;GO:0043167;GO:0043169;GO:0046872;GO:0046914;GO:0051020;GO:0060589	GO:0001726;GO:0010008;GO:0016020;GO:0031090;GO:0042995;GO:0044422;GO:0044424;GO:0044440;GO:0044444;GO:0044446;GO:0044464	ko04144	26	26	24	39	39	36.2	87210	6333.19	6179.83	6806.9	13380.4	13613.3	13383.3	12833.2	13157.5	9770.67	6439.97	13459	11920.5
A2ADA6;Q6NXL5	A2ADA6;Q6NXL5		Acap3	tr|A2ADA6|A2ADA6_MOUSE ArfGAP with coiled-coil, ankyrin repeat and PH domains 3 OS=Mus musculus OX=10090 GN=Acap3 PE=1 SV=1;tr|Q6NXL5|Q6NXL5_MOUSE ArfGAP with coiled-coil, ankyrin repeat and PH domains 3 OS=Mus musculus OX=10090 GN=Acap3 PE=1 SV=1		binding;cation binding;ion binding;metal ion binding;transition metal ion binding;zinc ion binding		Endocytosis		GO:0005488;GO:0008270;GO:0043167;GO:0043169;GO:0046872;GO:0046914		ko04144	3	1	1	4.5	1.9	1.9	92333						169.86					169.86
Q8QZT1	Q8QZT1	Acetyl-CoA acetyltransferase, mitochondrial	Acat1	sp|Q8QZT1|THIL_MOUSE Acetyl-CoA acetyltransferase, mitochondrial OS=Mus musculus OX=10090 GN=Acat1 PE=1 SV=1	adipose tissue development;anatomical structure development;brain development;cellular component assembly;cellular component organization;cellular component organization or biogenesis;developmental process;liver development;macromolecular complex assembly;macromolecular complex subunit organization;metanephric proximal convoluted tubule development;organ development;protein complex assembly;prote…	acetyl-CoA C-acetyltransferase activity;acetyl-CoA C-acyltransferase activity;acetyltransferase activity;binding;C-acetyltransferase activity;C-acyltransferase activity;catalytic activity;cation binding;coenzyme binding;cofactor binding;ion binding;metal ion binding;transferase activity;transferase activity, transferring acyl groups;transferase activity, transferring acyl groups other than amino-…	cell part;cytoplasmic part;extracellular membrane-bounded organelle;extracellular organelle;extracellular region part;extracellular vesicular exosome;intracellular membrane-bounded organelle;intracellular organelle;intracellular organelle lumen;intracellular organelle part;intracellular part;membrane;membrane-bounded organelle;membrane-bounded vesicle;membrane-enclosed lumen;mitochondrial inner m…	Benzoate degradation;Butanoate metabolism;Carbon fixation pathways in prokaryotes;Fatty acid metabolism;Glyoxylate and dicarboxylate metabolism;Lysine degradation;Propanoate metabolism;Pyruvate metabolism;Synthesis and degradation of ketone bodies;Terpenoid backbone biosynthesis;Tryptophan metabolism;Two-component system;Valine, leucine and isoleucine degradation	GO:0001889;GO:0006461;GO:0006950;GO:0007420;GO:0009605;GO:0009719;GO:0009725;GO:0009888;GO:0009991;GO:0010033;GO:0014070;GO:0016043;GO:0022607;GO:0031667;GO:0032502;GO:0042221;GO:0042594;GO:0043933;GO:0048513;GO:0048856;GO:0050896;GO:0051259;GO:0051260;GO:0060612;GO:0065003;GO:0071822;GO:0071840;GO:0072019;GO:0072229	GO:0003824;GO:0003985;GO:0003988;GO:0005488;GO:0016407;GO:0016408;GO:0016453;GO:0016740;GO:0016746;GO:0016747;GO:0043167;GO:0043169;GO:0046872;GO:0048037;GO:0050662	GO:0005739;GO:0005743;GO:0005759;GO:0016020;GO:0019866;GO:0031090;GO:0031966;GO:0031974;GO:0031982;GO:0031988;GO:0043226;GO:0043227;GO:0043229;GO:0043230;GO:0043231;GO:0043233;GO:0044421;GO:0044422;GO:0044424;GO:0044429;GO:0044444;GO:0044446;GO:0044464;GO:0065010;GO:0070013;GO:0070062	ko00071;ko00072;ko00280;ko00310;ko00362;ko00380;ko00620;ko00630;ko00640;ko00650;ko00720;ko00900;ko02020	21	21	21	66.5	66.5	66.5	44816	41662.9	61213.1	56597.2	426163	461312	501547	502794	458409	443505	53157.7	463007	468236
Q8CAY6	Q8CAY6	Acetyl-CoA acetyltransferase, cytosolic	Acat2	sp|Q8CAY6|THIC_MOUSE Acetyl-CoA acetyltransferase, cytosolic OS=Mus musculus OX=10090 GN=Acat2 PE=1 SV=2	biological regulation;positive regulation of biological process;positive regulation of cholesterol transport;positive regulation of digestive system process;positive regulation of intestinal cholesterol absorption;positive regulation of lipid transport;positive regulation of multicellular organismal process;positive regulation of sterol transport;positive regulation of transport;regulation of bio…	acetyl-CoA C-acetyltransferase activity;acetyl-CoA C-acyltransferase activity;acetyltransferase activity;C-acetyltransferase activity;C-acyltransferase activity;catalytic activity;transferase activity;transferase activity, transferring acyl groups;transferase activity, transferring acyl groups other than amino-acyl groups	cell part;cytoplasm;cytoplasmic part;extracellular membrane-bounded organelle;extracellular organelle;extracellular region part;extracellular vesicular exosome;intracellular membrane-bounded organelle;intracellular non-membrane-bounded organelle;intracellular organelle;intracellular organelle part;intracellular part;membrane-bounded organelle;membrane-bounded vesicle;mitochondrion;non-membrane-bo…	Benzoate degradation;Butanoate metabolism;Carbon fixation pathways in prokaryotes;Fatty acid metabolism;Glyoxylate and dicarboxylate metabolism;Lysine degradation;Propanoate metabolism;Pyruvate metabolism;Synthesis and degradation of ketone bodies;Terpenoid backbone biosynthesis;Tryptophan metabolism;Two-component system;Valine, leucine and isoleucine degradation	GO:0030300;GO:0032368;GO:0032370;GO:0032371;GO:0032373;GO:0032374;GO:0032376;GO:0032879;GO:0044057;GO:0044058;GO:0045797;GO:0048518;GO:0050789;GO:0051049;GO:0051050;GO:0051239;GO:0051240;GO:0060456;GO:0065007	GO:0003824;GO:0003985;GO:0003988;GO:0016407;GO:0016408;GO:0016453;GO:0016740;GO:0016746;GO:0016747	GO:0005634;GO:0005654;GO:0005730;GO:0005737;GO:0005739;GO:0031982;GO:0031988;GO:0043226;GO:0043227;GO:0043228;GO:0043229;GO:0043230;GO:0043231;GO:0043232;GO:0044421;GO:0044422;GO:0044424;GO:0044428;GO:0044444;GO:0044446;GO:0044464;GO:0065010;GO:0070062	ko00071;ko00072;ko00280;ko00310;ko00362;ko00380;ko00620;ko00630;ko00640;ko00650;ko00720;ko00900;ko02020	17	17	17	65	65	65	41297	14108.6	12690.2	11189.9	104018	172565	209655	129059	153497	143746	12662.9	162079	142101
Q8BMP6	Q8BMP6	Golgi resident protein GCP60	Acbd3	sp|Q8BMP6|GCP60_MOUSE Golgi resident protein GCP60 OS=Mus musculus OX=10090 GN=Acbd3 PE=1 SV=3	biosynthetic process;establishment of localization;lipid biosynthetic process;lipid metabolic process;metabolic process;primary metabolic process;steroid biosynthetic process;steroid metabolic process;transport	binding;carboxylic acid binding;coenzyme binding;cofactor binding;fatty acid binding;fatty-acyl-CoA binding;lipid binding;monocarboxylic acid binding	cell part;cytoplasmic part;Golgi apparatus;Golgi apparatus part;Golgi membrane;integral to membrane;intracellular membrane-bounded organelle;intracellular organelle;intracellular organelle part;intracellular part;intrinsic to membrane;membrane;membrane part;membrane-bounded organelle;mitochondrion;organelle;organelle membrane;organelle part		GO:0006629;GO:0006694;GO:0006810;GO:0008152;GO:0008202;GO:0008610;GO:0009058;GO:0044238;GO:0051234	GO:0000062;GO:0005488;GO:0005504;GO:0008289;GO:0031406;GO:0033293;GO:0048037;GO:0050662	GO:0000139;GO:0005739;GO:0005794;GO:0016020;GO:0016021;GO:0031090;GO:0031224;GO:0043226;GO:0043227;GO:0043229;GO:0043231;GO:0044422;GO:0044424;GO:0044425;GO:0044431;GO:0044444;GO:0044446;GO:0044464		24	24	24	48.4	48.4	48.4	60180	11876.1	6746.88	12614.3	31696.4	29188.5	30786	29456.8	32765.1	23191.8	10412.4	30557	28471.2
Q5XG73-2;Q5XG73-3;Q5XG73	Q5XG73-2;Q5XG73-3;Q5XG73	Acyl-CoA-binding domain-containing protein 5	Acbd5	sp|Q5XG73-2|ACBD5_MOUSE Isoform 2 of Acyl-CoA-binding domain-containing protein 5 OS=Mus musculus OX=10090 GN=Acbd5;sp|Q5XG73-3|ACBD5_MOUSE Isoform 3 of Acyl-CoA-binding domain-containing protein 5 OS=Mus musculus OX=10090 GN=Acbd5;sp|Q5XG73|ACBD5_MOUSE Ac	autophagy;catabolic process;cellular catabolic process;cellular component organization;cellular component organization at cellular level;cellular component organization or biogenesis;cellular component organization or biogenesis at cellular level;cellular metabolic process;cellular process;establishment of localization;metabolic process;organelle organization;peroxisome degradation;peroxisome org…	binding;carboxylic acid binding;coenzyme binding;cofactor binding;fatty acid binding;fatty-acyl-CoA binding;lipid binding;monocarboxylic acid binding	cell part;cytoplasmic part;integral to membrane;intracellular membrane-bounded organelle;intracellular organelle;intracellular organelle part;intracellular part;intrinsic to membrane;membrane;membrane part;membrane-bounded organelle;microbody;microbody membrane;microbody part;nuclear part;nucleoplasm;nucleus;organelle;organelle membrane;organelle part;peroxisomal membrane;peroxisomal part;peroxis…		GO:0006810;GO:0006914;GO:0006996;GO:0007031;GO:0008152;GO:0009056;GO:0009987;GO:0016043;GO:0030242;GO:0044237;GO:0044248;GO:0051234;GO:0071840;GO:0071841;GO:0071842	GO:0000062;GO:0005488;GO:0005504;GO:0008289;GO:0031406;GO:0033293;GO:0048037;GO:0050662	GO:0005634;GO:0005654;GO:0005777;GO:0005778;GO:0016020;GO:0016021;GO:0031090;GO:0031224;GO:0031903;GO:0042579;GO:0043226;GO:0043227;GO:0043229;GO:0043231;GO:0044422;GO:0044424;GO:0044425;GO:0044428;GO:0044438;GO:0044439;GO:0044444;GO:0044446;GO:0044464		7	7	7	20.1	20.1	20.1	52369	104.359	135.901	147.443	2617.7	3690.14	2718.52	2304.65	2298.34	1951.56	129.234	3008.79	2184.85
Q9D061;Q9D061-3	Q9D061	Acyl-CoA-binding domain-containing protein 6	Acbd6	sp|Q9D061|ACBD6_MOUSE Acyl-CoA-binding domain-containing protein 6 OS=Mus musculus OX=10090 GN=Acbd6 PE=1 SV=2		binding;carboxylic acid binding;coenzyme binding;cofactor binding;fatty acid binding;fatty-acyl-CoA binding;lipid binding;monocarboxylic acid binding	cell part;cytoplasm;intracellular part			GO:0000062;GO:0005488;GO:0005504;GO:0008289;GO:0031406;GO:0033293;GO:0048037;GO:0050662	GO:0005737;GO:0044424;GO:0044464		7	7	5	36.5	36.5	26.6	30887				18571	31834.3	37128.5	20577.2	23394.7	19043.7		29177.9	21005.2
A2AIG8-2;A2AIG8	A2AIG8-2;A2AIG8	1-aminocyclopropane-1-carboxylate synthase-like protein 1	Accs	sp|A2AIG8-2|1A1L1_MOUSE Isoform 2 of 1-aminocyclopropane-1-carboxylate synthase-like protein 1 OS=Mus musculus OX=10090 GN=Accs;sp|A2AIG8|1A1L1_MOUSE 1-aminocyclopropane-1-carboxylate synthase-like protein 1 OS=Mus musculus OX=10090 GN=Accs PE=2 SV=1	biosynthetic process;metabolic process	binding;catalytic activity;cofactor binding;pyridoxal phosphate binding;vitamin B6 binding;vitamin binding			GO:0008152;GO:0009058	GO:0003824;GO:0005488;GO:0019842;GO:0030170;GO:0048037;GO:0070279			8	8	8	26.5	26.5	26.5	54492		918.829	622.142	245.873	1942.93		960.438	417.966	545.412	770.486	1094.4	641.272
Q5EE38;Q5EE38-2;Q5EE38-3;Q5EE38-4	Q5EE38	Adrenocortical dysplasia protein	Acd	sp|Q5EE38|ACD_MOUSE Adrenocortical dysplasia protein OS=Mus musculus OX=10090 GN=Acd PE=1 SV=1	anatomical structure development;anatomical structure homeostasis;anatomical structure morphogenesis;appendage morphogenesis;biological regulation;cellular component assembly;cellular component assembly at cellular level;cellular component organization;cellular component organization at cellular level;cellular component organization or biogenesis;cellular component organization or biogenesis at c…	binding;DNA binding;DNA polymerase binding;enzyme binding;nucleic acid binding;protein binding	cell part;chromosomal part;chromosome, telomeric region;cytoplasm;intracellular membrane-bounded organelle;intracellular organelle;intracellular organelle part;intracellular part;macromolecular complex;membrane-bounded organelle;nuclear chromosome part;nuclear part;nuclear telomere cap complex;nucleoplasm;nucleus;organelle;organelle part;protein-DNA complex;telomere cap complex		GO:0000723;GO:0001501;GO:0001655;GO:0003002;GO:0006139;GO:0006259;GO:0006275;GO:0006807;GO:0006810;GO:0006886;GO:0006950;GO:0006974;GO:0006996;GO:0007389;GO:0008104;GO:0008152;GO:0008156;GO:0009653;GO:0009889;GO:0009890;GO:0009892;GO:0009987;GO:0010556;GO:0010558;GO:0010605;GO:0010639;GO:0015031;GO:0016043;GO:0016233;GO:0019219;GO:0019222;GO:0022607;GO:0030326;GO:0031323;GO:0031324;GO:0031326;GO:…	GO:0003676;GO:0003677;GO:0005488;GO:0005515;GO:0019899;GO:0070182	GO:0000781;GO:0000782;GO:0000783;GO:0005634;GO:0005654;GO:0005737;GO:0032991;GO:0032993;GO:0043226;GO:0043227;GO:0043229;GO:0043231;GO:0044422;GO:0044424;GO:0044427;GO:0044428;GO:0044446;GO:0044454;GO:0044464		9	9	9	36.1	36.1	36.1	44713	198.393	1447.47	1099.03	8516	11740.9	9479.36	6065.9	9186.53	9106.25	914.964	9912.09	8119.56
Q9JIX8-4;Q9JIX8;Q9JIX8-3	Q9JIX8-4;Q9JIX8	Apoptotic chromatin condensation inducer in the nucleus	Acin1	sp|Q9JIX8-4|ACINU_MOUSE Isoform 4 of Apoptotic chromatin condensation inducer in the nucleus OS=Mus musculus OX=10090 GN=Acin1;sp|Q9JIX8|ACINU_MOUSE Apoptotic chromatin condensation inducer in the nucleus OS=Mus musculus OX=10090 GN=Acin1 PE=1 SV=3	apoptosis;apoptotic chromosome condensation;biological regulation;cell death;cell differentiation;cellular component organization;cellular component organization at cellular level;cellular component organization or biogenesis;cellular component organization or biogenesis at cellular level;cellular developmental process;cellular macromolecule metabolic process;cellular metabolic process;cellular n…	binding;nucleotide binding	cell part;cytoplasm;exon-exon junction complex;intracellular membrane-bounded organelle;intracellular non-membrane-bounded organelle;intracellular organelle;intracellular organelle part;intracellular part;macromolecular complex;membrane;membrane-bounded organelle;non-membrane-bounded organelle;nuclear body;nuclear part;nuclear speck;nucleolus;nucleoplasm;nucleoplasm part;nucleus;organelle;organel…	mRNA surveillance pathway;RNA transport;Spliceosome	GO:0002682;GO:0002761;GO:0002763;GO:0006139;GO:0006259;GO:0006323;GO:0006396;GO:0006397;GO:0006807;GO:0006915;GO:0006996;GO:0008152;GO:0008219;GO:0008380;GO:0009892;GO:0009894;GO:0009987;GO:0010468;GO:0010506;GO:0010605;GO:0010941;GO:0010942;GO:0012501;GO:0016043;GO:0016070;GO:0016071;GO:0016265;GO:0019219;GO:0019222;GO:0030099;GO:0030154;GO:0030218;GO:0030261;GO:0030263;GO:0031323;GO:0031324;GO:…	GO:0000166;GO:0005488	GO:0005634;GO:0005654;GO:0005730;GO:0005737;GO:0005886;GO:0016020;GO:0016604;GO:0016607;GO:0032991;GO:0035145;GO:0043226;GO:0043227;GO:0043228;GO:0043229;GO:0043231;GO:0043232;GO:0043234;GO:0044422;GO:0044424;GO:0044428;GO:0044446;GO:0044451;GO:0044464	ko03013;ko03015;ko03040	71	71	39	54.2	54.2	31.6	146300	31488.1	46749.8	48543	220287	238397	264397	223037	202480	159847	42260.3	241027	195121
Q91V92	Q91V92	ATP-citrate synthase	Acly	sp|Q91V92|ACLY_MOUSE ATP-citrate synthase OS=Mus musculus OX=10090 GN=Acly PE=1 SV=1	acetyl-CoA biosynthetic process;acetyl-CoA metabolic process;biosynthetic process;carbohydrate metabolic process;cellular biosynthetic process;cellular carbohydrate metabolic process;cellular metabolic process;cellular process;coenzyme biosynthetic process;coenzyme metabolic process;cofactor biosynthetic process;cofactor metabolic process;lipid biosynthetic process;lipid metabolic process;metabol…	acid-thiol ligase activity;adenyl nucleotide binding;adenyl ribonucleotide binding;ATP binding;ATP citrate synthase activity;binding;catalytic activity;cation binding;CoA-ligase activity;cofactor binding;ion binding;ligase activity;ligase activity, forming carbon-sulfur bonds;metal ion binding;nucleotide binding;purine nucleotide binding;purine ribonucleoside triphosphate binding;purine ribonucle…	cell part;cytoplasm;cytoplasmic part;extracellular membrane-bounded organelle;extracellular organelle;extracellular region part;extracellular vesicular exosome;intracellular;intracellular membrane-bounded organelle;intracellular organelle;intracellular organelle part;intracellular part;membrane;membrane-bounded organelle;membrane-bounded vesicle;mitochondrion;nuclear part;nucleoplasm;organelle;or…	Carbon fixation pathways in prokaryotes;Citrate cycle (TCA cycle)	GO:0005975;GO:0006084;GO:0006085;GO:0006629;GO:0006732;GO:0008152;GO:0008610;GO:0009058;GO:0009108;GO:0009987;GO:0044237;GO:0044238;GO:0044249;GO:0044262;GO:0051186;GO:0051188	GO:0000166;GO:0003824;GO:0003878;GO:0004774;GO:0004775;GO:0005488;GO:0005524;GO:0016405;GO:0016740;GO:0016746;GO:0016874;GO:0016877;GO:0016878;GO:0017076;GO:0030554;GO:0032553;GO:0032555;GO:0032559;GO:0035639;GO:0043167;GO:0043169;GO:0046872;GO:0046912;GO:0048037	GO:0005622;GO:0005654;GO:0005737;GO:0005739;GO:0005886;GO:0016020;GO:0031982;GO:0031988;GO:0043226;GO:0043227;GO:0043229;GO:0043230;GO:0043231;GO:0044421;GO:0044422;GO:0044424;GO:0044428;GO:0044444;GO:0044446;GO:0044464;GO:0065010;GO:0070062	ko00020;ko00720	73	73	73	65.2	65.2	65.2	119730	9871.88	13792.7	17647.1	394141	404920	413314	274500	324896	263092	13770.6	404125	287496
P28271	P28271	Cytoplasmic aconitate hydratase	Aco1	sp|P28271|ACOC_MOUSE Cytoplasmic aconitate hydratase OS=Mus musculus OX=10090 GN=Aco1 PE=1 SV=3	acetyl-CoA catabolic process;acetyl-CoA metabolic process;biological regulation;carboxylic acid metabolic process;catabolic process;cation homeostasis;cellular catabolic process;cellular cation homeostasis;cellular chemical homeostasis;cellular homeostasis;cellular ion homeostasis;cellular iron ion homeostasis;cellular ketone metabolic process;cellular metabolic process;cellular metal ion homeost…	4 iron, 4 sulfur cluster binding;aconitate hydratase activity;binding;carbon-oxygen lyase activity;catalytic activity;cation binding;hydro-lyase activity;ion binding;iron-responsive element binding;iron-sulfur cluster binding;lyase activity;metal cluster binding;metal ion binding;mRNA binding;nucleic acid binding;RNA binding	cell part;cytoplasm;cytoplasmic part;cytosol;endoplasmic reticulum;extracellular membrane-bounded organelle;extracellular organelle;extracellular region part;extracellular vesicular exosome;Golgi apparatus;intracellular membrane-bounded organelle;intracellular organelle;intracellular part;membrane-bounded organelle;membrane-bounded vesicle;mitochondrion;organelle;vesicle	Carbon fixation pathways in prokaryotes;Citrate cycle (TCA cycle);Glyoxylate and dicarboxylate metabolism	GO:0003008;GO:0006082;GO:0006084;GO:0006099;GO:0006101;GO:0006417;GO:0006732;GO:0006873;GO:0006875;GO:0006879;GO:0008152;GO:0009056;GO:0009109;GO:0009791;GO:0009889;GO:0009987;GO:0010035;GO:0010038;GO:0010039;GO:0010040;GO:0010468;GO:0010556;GO:0010608;GO:0019222;GO:0019725;GO:0019752;GO:0022600;GO:0030003;GO:0031323;GO:0031326;GO:0032268;GO:0032501;GO:0032502;GO:0042180;GO:0042221;GO:0042592;GO:…	GO:0003676;GO:0003723;GO:0003729;GO:0003824;GO:0003994;GO:0005488;GO:0016829;GO:0016835;GO:0016836;GO:0030350;GO:0043167;GO:0043169;GO:0046872;GO:0051536;GO:0051539;GO:0051540	GO:0005737;GO:0005739;GO:0005783;GO:0005794;GO:0005829;GO:0031982;GO:0031988;GO:0043226;GO:0043227;GO:0043229;GO:0043230;GO:0043231;GO:0044421;GO:0044424;GO:0044444;GO:0044464;GO:0065010;GO:0070062	ko00020;ko00630;ko00720	51	51	51	62.4	62.4	62.4	98124	6084.02	9847.36	6575.8	56029.7	68756.4	70146.8	41546.8	45586.9	42608.2	7502.39	64977.6	43247.3
Q99KI0	Q99KI0	Aconitate hydratase, mitochondrial	Aco2	sp|Q99KI0|ACON_MOUSE Aconitate hydratase, mitochondrial OS=Mus musculus OX=10090 GN=Aco2 PE=1 SV=1	acetyl-CoA catabolic process;acetyl-CoA metabolic process;carboxylic acid metabolic process;catabolic process;cellular catabolic process;cellular ketone metabolic process;cellular metabolic process;cellular process;citrate metabolic process;coenzyme catabolic process;coenzyme metabolic process;cofactor catabolic process;cofactor metabolic process;isocitrate metabolic process;metabolic process;org…	3 iron, 4 sulfur cluster binding;4 iron, 4 sulfur cluster binding;aconitate hydratase activity;binding;carbon-oxygen lyase activity;catalytic activity;cation binding;hydro-lyase activity;ion binding;iron ion binding;iron-sulfur cluster binding;lyase activity;metal cluster binding;metal ion binding;transition metal ion binding	cell part;cytoplasmic part;intracellular membrane-bounded organelle;intracellular organelle;intracellular part;membrane-bounded organelle;mitochondrion;myelin sheath;nucleus;organelle	Carbon fixation pathways in prokaryotes;Citrate cycle (TCA cycle);Glyoxylate and dicarboxylate metabolism	GO:0006082;GO:0006084;GO:0006099;GO:0006101;GO:0006102;GO:0006732;GO:0008152;GO:0009056;GO:0009109;GO:0009987;GO:0019752;GO:0042180;GO:0043436;GO:0044237;GO:0044248;GO:0044281;GO:0046356;GO:0051186;GO:0051187;GO:0072350	GO:0003824;GO:0003994;GO:0005488;GO:0005506;GO:0016829;GO:0016835;GO:0016836;GO:0043167;GO:0043169;GO:0046872;GO:0046914;GO:0051536;GO:0051538;GO:0051539;GO:0051540	GO:0005634;GO:0005739;GO:0043209;GO:0043226;GO:0043227;GO:0043229;GO:0043231;GO:0044424;GO:0044444;GO:0044464	ko00020;ko00630;ko00720	62	62	62	75.1	75.1	75.1	85462	120284	128280	113786	1084240	900696	1104000	862750	816316	775905	120783	1.02965e+06	818324
Q8VHQ9	Q8VHQ9	Acyl-coenzyme A thioesterase 11	Acot11	sp|Q8VHQ9|ACO11_MOUSE Acyl-coenzyme A thioesterase 11 OS=Mus musculus OX=10090 GN=Acot11 PE=1 SV=1	biological regulation;carboxylic acid metabolic process;cellular ketone metabolic process;cellular lipid metabolic process;cellular metabolic process;cellular process;cellular response to stimulus;fatty acid metabolic process;intracellular signal transduction;lipid metabolic process;metabolic process;monocarboxylic acid metabolic process;organic acid metabolic process;oxoacid metabolic process;pr…	acyl-CoA hydrolase activity;binding;carboxylic ester hydrolase activity;catalytic activity;CoA hydrolase activity;hydrolase activity;hydrolase activity, acting on ester bonds;lipid binding;thiolester hydrolase activity	cell part;cytoplasm;extracellular membrane-bounded organelle;extracellular organelle;extracellular region part;extracellular vesicular exosome;intracellular part;membrane-bounded organelle;membrane-bounded vesicle;organelle;vesicle		GO:0006082;GO:0006629;GO:0006631;GO:0006950;GO:0007165;GO:0008152;GO:0009266;GO:0009409;GO:0009628;GO:0009987;GO:0019752;GO:0032787;GO:0035556;GO:0042180;GO:0043436;GO:0044237;GO:0044238;GO:0044255;GO:0044281;GO:0050789;GO:0050794;GO:0050896;GO:0051716;GO:0065007	GO:0003824;GO:0005488;GO:0008289;GO:0016289;GO:0016787;GO:0016788;GO:0016790;GO:0047617;GO:0052689	GO:0005737;GO:0031982;GO:0031988;GO:0043226;GO:0043227;GO:0043230;GO:0044421;GO:0044424;GO:0044464;GO:0065010;GO:0070062		5	5	5	11.4	11.4	11.4	67354	704.897	226.209	304.464	878.517	700.661	103.261	148.93	147.943	121.427	411.857	560.813	139.433
Q9CQR4	Q9CQR4	Acyl-coenzyme A thioesterase 13;Acyl-coenzyme A thioesterase 13, N-terminally processed	Acot13	sp|Q9CQR4|ACO13_MOUSE Acyl-coenzyme A thioesterase 13 OS=Mus musculus OX=10090 GN=Acot13 PE=1 SV=1	cellular component assembly;cellular component organization;cellular component organization or biogenesis;macromolecular complex assembly;macromolecular complex subunit organization;metabolic process;protein complex assembly;protein complex subunit organization;protein homooligomerization;protein homotetramerization;protein oligomerization;protein tetramerization	acyl-CoA hydrolase activity;catalytic activity;CoA hydrolase activity;hydrolase activity;hydrolase activity, acting on ester bonds;thiolester hydrolase activity	cell part;cytoplasmic part;cytoskeletal part;cytosol;extracellular membrane-bounded organelle;extracellular organelle;extracellular region part;extracellular vesicular exosome;intracellular membrane-bounded organelle;intracellular non-membrane-bounded organelle;intracellular organelle;intracellular organelle part;intracellular part;membrane-bounded organelle;membrane-bounded vesicle;mitochondrion…		GO:0006461;GO:0008152;GO:0016043;GO:0022607;GO:0043933;GO:0051259;GO:0051260;GO:0051262;GO:0051289;GO:0065003;GO:0071822;GO:0071840	GO:0003824;GO:0016289;GO:0016787;GO:0016788;GO:0016790;GO:0047617	GO:0005634;GO:0005739;GO:0005819;GO:0005829;GO:0031982;GO:0031988;GO:0043226;GO:0043227;GO:0043228;GO:0043229;GO:0043230;GO:0043231;GO:0043232;GO:0044421;GO:0044422;GO:0044424;GO:0044430;GO:0044444;GO:0044446;GO:0044464;GO:0065010;GO:0070062		7	7	7	65	65	65	15183	35207.6	54100.8	15009.4	81816.6	122820	107138	161129	213876	139885	34772.6	103925	171630
Q9QYR9;O55137;Q9QYR7-2;Q6Q2Z6;Q9QYR7	Q9QYR9	Acyl-coenzyme A thioesterase 2, mitochondrial	Acot2	sp|Q9QYR9|ACOT2_MOUSE Acyl-coenzyme A thioesterase 2, mitochondrial OS=Mus musculus OX=10090 GN=Acot2 PE=1 SV=2	acyl-CoA metabolic process;carboxylic acid metabolic process;cellular ketone metabolic process;cellular lipid metabolic process;cellular metabolic process;cellular process;coenzyme metabolic process;cofactor metabolic process;fatty acid metabolic process;lipid metabolic process;long-chain fatty acid metabolic process;metabolic process;monocarboxylic acid metabolic process;organic acid metabolic p…	acyl-CoA hydrolase activity;acyl-CoA thioesterase activity;binding;carboxylic ester hydrolase activity;catalytic activity;CoA hydrolase activity;hydrolase activity;hydrolase activity, acting on ester bonds;palmitoyl-CoA hydrolase activity;protein binding;receptor binding;thiolester hydrolase activity	cell part;cytoplasmic part;extracellular membrane-bounded organelle;extracellular organelle;extracellular region part;extracellular vesicular exosome;intracellular membrane-bounded organelle;intracellular organelle;intracellular organelle lumen;intracellular organelle part;intracellular part;membrane-bounded organelle;membrane-bounded vesicle;membrane-enclosed lumen;mitochondrial matrix;mitochond…	Biosynthesis of unsaturated fatty acids	GO:0000038;GO:0001676;GO:0006082;GO:0006629;GO:0006631;GO:0006637;GO:0006732;GO:0008152;GO:0009987;GO:0019752;GO:0032787;GO:0035383;GO:0042180;GO:0043436;GO:0044237;GO:0044238;GO:0044255;GO:0044281;GO:0051186	GO:0003824;GO:0005102;GO:0005488;GO:0005515;GO:0016289;GO:0016290;GO:0016291;GO:0016787;GO:0016788;GO:0016790;GO:0047617;GO:0052689	GO:0005739;GO:0005759;GO:0031974;GO:0031982;GO:0031988;GO:0043226;GO:0043227;GO:0043229;GO:0043230;GO:0043231;GO:0043233;GO:0044421;GO:0044422;GO:0044424;GO:0044429;GO:0044444;GO:0044446;GO:0044464;GO:0065010;GO:0070013;GO:0070062	ko01040	23	23	21	56.7	56.7	51.7	49656	24649	23966.8	23127.3	100202	70837.3	118968	73476.4	98054.4	112025	23914.4	96669.1	94518.6
Q32Q92;Q32Q92-2	Q32Q92;Q32Q92-2	Acyl-coenzyme A thioesterase 6	Acot6	sp|Q32Q92|ACOT6_MOUSE Acyl-coenzyme A thioesterase 6 OS=Mus musculus OX=10090 GN=Acot6 PE=1 SV=1;sp|Q32Q92-2|ACOT6_MOUSE Isoform 2 of Acyl-coenzyme A thioesterase 6 OS=Mus musculus OX=10090 GN=Acot6	acyl-CoA metabolic process;cellular metabolic process;cellular process;coenzyme metabolic process;cofactor metabolic process;metabolic process;thioester metabolic process	carboxylic ester hydrolase activity;catalytic activity;hydrolase activity;hydrolase activity, acting on ester bonds;thiolester hydrolase activity	cell part;cytoplasmic part;cytosol;intracellular membrane-bounded organelle;intracellular organelle;intracellular part;membrane-bounded organelle;microbody;organelle;peroxisome		GO:0006637;GO:0006732;GO:0008152;GO:0009987;GO:0035383;GO:0044237;GO:0051186	GO:0003824;GO:0016787;GO:0016788;GO:0016790;GO:0052689	GO:0005777;GO:0005829;GO:0042579;GO:0043226;GO:0043227;GO:0043229;GO:0043231;GO:0044424;GO:0044444;GO:0044464		6	4	4	24.3	18.9	18.9	46768					142.347	584.002	202.522	1935.52	280.815		363.174	806.286
Q91V12-4	Q91V12-4	Cytosolic acyl coenzyme A thioester hydrolase	Acot7	sp|Q91V12-4|BACH_MOUSE Isoform D of Cytosolic acyl coenzyme A thioester hydrolase OS=Mus musculus OX=10090 GN=Acot7	biosynthetic process;carboxylic acid biosynthetic process;carboxylic acid catabolic process;carboxylic acid metabolic process;catabolic process;cellular biosynthetic process;cellular catabolic process;cellular ketone metabolic process;cellular lipid catabolic process;cellular lipid metabolic process;cellular metabolic process;cellular nitrogen compound metabolic process;cellular process;coenzyme …	acyl-CoA thioesterase activity;binding;carboxylic acid binding;carboxylic ester hydrolase activity;catalytic activity;CoA hydrolase activity;coenzyme binding;cofactor binding;fatty acid binding;fatty-acyl-CoA binding;hydrolase activity;hydrolase activity, acting on ester bonds;identical protein binding;lipid binding;monocarboxylic acid binding;palmitoyl-CoA hydrolase activity;protein binding;prot…	cell body;cell part;cell projection;cytoplasm;cytoplasmic part;cytosol;extracellular membrane-bounded organelle;extracellular organelle;extracellular region part;extracellular vesicular exosome;intracellular organelle part;intracellular part;membrane-bounded organelle;membrane-bounded vesicle;neuron projection;nuclear part;nucleoplasm;organelle;organelle part;vesicle	Biosynthesis of unsaturated fatty acids	GO:0006082;GO:0006139;GO:0006629;GO:0006631;GO:0006633;GO:0006732;GO:0006753;GO:0006807;GO:0008152;GO:0008610;GO:0009056;GO:0009058;GO:0009062;GO:0009108;GO:0009116;GO:0009117;GO:0009119;GO:0009987;GO:0015936;GO:0015937;GO:0016042;GO:0016053;GO:0016054;GO:0019752;GO:0032787;GO:0033865;GO:0034641;GO:0042180;GO:0042278;GO:0043436;GO:0044237;GO:0044238;GO:0044242;GO:0044248;GO:0044249;GO:0044255;GO:…	GO:0000062;GO:0003824;GO:0005488;GO:0005504;GO:0005515;GO:0008289;GO:0016289;GO:0016290;GO:0016291;GO:0016787;GO:0016788;GO:0016790;GO:0031406;GO:0033293;GO:0042802;GO:0042803;GO:0046983;GO:0048037;GO:0050662;GO:0052689	GO:0005654;GO:0005737;GO:0005829;GO:0031982;GO:0031988;GO:0042995;GO:0043005;GO:0043226;GO:0043227;GO:0043230;GO:0044297;GO:0044421;GO:0044422;GO:0044424;GO:0044428;GO:0044444;GO:0044446;GO:0044464;GO:0065010;GO:0070062	ko01040	22	22	2	65.2	65.2	10.8	41615	5756.31	11379.9	11328.4	844920	738975	512760	486985	468420	390712	9488.2	698885	448706
Q91V12-2;Q91V12;Q91V12-3	Q91V12-2;Q91V12;Q91V12-3	Cytosolic acyl coenzyme A thioester hydrolase	Acot7	sp|Q91V12-2|BACH_MOUSE Isoform A of Cytosolic acyl coenzyme A thioester hydrolase OS=Mus musculus OX=10090 GN=Acot7;sp|Q91V12|BACH_MOUSE Cytosolic acyl coenzyme A thioester hydrolase OS=Mus musculus OX=10090 GN=Acot7 PE=1 SV=2;sp|Q91V12-3|BACH_MOUSE Isofor	biosynthetic process;carboxylic acid biosynthetic process;carboxylic acid catabolic process;carboxylic acid metabolic process;catabolic process;cellular biosynthetic process;cellular catabolic process;cellular ketone metabolic process;cellular lipid catabolic process;cellular lipid metabolic process;cellular metabolic process;cellular nitrogen compound metabolic process;cellular process;coenzyme …	acyl-CoA thioesterase activity;binding;carboxylic acid binding;carboxylic ester hydrolase activity;catalytic activity;CoA hydrolase activity;coenzyme binding;cofactor binding;fatty acid binding;fatty-acyl-CoA binding;hydrolase activity;hydrolase activity, acting on ester bonds;identical protein binding;lipid binding;monocarboxylic acid binding;palmitoyl-CoA hydrolase activity;protein binding;prot…	cell body;cell part;cell projection;cytoplasm;cytoplasmic part;cytosol;extracellular membrane-bounded organelle;extracellular organelle;extracellular region part;extracellular vesicular exosome;intracellular organelle part;intracellular part;membrane-bounded organelle;membrane-bounded vesicle;neuron projection;nuclear part;nucleoplasm;organelle;organelle part;vesicle	Biosynthesis of unsaturated fatty acids	GO:0006082;GO:0006139;GO:0006629;GO:0006631;GO:0006633;GO:0006732;GO:0006753;GO:0006807;GO:0008152;GO:0008610;GO:0009056;GO:0009058;GO:0009062;GO:0009108;GO:0009116;GO:0009117;GO:0009119;GO:0009987;GO:0015936;GO:0015937;GO:0016042;GO:0016053;GO:0016054;GO:0019752;GO:0032787;GO:0033865;GO:0034641;GO:0042180;GO:0042278;GO:0043436;GO:0044237;GO:0044238;GO:0044242;GO:0044248;GO:0044249;GO:0044255;GO:…	GO:0000062;GO:0003824;GO:0005488;GO:0005504;GO:0005515;GO:0008289;GO:0016289;GO:0016290;GO:0016291;GO:0016787;GO:0016788;GO:0016790;GO:0031406;GO:0033293;GO:0042802;GO:0042803;GO:0046983;GO:0048037;GO:0050662;GO:0052689	GO:0005654;GO:0005737;GO:0005829;GO:0031982;GO:0031988;GO:0042995;GO:0043005;GO:0043226;GO:0043227;GO:0043230;GO:0044297;GO:0044421;GO:0044422;GO:0044424;GO:0044428;GO:0044444;GO:0044446;GO:0044464;GO:0065010;GO:0070062	ko01040	21	1	1	60.9	4.4	4.4	37555	1028.99	2205.56	1504.43	139957	115738	7185.98	82717.8	64694.8		1579.66	87627	73706.3
P58137	P58137	Acyl-coenzyme A thioesterase 8	Acot8	sp|P58137|ACOT8_MOUSE Acyl-coenzyme A thioesterase 8 OS=Mus musculus OX=10090 GN=Acot8 PE=1 SV=1	acyl-CoA metabolic process;carboxylic acid catabolic process;carboxylic acid metabolic process;catabolic process;cellular catabolic process;cellular component organization;cellular component organization at cellular level;cellular component organization or biogenesis;cellular component organization or biogenesis at cellular level;cellular ketone metabolic process;cellular metabolic process;cellul…	acyl-CoA hydrolase activity;acyl-CoA thioesterase activity;binding;carboxylic ester hydrolase activity;catalytic activity;choloyl-CoA hydrolase activity;CoA hydrolase activity;hydrolase activity;hydrolase activity, acting on ester bonds;palmitoyl-CoA hydrolase activity;protein binding;receptor binding;thiolester hydrolase activity	cell part;cytoplasmic part;intracellular membrane-bounded organelle;intracellular organelle;intracellular organelle lumen;intracellular organelle part;intracellular part;membrane-bounded organelle;membrane-enclosed lumen;microbody;microbody lumen;microbody part;mitochondrion;organelle;organelle lumen;organelle part;peroxisomal matrix;peroxisomal part;peroxisome	Peroxisome	GO:0006082;GO:0006637;GO:0006732;GO:0006996;GO:0008152;GO:0009056;GO:0009987;GO:0016043;GO:0016054;GO:0016559;GO:0019752;GO:0035383;GO:0042180;GO:0043436;GO:0043648;GO:0043649;GO:0044237;GO:0044248;GO:0044281;GO:0044282;GO:0046395;GO:0048285;GO:0051186;GO:0071840;GO:0071841;GO:0071842	GO:0003824;GO:0005102;GO:0005488;GO:0005515;GO:0016289;GO:0016290;GO:0016291;GO:0016787;GO:0016788;GO:0016790;GO:0033882;GO:0047617;GO:0052689	GO:0005739;GO:0005777;GO:0005782;GO:0031907;GO:0031974;GO:0042579;GO:0043226;GO:0043227;GO:0043229;GO:0043231;GO:0043233;GO:0044422;GO:0044424;GO:0044438;GO:0044439;GO:0044444;GO:0044446;GO:0044464;GO:0070013	ko04146	12	12	12	48.1	48.1	48.1	35827	1538.37	1871.79	2577.58	36195.2	25604	20605.5	21092.9	19448.2	23454.7	1995.91	27468.2	21331.9
Q9R0X4	Q9R0X4	Acyl-coenzyme A thioesterase 9, mitochondrial	Acot9	sp|Q9R0X4|ACOT9_MOUSE Acyl-coenzyme A thioesterase 9, mitochondrial OS=Mus musculus OX=10090 GN=Acot9 PE=1 SV=1	acyl-CoA metabolic process;cellular metabolic process;cellular process;coenzyme metabolic process;cofactor metabolic process;metabolic process;thioester metabolic process	acetyl-CoA hydrolase activity;acyl-CoA hydrolase activity;carboxylic ester hydrolase activity;catalytic activity;CoA hydrolase activity;hydrolase activity;hydrolase activity, acting on ester bonds;thiolester hydrolase activity	cell part;cytoplasmic part;intracellular membrane-bounded organelle;intracellular organelle;intracellular part;membrane-bounded organelle;mitochondrion;organelle		GO:0006637;GO:0006732;GO:0008152;GO:0009987;GO:0035383;GO:0044237;GO:0051186	GO:0003824;GO:0003986;GO:0016289;GO:0016787;GO:0016788;GO:0016790;GO:0047617;GO:0052689	GO:0005739;GO:0043226;GO:0043227;GO:0043229;GO:0043231;GO:0044424;GO:0044444;GO:0044464		33	33	18	66.1	66.1	40.8	50560	45053.2	60869.7	52584.5	237743	226701	249772	235783	232156	216148	52835.8	238072	228029
Q9R0H0-2;Q9R0H0	Q9R0H0-2;Q9R0H0	Peroxisomal acyl-coenzyme A oxidase 1	Acox1	sp|Q9R0H0-2|ACOX1_MOUSE Isoform 2 of Peroxisomal acyl-coenzyme A oxidase 1 OS=Mus musculus OX=10090 GN=Acox1;sp|Q9R0H0|ACOX1_MOUSE Peroxisomal acyl-coenzyme A oxidase 1 OS=Mus musculus OX=10090 GN=Acox1 PE=1 SV=5	biological regulation;carboxylic acid catabolic process;carboxylic acid metabolic process;catabolic process;cellular catabolic process;cellular component organization;cellular component organization at cellular level;cellular component organization or biogenesis;cellular component organization or biogenesis at cellular level;cellular ketone metabolic process;cellular lipid catabolic process;cellu…	acyl-CoA dehydrogenase activity;acyl-CoA oxidase activity;binding;carboxylic acid binding;catalytic activity;coenzyme binding;cofactor binding;FAD binding;fatty acid binding;flavin adenine dinucleotide binding;lipid binding;monocarboxylic acid binding;oxidoreductase activity;oxidoreductase activity, acting on the CH-CH group of donors;oxidoreductase activity, acting on the CH-CH group of donors, …	cell part;cytoplasm;cytoplasmic part;intracellular membrane-bounded organelle;intracellular non-membrane-bounded organelle;intracellular organelle;intracellular organelle part;intracellular part;membrane;membrane-bounded organelle;microbody;microbody membrane;microbody part;mitochondrion;non-membrane-bounded organelle;nuclear part;nucleolus;nucleoplasm;nucleus;organelle;organelle membrane;organel…	alpha-Linolenic acid metabolism;Biosynthesis of unsaturated fatty acids;Fatty acid metabolism;Peroxisome;PPAR signaling pathway	GO:0000038;GO:0006082;GO:0006091;GO:0006629;GO:0006631;GO:0006635;GO:0006690;GO:0006692;GO:0006693;GO:0006996;GO:0007276;GO:0007283;GO:0008152;GO:0009056;GO:0009062;GO:0009987;GO:0016042;GO:0016043;GO:0016054;GO:0016559;GO:0019395;GO:0019752;GO:0022414;GO:0030258;GO:0032501;GO:0032787;GO:0032844;GO:0032846;GO:0033540;GO:0033559;GO:0034440;GO:0042180;GO:0042592;GO:0043436;GO:0044237;GO:0044238;GO:…	GO:0003824;GO:0003995;GO:0003997;GO:0005102;GO:0005488;GO:0005504;GO:0005515;GO:0008289;GO:0016401;GO:0016491;GO:0016627;GO:0016634;GO:0019904;GO:0030165;GO:0031406;GO:0033293;GO:0047485;GO:0048037;GO:0050660;GO:0050662;GO:0071949	GO:0005634;GO:0005654;GO:0005730;GO:0005737;GO:0005739;GO:0005777;GO:0005778;GO:0005886;GO:0016020;GO:0031090;GO:0031903;GO:0042579;GO:0043226;GO:0043227;GO:0043228;GO:0043229;GO:0043231;GO:0043232;GO:0044422;GO:0044424;GO:0044428;GO:0044438;GO:0044439;GO:0044444;GO:0044446;GO:0044464	ko00071;ko00592;ko01040;ko03320;ko04146	12	12	12	33.1	33.1	33.1	74717				2491.08	4028.6	2399.41	2596.27	2439.9	3319.77		2973.03	2785.31
Q9EPL9	Q9EPL9	Peroxisomal acyl-coenzyme A oxidase 3	Acox3	sp|Q9EPL9|ACOX3_MOUSE Peroxisomal acyl-coenzyme A oxidase 3 OS=Mus musculus OX=10090 GN=Acox3 PE=1 SV=2	carboxylic acid catabolic process;carboxylic acid metabolic process;catabolic process;cellular catabolic process;cellular ketone metabolic process;cellular lipid catabolic process;cellular lipid metabolic process;cellular metabolic process;cellular process;fatty acid beta-oxidation;fatty acid beta-oxidation using acyl-CoA oxidase;fatty acid catabolic process;fatty acid metabolic process;fatty aci…	acyl-CoA dehydrogenase activity;acyl-CoA oxidase activity;binding;catalytic activity;coenzyme binding;cofactor binding;flavin adenine dinucleotide binding;oxidoreductase activity;oxidoreductase activity, acting on the CH-CH group of donors;oxidoreductase activity, acting on the CH-CH group of donors, oxygen as acceptor;pristanoyl-CoA oxidase activity;protein binding;receptor binding	cell part;cytoplasmic part;intracellular membrane-bounded organelle;intracellular organelle;intracellular organelle lumen;intracellular organelle part;intracellular part;membrane;membrane-bounded organelle;membrane-enclosed lumen;microbody;microbody lumen;microbody part;mitochondrion;organelle;organelle lumen;organelle part;peroxisomal matrix;peroxisomal part;peroxisome	alpha-Linolenic acid metabolism;Biosynthesis of unsaturated fatty acids;Fatty acid metabolism;Peroxisome;PPAR signaling pathway	GO:0006082;GO:0006629;GO:0006631;GO:0006635;GO:0008152;GO:0009056;GO:0009062;GO:0009987;GO:0016042;GO:0016054;GO:0019395;GO:0019752;GO:0030258;GO:0032787;GO:0033540;GO:0034440;GO:0042180;GO:0043436;GO:0044237;GO:0044238;GO:0044242;GO:0044248;GO:0044255;GO:0044281;GO:0044282;GO:0046395;GO:0055114;GO:0072329	GO:0003824;GO:0003995;GO:0003997;GO:0005102;GO:0005488;GO:0005515;GO:0016402;GO:0016491;GO:0016627;GO:0016634;GO:0048037;GO:0050660;GO:0050662	GO:0005739;GO:0005777;GO:0005782;GO:0016020;GO:0031907;GO:0031974;GO:0042579;GO:0043226;GO:0043227;GO:0043229;GO:0043231;GO:0043233;GO:0044422;GO:0044424;GO:0044438;GO:0044439;GO:0044444;GO:0044446;GO:0044464;GO:0070013	ko00071;ko00592;ko01040;ko03320;ko04146	21	21	20	39.9	39.9	38.9	78403	2309.27	1971.64	3440.23	5590.03	8014.24	3898.24	11127.4	10585.8	10918.1	2573.71	5834.17	10877.1
Q9D358	Q9D358	Low molecular weight phosphotyrosine protein phosphatase	Acp1	sp|Q9D358|PPAC_MOUSE Low molecular weight phosphotyrosine protein phosphatase OS=Mus musculus OX=10090 GN=Acp1 PE=1 SV=3		acid phosphatase activity;catalytic activity;hydrolase activity;hydrolase activity, acting on ester bonds;non-membrane spanning protein tyrosine phosphatase activity;phosphatase activity;phosphoprotein phosphatase activity;phosphoric ester hydrolase activity;protein tyrosine phosphatase activity	cell part;cytoplasm;extracellular membrane-bounded organelle;extracellular organelle;extracellular region part;extracellular vesicular exosome;internal side of plasma membrane;intracellular part;membrane part;membrane-bounded organelle;membrane-bounded vesicle;organelle;plasma membrane part;vesicle	Riboflavin metabolism		GO:0003824;GO:0003993;GO:0004721;GO:0004725;GO:0004726;GO:0016787;GO:0016788;GO:0016791;GO:0042578	GO:0005737;GO:0009898;GO:0031982;GO:0031988;GO:0043226;GO:0043227;GO:0043230;GO:0044421;GO:0044424;GO:0044425;GO:0044459;GO:0044464;GO:0065010;GO:0070062	ko00740	14	14	4	77.2	77.2	25.3	18192	8616.64	8228.92	9345.88	370538	398845	305590	281719	311194	246110	8730.48	358324	279674
Q9D358-2	Q9D358-2	Low molecular weight phosphotyrosine protein phosphatase	Acp1	sp|Q9D358-2|PPAC_MOUSE Isoform 2 of Low molecular weight phosphotyrosine protein phosphatase OS=Mus musculus OX=10090 GN=Acp1		acid phosphatase activity;catalytic activity;hydrolase activity;hydrolase activity, acting on ester bonds;non-membrane spanning protein tyrosine phosphatase activity;phosphatase activity;phosphoprotein phosphatase activity;phosphoric ester hydrolase activity;protein tyrosine phosphatase activity	cell part;cytoplasm;extracellular membrane-bounded organelle;extracellular organelle;extracellular region part;extracellular vesicular exosome;internal side of plasma membrane;intracellular part;membrane part;membrane-bounded organelle;membrane-bounded vesicle;organelle;plasma membrane part;vesicle	Riboflavin metabolism		GO:0003824;GO:0003993;GO:0004721;GO:0004725;GO:0004726;GO:0016787;GO:0016788;GO:0016791;GO:0042578	GO:0005737;GO:0009898;GO:0031982;GO:0031988;GO:0043226;GO:0043227;GO:0043230;GO:0044421;GO:0044424;GO:0044425;GO:0044459;GO:0044464;GO:0065010;GO:0070062	ko00740	11	1	1	67.1	15.2	15.2	17941		2448.96	3098.14	48011.6	70191.3	60908.4	47847	35562.9	65552.8	2773.55	59703.8	49654.2
Q05117	Q05117	Tartrate-resistant acid phosphatase type 5	Acp5	sp|Q05117|PPA5_MOUSE Tartrate-resistant acid phosphatase type 5 OS=Mus musculus OX=10090 GN=Acp5 PE=1 SV=2	anatomical structure homeostasis;anatomical structure morphogenesis;biological regulation;bone morphogenesis;bone resorption;cellular metabolic process;cellular process;defense response;defense response to bacterium;defense response to Gram-positive bacterium;dephosphorylation;developmental process;homeostatic process;metabolic process;multi-organism process;negative regulation of biological proc…	acid phosphatase activity;binding;catalytic activity;cation binding;ferric iron binding;ferrous iron binding;hydrolase activity;hydrolase activity, acting on ester bonds;ion binding;iron ion binding;metal ion binding;phosphatase activity;phosphoric ester hydrolase activity;transition metal ion binding	cell part;cytoplasmic part;extracellular membrane-bounded organelle;extracellular organelle;extracellular region part;extracellular vesicular exosome;intracellular membrane-bounded organelle;intracellular organelle;intracellular part;lysosome;lytic vacuole;membrane-bounded organelle;membrane-bounded vesicle;organelle;vacuole;vesicle	Osteoclast differentiation;Rheumatoid arthritis;Riboflavin metabolism	GO:0001817;GO:0001818;GO:0001894;GO:0002237;GO:0006793;GO:0006796;GO:0006950;GO:0006952;GO:0008152;GO:0009607;GO:0009617;GO:0009653;GO:0009889;GO:0009890;GO:0009892;GO:0009987;GO:0010033;GO:0016311;GO:0019222;GO:0031323;GO:0031324;GO:0031326;GO:0031327;GO:0031347;GO:0031348;GO:0032101;GO:0032102;GO:0032496;GO:0032502;GO:0032651;GO:0032652;GO:0032655;GO:0032680;GO:0032691;GO:0032692;GO:0032695;GO:…	GO:0003824;GO:0003993;GO:0005488;GO:0005506;GO:0008198;GO:0008199;GO:0016787;GO:0016788;GO:0016791;GO:0042578;GO:0043167;GO:0043169;GO:0046872;GO:0046914	GO:0000323;GO:0005764;GO:0005773;GO:0031982;GO:0031988;GO:0043226;GO:0043227;GO:0043229;GO:0043230;GO:0043231;GO:0044421;GO:0044424;GO:0044444;GO:0044464;GO:0065010;GO:0070062	ko00740;ko04380;ko05323	7	7	7	36.7	36.7	36.7	36807	4622.18	4398.22	4346.55	51852.1	63482.4	54838.2	29930.9	26810.6	22045.4	4455.65	56724.2	26262.3
Q8BP40	Q8BP40	Lysophosphatidic acid phosphatase type 6	Acp6	sp|Q8BP40|PPA6_MOUSE Lysophosphatidic acid phosphatase type 6 OS=Mus musculus OX=10090 GN=Acp6 PE=1 SV=1	cell differentiation;cellular developmental process;cellular lipid metabolic process;cellular metabolic process;cellular process;dephosphorylation;developmental process;hemopoietic progenitor cell differentiation;lipid metabolic process;metabolic process;organophosphate metabolic process;phosphate-containing compound metabolic process;phospholipid metabolic process;phosphorus metabolic process;pr…	acid phosphatase activity;catalytic activity;hydrolase activity;hydrolase activity, acting on ester bonds;lysophosphatidic acid phosphatase activity;phosphatase activity;phosphoric ester hydrolase activity	cell part;cytoplasm;cytoplasmic part;intracellular membrane-bounded organelle;intracellular organelle;intracellular part;membrane-bounded organelle;mitochondrion;organelle	Riboflavin metabolism	GO:0002244;GO:0006629;GO:0006644;GO:0006793;GO:0006796;GO:0008152;GO:0009987;GO:0016311;GO:0019637;GO:0030154;GO:0032502;GO:0044237;GO:0044238;GO:0044255;GO:0048869	GO:0003824;GO:0003993;GO:0016787;GO:0016788;GO:0016791;GO:0042578;GO:0052642	GO:0005737;GO:0005739;GO:0043226;GO:0043227;GO:0043229;GO:0043231;GO:0044424;GO:0044444;GO:0044464	ko00740	14	14	14	51	51	51	47624	4337.77	1873.41	4499.53	33816.3	33895.2	35999.7	30529.1	29047.6	34531.4	3570.24	34570.4	31369.4
Q8VCW8	Q8VCW8	Acyl-CoA synthetase family member 2, mitochondrial	Acsf2	sp|Q8VCW8|ACSF2_MOUSE Medium-chain acyl-CoA ligase ACSF2, mitochondrial OS=Mus musculus OX=10090 GN=Acsf2 PE=1 SV=1	carboxylic acid metabolic process;cellular ketone metabolic process;cellular lipid metabolic process;cellular metabolic process;cellular process;fatty acid metabolic process;lipid metabolic process;metabolic process;monocarboxylic acid metabolic process;organic acid metabolic process;oxoacid metabolic process;primary metabolic process;small molecule metabolic process	adenyl nucleotide binding;adenyl ribonucleotide binding;ATP binding;binding;catalytic activity;ligase activity;nucleotide binding;purine nucleotide binding;purine ribonucleoside triphosphate binding;purine ribonucleotide binding;ribonucleotide binding	cell part;cytoplasmic part;intracellular membrane-bounded organelle;intracellular organelle;intracellular part;membrane-bounded organelle;mitochondrion;organelle		GO:0006082;GO:0006629;GO:0006631;GO:0008152;GO:0009987;GO:0019752;GO:0032787;GO:0042180;GO:0043436;GO:0044237;GO:0044238;GO:0044255;GO:0044281	GO:0000166;GO:0003824;GO:0005488;GO:0005524;GO:0016874;GO:0017076;GO:0030554;GO:0032553;GO:0032555;GO:0032559;GO:0035639	GO:0005739;GO:0043226;GO:0043227;GO:0043229;GO:0043231;GO:0044424;GO:0044444;GO:0044464		28	28	28	58.5	58.5	58.5	67950	36879.2	31159.6	33955.8	96615.5	108970	111140	78280.4	98395.4	113239	33998.2	105575	96638.3
Q3URE1;Q3URE1-2	Q3URE1;Q3URE1-2	Acyl-CoA synthetase family member 3, mitochondrial	Acsf3	sp|Q3URE1|ACSF3_MOUSE Malonate--CoA ligase ACSF3, mitochondrial OS=Mus musculus OX=10090 GN=Acsf3 PE=1 SV=2;sp|Q3URE1-2|ACSF3_MOUSE Isoform 2 of Malonate--CoA ligase ACSF3, mitochondrial OS=Mus musculus OX=10090 GN=Acsf3	biosynthetic process;carboxylic acid biosynthetic process;carboxylic acid catabolic process;carboxylic acid metabolic process;catabolic process;cellular biosynthetic process;cellular catabolic process;cellular ketone metabolic process;cellular lipid metabolic process;cellular metabolic process;cellular process;dicarboxylic acid catabolic process;dicarboxylic acid metabolic process;fatty acid bios…	acid-thiol ligase activity;adenyl nucleotide binding;adenyl ribonucleotide binding;ATP binding;binding;catalytic activity;ligase activity;ligase activity, forming carbon-sulfur bonds;malonyl-CoA synthetase activity;nucleotide binding;purine nucleotide binding;purine ribonucleoside triphosphate binding;purine ribonucleotide binding;ribonucleotide binding	cell part;cytoplasmic part;intracellular membrane-bounded organelle;intracellular organelle;intracellular part;membrane-bounded organelle;mitochondrion;organelle		GO:0006082;GO:0006629;GO:0006631;GO:0006633;GO:0008152;GO:0008610;GO:0009056;GO:0009058;GO:0009987;GO:0016053;GO:0016054;GO:0019752;GO:0032787;GO:0042180;GO:0043436;GO:0043648;GO:0043649;GO:0044237;GO:0044238;GO:0044248;GO:0044249;GO:0044255;GO:0044281;GO:0044282;GO:0044283;GO:0046394;GO:0046395;GO:0090410	GO:0000166;GO:0003824;GO:0005488;GO:0005524;GO:0016874;GO:0016877;GO:0016878;GO:0017076;GO:0030554;GO:0032553;GO:0032555;GO:0032559;GO:0035639;GO:0090409	GO:0005739;GO:0043226;GO:0043227;GO:0043229;GO:0043231;GO:0044424;GO:0044444;GO:0044464		18	18	18	47.2	47.2	47.2	65076	868.737	236.532	221.657	11687.7	8828.2	11489.7	8396.24	10327.4	6561.86	442.309	10668.5	8428.5
P41216	P41216	Long-chain-fatty-acid--CoA ligase 1	Acsl1	sp|P41216|ACSL1_MOUSE Long-chain-fatty-acid--CoA ligase 1 OS=Mus musculus OX=10090 GN=Acsl1 PE=1 SV=2	acylglycerol metabolic process;adiponectin-mediated signaling pathway;biological regulation;biosynthetic process;carboxylic acid metabolic process;catabolic process;cell surface receptor linked signaling pathway;cellular catabolic process;cellular ketone metabolic process;cellular lipid metabolic process;cellular metabolic process;cellular process;cellular response to chemical stimulus;cellular r…	adenyl nucleotide binding;adenyl ribonucleotide binding;ATP binding;binding;catalytic activity;fatty acid ligase activity;ligase activity;ligase activity, forming carbon-sulfur bonds;long-chain fatty acid-CoA ligase activity;nucleotide binding;purine nucleotide binding;purine ribonucleoside triphosphate binding;purine ribonucleotide binding;ribonucleotide binding	cell part;cytoplasmic part;endoplasmic reticulum membrane;endoplasmic reticulum part;integral to membrane;intracellular membrane-bounded organelle;intracellular organelle;intracellular organelle part;intracellular part;intrinsic to membrane;membrane;membrane part;membrane-bounded organelle;microbody;microbody membrane;microbody part;mitochondrial membrane;mitochondrial outer membrane;mitochondria…	Adipocytokine signaling pathway;Fatty acid metabolism;Peroxisome;PPAR signaling pathway	GO:0001676;GO:0001932;GO:0006082;GO:0006629;GO:0006631;GO:0006638;GO:0006639;GO:0006641;GO:0006662;GO:0006805;GO:0007165;GO:0007166;GO:0007584;GO:0008152;GO:0008610;GO:0009056;GO:0009058;GO:0009605;GO:0009987;GO:0009991;GO:0010033;GO:0014070;GO:0018904;GO:0019220;GO:0019221;GO:0019222;GO:0019752;GO:0031323;GO:0031399;GO:0031667;GO:0032268;GO:0032787;GO:0033211;GO:0033674;GO:0033993;GO:0034097;GO:…	GO:0000166;GO:0003824;GO:0004467;GO:0005488;GO:0005524;GO:0015645;GO:0016874;GO:0016877;GO:0017076;GO:0030554;GO:0032553;GO:0032555;GO:0032559;GO:0035639	GO:0005739;GO:0005741;GO:0005778;GO:0005789;GO:0005886;GO:0016020;GO:0016021;GO:0019867;GO:0031090;GO:0031224;GO:0031903;GO:0031966;GO:0031968;GO:0042579;GO:0043226;GO:0043227;GO:0043229;GO:0043231;GO:0044422;GO:0044424;GO:0044425;GO:0044429;GO:0044432;GO:0044438;GO:0044439;GO:0044444;GO:0044446;GO:0044464	ko00071;ko03320;ko04146;ko04920	15	13	13	29.3	26.5	26.5	77951	444.612	80.8005	184.838	7985.71	9332.27	7871.33	6373.62	8172.75	3193.6	236.75	8396.44	5913.32
Q9CZW4	Q9CZW4	Long-chain-fatty-acid--CoA ligase 3	Acsl3	sp|Q9CZW4|ACSL3_MOUSE Long-chain-fatty-acid--CoA ligase 3 OS=Mus musculus OX=10090 GN=Acsl3 PE=1 SV=2	anatomical structure development;biological regulation;biosynthetic process;brain development;carboxylic acid biosynthetic process;carboxylic acid metabolic process;cellular biosynthetic process;cellular component assembly;cellular component organization;cellular component organization or biogenesis;cellular ketone metabolic process;cellular lipid metabolic process;cellular metabolic process;cell…	adenyl nucleotide binding;adenyl ribonucleotide binding;ATP binding;binding;catalytic activity;enzyme binding;fatty acid ligase activity;kinase binding;ligase activity;ligase activity, forming carbon-sulfur bonds;long-chain fatty acid-CoA ligase activity;nucleotide binding;protein binding;protein domain specific binding;protein kinase binding;purine nucleotide binding;purine ribonucleoside tripho…	cell part;cytoplasmic part;endoplasmic reticulum;endoplasmic reticulum membrane;endoplasmic reticulum part;Golgi apparatus;integral to membrane;intracellular membrane-bounded organelle;intracellular organelle;intracellular organelle part;intracellular part;intrinsic to membrane;lipid particle;membrane;membrane part;membrane-bounded organelle;microbody;microbody membrane;microbody part;mitochondri…	Adipocytokine signaling pathway;Fatty acid metabolism;Peroxisome;PPAR signaling pathway	GO:0001676;GO:0006082;GO:0006629;GO:0006631;GO:0006633;GO:0007420;GO:0007584;GO:0008152;GO:0008610;GO:0009058;GO:0009605;GO:0009987;GO:0009991;GO:0010033;GO:0014070;GO:0016043;GO:0016053;GO:0019752;GO:0022607;GO:0031667;GO:0032386;GO:0032388;GO:0032501;GO:0032502;GO:0032787;GO:0032879;GO:0032880;GO:0033157;GO:0034377;GO:0034379;GO:0042180;GO:0042221;GO:0042996;GO:0042998;GO:0043436;GO:0043933;GO:…	GO:0000166;GO:0003824;GO:0004467;GO:0005488;GO:0005515;GO:0005524;GO:0015645;GO:0016874;GO:0016877;GO:0017076;GO:0019899;GO:0019900;GO:0019901;GO:0019904;GO:0030554;GO:0032553;GO:0032555;GO:0032559;GO:0035639	GO:0005741;GO:0005778;GO:0005783;GO:0005789;GO:0005794;GO:0005811;GO:0016020;GO:0016021;GO:0019867;GO:0031090;GO:0031224;GO:0031903;GO:0031966;GO:0031968;GO:0042579;GO:0043226;GO:0043227;GO:0043229;GO:0043231;GO:0044422;GO:0044424;GO:0044425;GO:0044429;GO:0044432;GO:0044438;GO:0044439;GO:0044444;GO:0044446;GO:0044464;GO:0048471	ko00071;ko03320;ko04146;ko04920	19	16	16	31.7	30.1	30.1	80491				11830.7	12023.4	10194.9	9401.07	3171.37	4835.79		11349.7	5802.74
Q9QUJ7-2;Q9QUJ7	Q9QUJ7-2;Q9QUJ7	Long-chain-fatty-acid--CoA ligase 4	Acsl4	sp|Q9QUJ7-2|ACSL4_MOUSE Isoform Short of Long-chain-fatty-acid--CoA ligase 4 OS=Mus musculus OX=10090 GN=Acsl4;sp|Q9QUJ7|ACSL4_MOUSE Long-chain-fatty-acid--CoA ligase 4 OS=Mus musculus OX=10090 GN=Acsl4 PE=1 SV=2	acylglycerol metabolic process;anatomical structure development;biological regulation;biosynthetic process;carboxylic acid metabolic process;carboxylic acid transport;cell differentiation;cellular developmental process;cellular ketone metabolic process;cellular lipid metabolic process;cellular metabolic process;cellular process;dendritic spine development;developmental process;embryonic process i…	acid-thiol ligase activity;adenyl nucleotide binding;adenyl ribonucleotide binding;arachidonate-CoA ligase activity;ATP binding;binding;catalytic activity;fatty acid ligase activity;ligase activity;ligase activity, forming carbon-sulfur bonds;long-chain fatty acid-CoA ligase activity;nucleotide binding;purine nucleotide binding;purine ribonucleoside triphosphate binding;purine ribonucleotide bind…	cell body;cell part;cytoplasm;cytoplasmic part;endoplasmic reticulum part;ER-mitochondrion membrane contact site;extracellular membrane-bounded organelle;extracellular organelle;extracellular region part;extracellular vesicular exosome;integral to membrane;intracellular membrane-bounded organelle;intracellular organelle;intracellular organelle part;intracellular part;intrinsic to membrane;lipid p…	Adipocytokine signaling pathway;Fatty acid metabolism;Peroxisome;PPAR signaling pathway	GO:0001558;GO:0001676;GO:0006082;GO:0006629;GO:0006631;GO:0006638;GO:0006639;GO:0006641;GO:0006662;GO:0006810;GO:0006869;GO:0007584;GO:0008152;GO:0008610;GO:0009058;GO:0009605;GO:0009987;GO:0009991;GO:0010033;GO:0010565;GO:0015718;GO:0015849;GO:0015908;GO:0018904;GO:0019216;GO:0019217;GO:0019222;GO:0019752;GO:0022414;GO:0030154;GO:0030182;GO:0030307;GO:0031323;GO:0031667;GO:0032303;GO:0032304;GO:…	GO:0000166;GO:0003824;GO:0004467;GO:0005488;GO:0005524;GO:0015645;GO:0016874;GO:0016877;GO:0016878;GO:0017076;GO:0030554;GO:0031957;GO:0032553;GO:0032555;GO:0032559;GO:0035639;GO:0047676	GO:0005737;GO:0005739;GO:0005741;GO:0005778;GO:0005811;GO:0016020;GO:0016021;GO:0019867;GO:0031090;GO:0031224;GO:0031903;GO:0031966;GO:0031968;GO:0031982;GO:0031988;GO:0042579;GO:0043025;GO:0043226;GO:0043227;GO:0043229;GO:0043230;GO:0043231;GO:0044232;GO:0044233;GO:0044297;GO:0044421;GO:0044422;GO:0044424;GO:0044425;GO:0044429;GO:0044432;GO:0044438;GO:0044439;GO:0044444;GO:0044446;GO:0044455;GO:…	ko00071;ko03320;ko04146;ko04920	47	47	44	76.3	76.3	74.6	74338	6969.92	6470.21	6006.26	301212	329645	269024	155558	169283	133344	6482.13	299960	152728
Q8JZR0	Q8JZR0	Long-chain-fatty-acid--CoA ligase 5	Acsl5	sp|Q8JZR0|ACSL5_MOUSE Long-chain-fatty-acid--CoA ligase 5 OS=Mus musculus OX=10090 GN=Acsl5 PE=1 SV=1	carboxylic acid metabolic process;cellular ketone metabolic process;cellular lipid metabolic process;cellular metabolic process;cellular process;fatty acid metabolic process;lipid metabolic process;long-chain fatty acid metabolic process;metabolic process;monocarboxylic acid metabolic process;organic acid metabolic process;oxoacid metabolic process;primary metabolic process;small molecule metabol…	adenyl nucleotide binding;adenyl ribonucleotide binding;ATP binding;binding;catalytic activity;fatty acid ligase activity;ligase activity;ligase activity, forming carbon-sulfur bonds;long-chain fatty acid-CoA ligase activity;nucleotide binding;purine nucleotide binding;purine ribonucleoside triphosphate binding;purine ribonucleotide binding;ribonucleotide binding	cell part;cytoplasmic part;endoplasmic reticulum;endoplasmic reticulum membrane;endoplasmic reticulum part;integral to membrane;intracellular membrane-bounded organelle;intracellular non-membrane-bounded organelle;intracellular organelle;intracellular organelle part;intracellular part;intrinsic to membrane;membrane;membrane part;membrane-bounded organelle;mitochondrial inner membrane;mitochondria…	Adipocytokine signaling pathway;Fatty acid metabolism;Peroxisome;PPAR signaling pathway	GO:0001676;GO:0006082;GO:0006629;GO:0006631;GO:0008152;GO:0009987;GO:0019752;GO:0032787;GO:0042180;GO:0043436;GO:0044237;GO:0044238;GO:0044255;GO:0044281	GO:0000166;GO:0003824;GO:0004467;GO:0005488;GO:0005524;GO:0015645;GO:0016874;GO:0016877;GO:0017076;GO:0030554;GO:0032553;GO:0032555;GO:0032559;GO:0035639	GO:0005634;GO:0005730;GO:0005739;GO:0005741;GO:0005743;GO:0005783;GO:0005789;GO:0016020;GO:0016021;GO:0019866;GO:0019867;GO:0031090;GO:0031224;GO:0031966;GO:0031968;GO:0043226;GO:0043227;GO:0043228;GO:0043229;GO:0043231;GO:0043232;GO:0044422;GO:0044424;GO:0044425;GO:0044428;GO:0044429;GO:0044432;GO:0044444;GO:0044446;GO:0044464	ko00071;ko03320;ko04146;ko04920	28	28	26	49.6	49.6	48	76205	8245.83	11489.3	11137.9	48907.4	60128.9	61549.5	48433.6	67391.3	38083.4	10291	56861.9	51302.8
Q91WC3;Q91WC3-2	Q91WC3;Q91WC3-2	Long-chain-fatty-acid--CoA ligase 6	Acsl6	sp|Q91WC3|ACSL6_MOUSE Long-chain-fatty-acid--CoA ligase 6 OS=Mus musculus OX=10090 GN=Acsl6 PE=1 SV=1;sp|Q91WC3-2|ACSL6_MOUSE Isoform 2 of Long-chain-fatty-acid--CoA ligase 6 OS=Mus musculus OX=10090 GN=Acsl6	acylglycerol metabolic process;anatomical structure development;biological regulation;biosynthetic process;carboxylic acid metabolic process;carboxylic acid transport;cell development;cell proliferation;cellular biosynthetic process;cellular developmental process;cellular ketone metabolic process;cellular lipid metabolic process;cellular metabolic process;cellular process;cellular response to che…	adenyl nucleotide binding;adenyl ribonucleotide binding;ATP binding;binding;catalytic activity;enzyme binding;fatty acid ligase activity;identical protein binding;ligase activity;ligase activity, forming carbon-sulfur bonds;long-chain fatty acid-CoA ligase activity;nucleotide binding;protein binding;protein dimerization activity;protein homodimerization activity;purine nucleotide binding;purine r…	cell part;cytoplasmic part;endoplasmic reticulum membrane;endoplasmic reticulum part;integral to membrane;intracellular membrane-bounded organelle;intracellular organelle;intracellular organelle part;intracellular part;intrinsic to membrane;membrane;membrane part;membrane-bounded organelle;microbody;microbody membrane;microbody part;mitochondrial membrane;mitochondrial outer membrane;mitochondria…	Adipocytokine signaling pathway;Fatty acid metabolism;Peroxisome;PPAR signaling pathway	GO:0001666;GO:0001676;GO:0006082;GO:0006629;GO:0006631;GO:0006638;GO:0006639;GO:0006641;GO:0006644;GO:0006662;GO:0006810;GO:0006869;GO:0006950;GO:0007405;GO:0007584;GO:0008152;GO:0008283;GO:0008610;GO:0008654;GO:0009058;GO:0009605;GO:0009628;GO:0009629;GO:0009719;GO:0009725;GO:0009889;GO:0009891;GO:0009893;GO:0009987;GO:0009991;GO:0010033;GO:0010746;GO:0010747;GO:0010866;GO:0010867;GO:0010975;GO:…	GO:0000166;GO:0003824;GO:0004467;GO:0005488;GO:0005515;GO:0005524;GO:0015645;GO:0016874;GO:0016877;GO:0017076;GO:0019899;GO:0030554;GO:0032553;GO:0032555;GO:0032559;GO:0035639;GO:0042802;GO:0042803;GO:0046983	GO:0005634;GO:0005739;GO:0005741;GO:0005778;GO:0005789;GO:0016020;GO:0016021;GO:0019867;GO:0031090;GO:0031224;GO:0031903;GO:0031966;GO:0031968;GO:0042579;GO:0043226;GO:0043227;GO:0043229;GO:0043231;GO:0044422;GO:0044424;GO:0044425;GO:0044429;GO:0044432;GO:0044438;GO:0044439;GO:0044444;GO:0044446;GO:0044464	ko00071;ko03320;ko04146;ko04920	10	10	10	18.8	18.8	18.8	78016				5207.18	6624.11	4325.87		111.292			5385.72	111.292
Q99NB1	Q99NB1	Acetyl-coenzyme A synthetase 2-like, mitochondrial	Acss1	sp|Q99NB1|ACS2L_MOUSE Acetyl-coenzyme A synthetase 2-like, mitochondrial OS=Mus musculus OX=10090 GN=Acss1 PE=1 SV=1	acetate biosynthetic process;acetate metabolic process;acetyl-CoA biosynthetic process;acetyl-CoA biosynthetic process from acetate;acetyl-CoA metabolic process;biosynthetic process;carboxylic acid biosynthetic process;carboxylic acid metabolic process;cellular biosynthetic process;cellular ketone metabolic process;cellular metabolic process;cellular process;coenzyme biosynthetic process;coenzyme…	acetate-CoA ligase activity;acid-thiol ligase activity;adenyl nucleotide binding;adenyl ribonucleotide binding;AMP binding;ATP binding;binding;catalytic activity;CoA-ligase activity;ligase activity;ligase activity, forming carbon-sulfur bonds;nucleotide binding;purine nucleotide binding;purine ribonucleoside triphosphate binding;purine ribonucleotide binding;ribonucleotide binding	cell part;cytoplasmic part;intracellular membrane-bounded organelle;intracellular organelle;intracellular organelle lumen;intracellular organelle part;intracellular part;membrane-bounded organelle;membrane-enclosed lumen;mitochondrial matrix;mitochondrial part;mitochondrion;organelle;organelle lumen;organelle part	Carbon fixation pathways in prokaryotes;Glycolysis / Gluconeogenesis;Methane metabolism;Propanoate metabolism;Pyruvate metabolism	GO:0006082;GO:0006083;GO:0006084;GO:0006085;GO:0006732;GO:0008152;GO:0009058;GO:0009108;GO:0009987;GO:0016053;GO:0019413;GO:0019427;GO:0019541;GO:0019542;GO:0019752;GO:0032787;GO:0042180;GO:0043436;GO:0044237;GO:0044249;GO:0044281;GO:0044283;GO:0046394;GO:0051186;GO:0051188	GO:0000166;GO:0003824;GO:0003987;GO:0005488;GO:0005524;GO:0016208;GO:0016405;GO:0016874;GO:0016877;GO:0016878;GO:0017076;GO:0030554;GO:0032553;GO:0032555;GO:0032559;GO:0035639	GO:0005739;GO:0005759;GO:0031974;GO:0043226;GO:0043227;GO:0043229;GO:0043231;GO:0043233;GO:0044422;GO:0044424;GO:0044429;GO:0044444;GO:0044446;GO:0044464;GO:0070013	ko00010;ko00620;ko00640;ko00680;ko00720	26	26	26	54	54	54	74622	14603.5	18489.8	16187.4	32438.4	23282.8	22441.2	17868.5	20872.4	34345.6	16426.9	26054.1	24362.2
Q9QXG4	Q9QXG4	Acetyl-coenzyme A synthetase, cytoplasmic	Acss2	sp|Q9QXG4|ACSA_MOUSE Acetyl-coenzyme A synthetase, cytoplasmic OS=Mus musculus OX=10090 GN=Acss2 PE=1 SV=2	acetate biosynthetic process;acetate metabolic process;acetyl-CoA biosynthetic process;acetyl-CoA metabolic process;biosynthetic process;carboxylic acid biosynthetic process;carboxylic acid metabolic process;cellular biosynthetic process;cellular ketone metabolic process;cellular metabolic process;cellular process;coenzyme biosynthetic process;coenzyme metabolic process;cofactor biosynthetic proc…	acetate-CoA ligase activity;acid-thiol ligase activity;adenyl nucleotide binding;adenyl ribonucleotide binding;ATP binding;binding;catalytic activity;CoA-ligase activity;ligase activity;ligase activity, forming carbon-sulfur bonds;nucleotide binding;purine nucleotide binding;purine ribonucleoside triphosphate binding;purine ribonucleotide binding;ribonucleotide binding	cell part;cytoplasm;intracellular membrane-bounded organelle;intracellular organelle;intracellular organelle part;intracellular part;membrane-bounded organelle;nuclear part;nucleoplasm;organelle;organelle part	Carbon fixation pathways in prokaryotes;Glycolysis / Gluconeogenesis;Methane metabolism;Propanoate metabolism;Pyruvate metabolism	GO:0006082;GO:0006083;GO:0006084;GO:0006085;GO:0006629;GO:0006732;GO:0008152;GO:0008610;GO:0009058;GO:0009108;GO:0009987;GO:0016053;GO:0019413;GO:0019541;GO:0019542;GO:0019752;GO:0032787;GO:0042180;GO:0043436;GO:0044237;GO:0044238;GO:0044249;GO:0044281;GO:0044283;GO:0046394;GO:0051186;GO:0051188	GO:0000166;GO:0003824;GO:0003987;GO:0005488;GO:0005524;GO:0016405;GO:0016874;GO:0016877;GO:0016878;GO:0017076;GO:0030554;GO:0032553;GO:0032555;GO:0032559;GO:0035639	GO:0005654;GO:0005737;GO:0043226;GO:0043227;GO:0043229;GO:0043231;GO:0044422;GO:0044424;GO:0044428;GO:0044446;GO:0044464	ko00010;ko00620;ko00640;ko00680;ko00720	25	25	25	49.6	49.6	49.6	78861	10270.7	15359.6	17152.2	17494.9	15294.9	17856.7	16472	14510	19615.9	14260.8	16882.2	16866
P68134	P68134	Actin, alpha skeletal muscle	Acta1	sp|P68134|ACTS_MOUSE Actin, alpha skeletal muscle OS=Mus musculus OX=10090 GN=Acta1 PE=1 SV=1	actin cytoskeleton organization;actin filament organization;actin filament-based process;actomyosin structure organization;anatomical structure development;cell development;cell growth;cellular component organization;cellular component organization at cellular level;cellular component organization or biogenesis;cellular component organization or biogenesis at cellular level;cellular developmental…	adenyl nucleotide binding;adenyl ribonucleotide binding;ATP binding;binding;cytoskeletal protein binding;nucleotide binding;protein binding;purine nucleotide binding;purine ribonucleoside triphosphate binding;purine ribonucleotide binding;ribonucleotide binding;vinculin binding	actin cytoskeleton;actin filament;actin filament bundle;actomyosin;blood microparticle;cell part;contractile fiber part;cytoplasmic part;cytoskeletal part;cytoskeleton;extracellular membrane-bounded organelle;extracellular organelle;extracellular region part;extracellular space;extracellular vesicular exosome;intracellular non-membrane-bounded organelle;intracellular organelle;intracellular organ…		GO:0003008;GO:0003012;GO:0006996;GO:0007010;GO:0007015;GO:0009605;GO:0009612;GO:0009628;GO:0009719;GO:0009725;GO:0009987;GO:0009991;GO:0010033;GO:0010035;GO:0010038;GO:0010226;GO:0014888;GO:0016043;GO:0016049;GO:0030029;GO:0030036;GO:0030240;GO:0031032;GO:0032501;GO:0032502;GO:0040007;GO:0042221;GO:0043500;GO:0043501;GO:0043503;GO:0045214;GO:0048468;GO:0048545;GO:0048741;GO:0048747;GO:0048856;GO:…	GO:0000166;GO:0005488;GO:0005515;GO:0005524;GO:0008092;GO:0017076;GO:0017166;GO:0030554;GO:0032553;GO:0032555;GO:0032559;GO:0035639	GO:0001725;GO:0005615;GO:0005856;GO:0005865;GO:0005884;GO:0005886;GO:0015629;GO:0016020;GO:0030017;GO:0031982;GO:0031988;GO:0032432;GO:0032991;GO:0042383;GO:0042641;GO:0043226;GO:0043227;GO:0043228;GO:0043229;GO:0043230;GO:0043232;GO:0043234;GO:0044421;GO:0044422;GO:0044424;GO:0044430;GO:0044444;GO:0044446;GO:0044449;GO:0044464;GO:0065010;GO:0070062;GO:0072562		33	9	2	67.6	39.8	11.9	42051	1916200	1227340	1036430	4838540	8629750	8521210	11060600	8862920	3642900	1.39332e+06	7.32983e+06	7.85547e+06
P60710	P60710	Actin, cytoplasmic 1;Actin, cytoplasmic 1, N-terminally processed	Actb	sp|P60710|ACTB_MOUSE Actin, cytoplasmic 1 OS=Mus musculus OX=10090 GN=Actb PE=1 SV=1	anatomical structure development;anatomical structure homeostasis;anatomical structure morphogenesis;ATP-dependent chromatin remodeling;axonogenesis;biological adhesion;biological regulation;cell adhesion;cell part morphogenesis;cell projection morphogenesis;cell projection organization;cell-cell adhesion;cellular component morphogenesis;cellular component organization;cellular component organiza…	adenyl nucleotide binding;adenyl ribonucleotide binding;ATP binding;binding;core promoter proximal region DNA binding;core promoter proximal region sequence-specific DNA binding;cytoskeletal protein binding;DNA binding;enhancer binding;enhancer sequence-specific DNA binding;enzyme binding;identical protein binding;kinesin binding;nitric-oxide synthase binding;nucleic acid binding;nucleotide bindi…	adherens junction;anchoring junction;axon;blood microparticle;cell cortex part;cell junction;cell part;cell projection;cell-substrate adherens junction;cell-substrate junction;chromatin;chromosomal part;cortical cytoskeleton;cytoplasmic part;cytoskeletal part;cytoskeleton;cytosol;extracellular membrane-bounded organelle;extracellular organelle;extracellular region part;extracellular space;extrace…	Adherens junction;Arrhythmogenic right ventricular cardiomyopathy (ARVC);Bacterial invasion of epithelial cells;Dilated cardiomyopathy;Focal adhesion;Hypertrophic cardiomyopathy (HCM);Leukocyte transendothelial migration;Pathogenic Escherichia coli infection;Phagosome;Phototransduction - fly;Regulation of actin cytoskeleton;Shigellosis;Tight junction;Vibrio cholerae infection;Viral myocarditis	GO:0001894;GO:0001895;GO:0006325;GO:0006338;GO:0006996;GO:0007155;GO:0007409;GO:0009653;GO:0009987;GO:0016043;GO:0016337;GO:0016568;GO:0021762;GO:0022610;GO:0030030;GO:0032502;GO:0032989;GO:0032990;GO:0034109;GO:0042592;GO:0043044;GO:0048812;GO:0048856;GO:0048858;GO:0048869;GO:0051276;GO:0060249;GO:0065007;GO:0065008;GO:0070527;GO:0071840;GO:0071841;GO:0071842	GO:0000166;GO:0000975;GO:0000976;GO:0000977;GO:0000978;GO:0000980;GO:0000987;GO:0001012;GO:0001067;GO:0001158;GO:0001159;GO:0003676;GO:0003677;GO:0005488;GO:0005515;GO:0005524;GO:0008092;GO:0008134;GO:0017076;GO:0019894;GO:0019899;GO:0030554;GO:0030957;GO:0032553;GO:0032555;GO:0032559;GO:0035326;GO:0035639;GO:0042802;GO:0043565;GO:0044212;GO:0050998	GO:0000123;GO:0000785;GO:0000790;GO:0005615;GO:0005829;GO:0005856;GO:0005886;GO:0005912;GO:0005924;GO:0005925;GO:0014069;GO:0016020;GO:0030054;GO:0030055;GO:0030424;GO:0030529;GO:0030863;GO:0031982;GO:0031988;GO:0032991;GO:0034708;GO:0035097;GO:0035267;GO:0042995;GO:0043005;GO:0043189;GO:0043209;GO:0043226;GO:0043227;GO:0043228;GO:0043229;GO:0043230;GO:0043232;GO:0043234;GO:0044421;GO:0044422;GO:…	ko04145;ko04510;ko04520;ko04530;ko04670;ko04745;ko04810;ko05100;ko05110;ko05130;ko05131;ko05410;ko05412;ko05414;ko05416	50	50	3	85.6	85.6	7.5	41736	15539000	17598000	13760000	52135100	49841500	40137000	45894200	39836600	38944900	1.56323e+07	47371200	4.15586e+07
Q8BFZ3	Q8BFZ3	Beta-actin-like protein 2	Actbl2	sp|Q8BFZ3|ACTBL_MOUSE Beta-actin-like protein 2 OS=Mus musculus OX=10090 GN=Actbl2 PE=1 SV=1		adenyl nucleotide binding;adenyl ribonucleotide binding;ATP binding;binding;nucleotide binding;purine nucleotide binding;purine ribonucleoside triphosphate binding;purine ribonucleotide binding;ribonucleotide binding	cell part;cytoplasm;cytoskeleton;extracellular membrane-bounded organelle;extracellular organelle;extracellular region part;extracellular space;extracellular vesicular exosome;intracellular non-membrane-bounded organelle;intracellular organelle;intracellular part;membrane-bounded organelle;membrane-bounded vesicle;non-membrane-bounded organelle;organelle;vesicle			GO:0000166;GO:0005488;GO:0005524;GO:0017076;GO:0030554;GO:0032553;GO:0032555;GO:0032559;GO:0035639	GO:0005615;GO:0005737;GO:0005856;GO:0031982;GO:0031988;GO:0043226;GO:0043227;GO:0043228;GO:0043229;GO:0043230;GO:0043232;GO:0044421;GO:0044424;GO:0044464;GO:0065010;GO:0070062		18	6	6	47.9	23.4	23.4	42004	5667.05	14682.3	15078.3	5216250	8109370	4302940	6696930	6165380	7312990	11809.2	5.87619e+06	6725100
P68033;P63268;P62737	P68033;P63268;P62737	Actin, alpha cardiac muscle 1;Actin, gamma-enteric smooth muscle;Actin, aortic smooth muscle	Actc1;Actg2;Acta2	sp|P68033|ACTC_MOUSE Actin, alpha cardiac muscle 1 OS=Mus musculus OX=10090 GN=Actc1 PE=1 SV=1;sp|P63268|ACTH_MOUSE Actin, gamma-enteric smooth muscle OS=Mus musculus OX=10090 GN=Actg2 PE=1 SV=1;sp|P62737|ACTA_MOUSE Actin, aortic smooth muscle OS=Mus muscu	actin cytoskeleton organization;actin filament organization;actin filament-based movement;actin filament-based process;actin-mediated cell contraction;actin-myosin filament sliding;actomyosin structure organization;anatomical structure development;anatomical structure formation involved in morphogenesis;anatomical structure morphogenesis;biological regulation;cardiac muscle contraction;cardiac mu…	adenyl nucleotide binding;adenyl ribonucleotide binding;ATP binding;ATPase activity;binding;catalytic activity;cytoskeletal protein binding;enzyme binding;hydrolase activity;hydrolase activity, acting on acid anhydrides;hydrolase activity, acting on acid anhydrides, in phosphorus-containing anhydrides;kinase binding;myosin binding;nucleoside-triphosphatase activity;nucleotide binding;protein bind…	actin cytoskeleton;actin filament;actomyosin, actin part;adherens junction;anchoring junction;blood microparticle;cell junction;cell part;cell periphery;cell-substrate adherens junction;cell-substrate junction;contractile fiber;contractile fiber part;cytoplasm;cytoplasmic part;cytoskeletal part;cytoskeleton;extracellular membrane-bounded organelle;extracellular organelle;extracellular region part…	Cardiac muscle contraction;Dilated cardiomyopathy;Hypertrophic cardiomyopathy (HCM);Vascular smooth muscle contraction	GO:0003008;GO:0003012;GO:0003013;GO:0003015;GO:0003018;GO:0006928;GO:0006936;GO:0006939;GO:0006941;GO:0006996;GO:0007010;GO:0007015;GO:0008152;GO:0008217;GO:0009607;GO:0009615;GO:0009653;GO:0009987;GO:0010033;GO:0010927;GO:0010941;GO:0014829;GO:0016043;GO:0022607;GO:0030029;GO:0030036;GO:0030048;GO:0030239;GO:0030240;GO:0031032;GO:0032501;GO:0032502;GO:0033275;GO:0035150;GO:0042221;GO:0042310;GO:…	GO:0000166;GO:0003824;GO:0005488;GO:0005515;GO:0005524;GO:0008092;GO:0016462;GO:0016787;GO:0016817;GO:0016818;GO:0016887;GO:0017022;GO:0017076;GO:0017111;GO:0019899;GO:0019900;GO:0019901;GO:0030554;GO:0032553;GO:0032555;GO:0032559;GO:0035639	GO:0005615;GO:0005737;GO:0005856;GO:0005884;GO:0005912;GO:0005924;GO:0005925;GO:0015629;GO:0016020;GO:0030017;GO:0030054;GO:0030055;GO:0030485;GO:0031674;GO:0031982;GO:0031988;GO:0032991;GO:0042643;GO:0043226;GO:0043227;GO:0043228;GO:0043229;GO:0043230;GO:0043232;GO:0043234;GO:0043292;GO:0044421;GO:0044422;GO:0044424;GO:0044430;GO:0044444;GO:0044446;GO:0044449;GO:0044464;GO:0065010;GO:0070062;GO:…	ko04260;ko04270;ko05410;ko05414	32	1	1	61.5	5.6	5.6	42019				384.818					3790.65		384.818	3790.65
P63260	P63260	Actin, cytoplasmic 2;Actin, cytoplasmic 2, N-terminally processed	Actg1	sp|P63260|ACTG_MOUSE Actin, cytoplasmic 2 OS=Mus musculus OX=10090 GN=Actg1 PE=1 SV=1	actin cytoskeleton organization;actin filament-based process;actomyosin structure organization;anatomical structure homeostasis;biological adhesion;biological regulation;cell adhesion;cell-cell adhesion;cellular component organization;cellular component organization at cellular level;cellular component organization or biogenesis;cellular component organization or biogenesis at cellular level;cell…	adenyl nucleotide binding;adenyl ribonucleotide binding;ATP binding;binding;enzyme binding;identical protein binding;nucleotide binding;protein binding;purine nucleotide binding;purine ribonucleoside triphosphate binding;purine ribonucleotide binding;ribonucleotide binding;structural constituent of cytoskeleton;structural molecule activity;ubiquitin protein ligase binding	actin cytoskeleton;blood microparticle;cell part;contractile fiber;contractile fiber part;costamere;cytoplasmic part;cytoskeletal part;cytoskeleton;cytosol;extracellular membrane-bounded organelle;extracellular organelle;extracellular region part;extracellular space;extracellular vesicular exosome;filamentous actin;intracellular membrane-bounded organelle;intracellular non-membrane-bounded organe…	Adherens junction;Arrhythmogenic right ventricular cardiomyopathy (ARVC);Bacterial invasion of epithelial cells;Dilated cardiomyopathy;Focal adhesion;Hypertrophic cardiomyopathy (HCM);Leukocyte transendothelial migration;Pathogenic Escherichia coli infection;Phagosome;Phototransduction - fly;Regulation of actin cytoskeleton;Shigellosis;Tight junction;Vibrio cholerae infection;Viral myocarditis	GO:0001894;GO:0001895;GO:0006996;GO:0007010;GO:0007155;GO:0009987;GO:0016043;GO:0016337;GO:0022610;GO:0030029;GO:0030036;GO:0031032;GO:0034109;GO:0042592;GO:0045214;GO:0060249;GO:0065007;GO:0065008;GO:0070527;GO:0071840;GO:0071841;GO:0071842	GO:0000166;GO:0005198;GO:0005200;GO:0005488;GO:0005515;GO:0005524;GO:0017076;GO:0019899;GO:0030554;GO:0031625;GO:0032553;GO:0032555;GO:0032559;GO:0035639;GO:0042802	GO:0005615;GO:0005634;GO:0005829;GO:0005856;GO:0005886;GO:0015629;GO:0016020;GO:0030016;GO:0031941;GO:0031982;GO:0031988;GO:0032991;GO:0043034;GO:0043209;GO:0043226;GO:0043227;GO:0043228;GO:0043229;GO:0043230;GO:0043231;GO:0043232;GO:0043234;GO:0043292;GO:0044421;GO:0044422;GO:0044424;GO:0044430;GO:0044444;GO:0044446;GO:0044449;GO:0044464;GO:0065010;GO:0070062;GO:0072562	ko04145;ko04510;ko04520;ko04530;ko04670;ko04745;ko04810;ko05100;ko05110;ko05130;ko05131;ko05410;ko05412;ko05414;ko05416	49	2	2	85.6	4.8	4.8	41792	4272.28	2121.49	6068.66	613294	559383	697587	439739	511456	221850	4154.14	623421	391015
Q9Z2N8	Q9Z2N8	Actin-like protein 6A	Actl6a	sp|Q9Z2N8|ACL6A_MOUSE Actin-like protein 6A OS=Mus musculus OX=10090 GN=Actl6a PE=1 SV=2	anatomical structure development;ATP-dependent chromatin remodeling;biological regulation;biosynthetic process;cellular biosynthetic process;cellular component organization;cellular component organization at cellular level;cellular component organization or biogenesis;cellular component organization or biogenesis at cellular level;cellular macromolecule biosynthetic process;cellular macromolecule…	binding;chromatin binding;core promoter proximal region DNA binding;core promoter proximal region sequence-specific DNA binding;DNA binding;enhancer binding;enhancer sequence-specific DNA binding;nucleic acid binding;regulatory region DNA binding;regulatory region nucleic acid binding;RNA polymerase II core promoter proximal region sequence-specific DNA binding;RNA polymerase II distal enhancer s…	cell part;chromatin;chromatin remodeling complex;chromosomal part;DNA helicase complex;H4/H2A histone acetyltransferase complex;histone acetyltransferase complex;Ino80 complex;intracellular membrane-bounded organelle;intracellular organelle;intracellular organelle part;intracellular part;macromolecular complex;membrane;membrane-bounded organelle;npBAF complex;NuA4 histone acetyltransferase comple…		GO:0003407;GO:0006139;GO:0006259;GO:0006281;GO:0006310;GO:0006325;GO:0006338;GO:0006351;GO:0006355;GO:0006464;GO:0006473;GO:0006475;GO:0006807;GO:0006950;GO:0006974;GO:0006996;GO:0007399;GO:0008152;GO:0009058;GO:0009059;GO:0009889;GO:0009987;GO:0010468;GO:0010556;GO:0016043;GO:0016070;GO:0016568;GO:0016569;GO:0016570;GO:0016573;GO:0018193;GO:0018205;GO:0018393;GO:0018394;GO:0019219;GO:0019222;GO:…	GO:0000975;GO:0000976;GO:0000977;GO:0000978;GO:0000980;GO:0000987;GO:0001012;GO:0001067;GO:0001158;GO:0001159;GO:0003676;GO:0003677;GO:0003682;GO:0005488;GO:0035326;GO:0043565;GO:0044212	GO:0000123;GO:0000785;GO:0000790;GO:0005634;GO:0005886;GO:0016020;GO:0016514;GO:0016585;GO:0031011;GO:0032991;GO:0033202;GO:0035267;GO:0043189;GO:0043226;GO:0043227;GO:0043229;GO:0043231;GO:0043234;GO:0044422;GO:0044424;GO:0044427;GO:0044428;GO:0044446;GO:0044451;GO:0044454;GO:0044464;GO:0070603;GO:0071564		20	20	17	57.8	57.8	50.1	47447	31922	37056.6	38642.3	320638	327121	300915	234538	205386	205878	35873.6	316225	215267
Q7TPR4	Q7TPR4	Alpha-actinin-1	Actn1	sp|Q7TPR4|ACTN1_MOUSE Alpha-actinin-1 OS=Mus musculus OX=10090 GN=Actn1 PE=1 SV=1	actin crosslink formation;actin cytoskeleton organization;actin filament bundle assembly;actin filament organization;actin filament-based process;biological regulation;cell junction assembly;cell junction organization;cell-substrate junction assembly;cellular component assembly;cellular component assembly at cellular level;cellular component organization;cellular component organization at cellula…	actin binding;actin filament binding;binding;calcium ion binding;cation binding;cytoskeletal protein binding;double-stranded RNA binding;identical protein binding;integrin binding;ion binding;ion channel binding;ligand-dependent nuclear receptor transcription coactivator activity;metal ion binding;nucleic acid binding;protein binding;protein binding transcription factor activity;protein complex b…	actin filament bundle;actomyosin;adherens junction;anchoring junction;brush border;cell cortex part;cell junction;cell part;cell projection;cell projection part;cell-cell adherens junction;cell-cell junction;cell-substrate adherens junction;cell-substrate junction;contractile fiber part;cortical actin cytoskeleton;cortical cytoskeleton;cytoplasm;cytoplasmic membrane-bounded vesicle;cytoplasmic pa…	Adherens junction;Amoebiasis;Arrhythmogenic right ventricular cardiomyopathy (ARVC);Focal adhesion;Leukocyte transendothelial migration;Regulation of actin cytoskeleton;Systemic lupus erythematosus;Tight junction	GO:0006996;GO:0007010;GO:0007015;GO:0007044;GO:0009987;GO:0016043;GO:0022607;GO:0030029;GO:0030036;GO:0030865;GO:0032879;GO:0034329;GO:0034330;GO:0048041;GO:0048519;GO:0048523;GO:0050789;GO:0050794;GO:0051017;GO:0051270;GO:0051271;GO:0051764;GO:0065007;GO:0071840;GO:0071841;GO:0071842;GO:0071844	GO:0000988;GO:0000989;GO:0003676;GO:0003712;GO:0003713;GO:0003723;GO:0003725;GO:0003779;GO:0005102;GO:0005178;GO:0005488;GO:0005509;GO:0005515;GO:0008092;GO:0017166;GO:0030374;GO:0032403;GO:0042802;GO:0042803;GO:0043167;GO:0043169;GO:0044325;GO:0046872;GO:0046983;GO:0051015	GO:0001725;GO:0001726;GO:0005615;GO:0005634;GO:0005737;GO:0005856;GO:0005886;GO:0005903;GO:0005911;GO:0005912;GO:0005913;GO:0005916;GO:0005924;GO:0005925;GO:0012506;GO:0016020;GO:0016023;GO:0030018;GO:0030054;GO:0030055;GO:0030141;GO:0030659;GO:0030667;GO:0030863;GO:0030864;GO:0031090;GO:0031410;GO:0031982;GO:0031988;GO:0032127;GO:0032432;GO:0042641;GO:0042995;GO:0043005;GO:0043197;GO:0043226;GO:…	ko04510;ko04520;ko04530;ko04670;ko04810;ko05146;ko05322;ko05412	83	83	49	89.9	89.9	68.2	103070	435843	427304	416602	1285850	1116240	943281	1021590	1072990	1020600	426583	1.11512e+06	1.03839e+06
P57780	P57780	Alpha-actinin-4	Actn4	sp|P57780|ACTN4_MOUSE Alpha-actinin-4 OS=Mus musculus OX=10090 GN=Actn4 PE=1 SV=1	actin cytoskeleton organization;actin filament bundle assembly;actin filament organization;actin filament-based process;biological regulation;cell junction assembly;cell junction organization;cell-cell junction assembly;cell-cell junction organization;cellular component assembly;cellular component assembly at cellular level;cellular component organization;cellular component organization at cellul…	actin binding;actin filament binding;binding;calcium ion binding;cation binding;cytoskeletal protein binding;hormone receptor binding;identical protein binding;ion binding;ligand-dependent nuclear receptor transcription coactivator activity;metal ion binding;nuclear hormone receptor binding;nucleoside binding;protein binding;protein binding transcription factor activity;protein dimerization activ…	actin filament bundle;actomyosin;adherens junction;anchoring junction;cell cortex part;cell junction;cell part;cell projection;cell-cell junction;cell-substrate adherens junction;cell-substrate junction;contractile fiber part;cortical cytoskeleton;cytoplasm;cytoplasmic part;cytoskeletal part;cytoskeleton;extracellular membrane-bounded organelle;extracellular organelle;extracellular region part;ex…	Adherens junction;Amoebiasis;Arrhythmogenic right ventricular cardiomyopathy (ARVC);Focal adhesion;Leukocyte transendothelial migration;Regulation of actin cytoskeleton;Systemic lupus erythematosus;Tight junction	GO:0001666;GO:0006810;GO:0006950;GO:0006996;GO:0007010;GO:0007015;GO:0007043;GO:0007165;GO:0009987;GO:0010941;GO:0015031;GO:0016043;GO:0022607;GO:0030029;GO:0030036;GO:0030100;GO:0030522;GO:0032879;GO:0034329;GO:0034330;GO:0035357;GO:0042221;GO:0042981;GO:0043067;GO:0045184;GO:0045216;GO:0045807;GO:0048384;GO:0048518;GO:0048519;GO:0048522;GO:0048523;GO:0048548;GO:0048549;GO:0050789;GO:0050794;GO:…	GO:0000988;GO:0000989;GO:0001882;GO:0003712;GO:0003713;GO:0003779;GO:0005102;GO:0005488;GO:0005509;GO:0005515;GO:0008092;GO:0008134;GO:0030374;GO:0035257;GO:0042802;GO:0042803;GO:0042974;GO:0043167;GO:0043169;GO:0046872;GO:0046983;GO:0051015;GO:0051427	GO:0001725;GO:0005615;GO:0005634;GO:0005737;GO:0005856;GO:0005911;GO:0005912;GO:0005924;GO:0005925;GO:0030018;GO:0030054;GO:0030055;GO:0030529;GO:0030863;GO:0031143;GO:0031982;GO:0031988;GO:0032432;GO:0032991;GO:0042641;GO:0042995;GO:0043005;GO:0043226;GO:0043227;GO:0043228;GO:0043229;GO:0043230;GO:0043231;GO:0043232;GO:0043234;GO:0044421;GO:0044422;GO:0044424;GO:0044430;GO:0044444;GO:0044446;GO:…	ko04510;ko04520;ko04530;ko04670;ko04810;ko05146;ko05322;ko05412	83	54	52	80.8	61.2	60	104980	102458	100624	111783	714425	771603	713412	569703	470268	511995	104955	733147	517322
Q9QZB7	Q9QZB7	Actin-related protein 10	Actr10	sp|Q9QZB7|ARP10_MOUSE Actin-related protein 10 OS=Mus musculus OX=10090 GN=Actr10 PE=1 SV=2	cellular component movement;cellular process;microtubule-based movement;microtubule-based process		cell part;cytoplasm;cytoskeletal part;dynactin complex;intracellular organelle part;intracellular part;macromolecular complex;microtubule associated complex;organelle part;protein complex		GO:0006928;GO:0007017;GO:0007018;GO:0009987		GO:0005737;GO:0005869;GO:0005875;GO:0032991;GO:0043234;GO:0044422;GO:0044424;GO:0044430;GO:0044446;GO:0044464		18	18	18	53.5	53.5	53.5	46207	3883.54	5107.34	4821.34	73666.8	80081.2	69329.5	76245	62431.8	45636.6	4604.07	74359.2	61437.8
P61164	P61164	Alpha-centractin	Actr1a	sp|P61164|ACTZ_MOUSE Alpha-centractin OS=Mus musculus OX=10090 GN=Actr1a PE=1 SV=1		adenyl nucleotide binding;adenyl ribonucleotide binding;ATP binding;binding;nucleotide binding;purine nucleotide binding;purine ribonucleoside triphosphate binding;purine ribonucleotide binding;ribonucleotide binding	cell part;centrosome;cytoplasm;cytoplasmic part;cytoskeletal part;dynactin complex;extracellular membrane-bounded organelle;extracellular organelle;extracellular region part;extracellular vesicular exosome;intracellular non-membrane-bounded organelle;intracellular organelle;intracellular organelle part;intracellular part;macromolecular complex;membrane-bounded organelle;membrane-bounded vesicle;m…			GO:0000166;GO:0005488;GO:0005524;GO:0017076;GO:0030554;GO:0032553;GO:0032555;GO:0032559;GO:0035639	GO:0005737;GO:0005813;GO:0005815;GO:0005869;GO:0005875;GO:0031982;GO:0031988;GO:0032991;GO:0043209;GO:0043226;GO:0043227;GO:0043228;GO:0043229;GO:0043230;GO:0043232;GO:0043234;GO:0044421;GO:0044422;GO:0044424;GO:0044430;GO:0044444;GO:0044446;GO:0044464;GO:0065010;GO:0070062		28	28	13	76.1	76.1	42.6	42613	32768.4	35061.7	42532.3	332259	324487	309544	241909	304609	208677	36787.5	322097	251732
Q8R5C5	Q8R5C5	Beta-centractin	Actr1b	sp|Q8R5C5|ACTY_MOUSE Beta-centractin OS=Mus musculus OX=10090 GN=Actr1b PE=1 SV=1		adenyl nucleotide binding;adenyl ribonucleotide binding;ATP binding;binding;nucleotide binding;purine nucleotide binding;purine ribonucleoside triphosphate binding;purine ribonucleotide binding;ribonucleotide binding	cell part;centrosome;cytoplasm;cytoplasmic part;cytoskeletal part;dynactin complex;extracellular membrane-bounded organelle;extracellular organelle;extracellular region part;extracellular vesicular exosome;intracellular non-membrane-bounded organelle;intracellular organelle;intracellular organelle part;intracellular part;macromolecular complex;membrane;membrane-bounded organelle;membrane-bounded …			GO:0000166;GO:0005488;GO:0005524;GO:0017076;GO:0030554;GO:0032553;GO:0032555;GO:0032559;GO:0035639	GO:0005737;GO:0005813;GO:0005815;GO:0005869;GO:0005875;GO:0016020;GO:0031982;GO:0031988;GO:0032991;GO:0043226;GO:0043227;GO:0043228;GO:0043229;GO:0043230;GO:0043232;GO:0043234;GO:0044421;GO:0044422;GO:0044424;GO:0044430;GO:0044444;GO:0044446;GO:0044464;GO:0065010;GO:0070062		22	7	7	69.1	32.4	32.4	42281	8880.05	6462.17	4432.6	138770	120967	108206	102966	118959	113082	6591.61	122648	111669
P61161	P61161	Actin-related protein 2	Actr2	sp|P61161|ARP2_MOUSE Actin-related protein 2 OS=Mus musculus OX=10090 GN=Actr2 PE=1 SV=1	actin cytoskeleton organization;actin filament organization;actin filament-based process;actin nucleation;anatomical structure formation involved in morphogenesis;Arp2/3 complex-mediated actin nucleation;asymmetric cell division;biological regulation;cell cycle;cell cycle cytokinesis;cell cycle process;cell division;cell projection assembly;cell projection organization;cellular component assembly…	adenyl nucleotide binding;adenyl ribonucleotide binding;ATP binding;binding;nucleotide binding;purine nucleotide binding;purine ribonucleoside triphosphate binding;purine ribonucleotide binding;ribonucleotide binding;structural constituent of cytoskeleton;structural molecule activity	actin cap;adherens junction;anchoring junction;Arp2/3 protein complex;cell cortex;cell cortex part;cell junction;cell part;cell projection;cell-substrate adherens junction;cell-substrate junction;cytoplasm;cytoplasmic part;cytoskeletal part;extracellular membrane-bounded organelle;extracellular organelle;extracellular region part;extracellular vesicular exosome;focal adhesion;intracellular organe…		GO:0000910;GO:0006810;GO:0006928;GO:0006996;GO:0007010;GO:0007015;GO:0007017;GO:0007018;GO:0007049;GO:0007163;GO:0008064;GO:0008356;GO:0009987;GO:0010638;GO:0010927;GO:0016043;GO:0016344;GO:0016482;GO:0022402;GO:0022607;GO:0030029;GO:0030030;GO:0030031;GO:0030036;GO:0030832;GO:0030833;GO:0030838;GO:0031334;GO:0032271;GO:0032273;GO:0032502;GO:0032535;GO:0032956;GO:0032970;GO:0033043;GO:0033205;GO:…	GO:0000166;GO:0005198;GO:0005200;GO:0005488;GO:0005524;GO:0017076;GO:0030554;GO:0032553;GO:0032555;GO:0032559;GO:0035639	GO:0005737;GO:0005885;GO:0005912;GO:0005924;GO:0005925;GO:0005938;GO:0016020;GO:0030054;GO:0030055;GO:0030478;GO:0031982;GO:0031988;GO:0032991;GO:0042995;GO:0043226;GO:0043227;GO:0043230;GO:0043234;GO:0044421;GO:0044422;GO:0044424;GO:0044430;GO:0044444;GO:0044446;GO:0044448;GO:0044464;GO:0065010;GO:0070062;GO:0070161		31	31	31	72.6	72.6	72.6	44760	146297	214007	197136	1041900	1079830	811582	967596	765202	519235	185813	977771	750678
Q99JY9;Q641P0;Q641P0-2	Q99JY9	Actin-related protein 3	Actr3	sp|Q99JY9|ARP3_MOUSE Actin-related protein 3 OS=Mus musculus OX=10090 GN=Actr3 PE=1 SV=3	actin cytoskeleton organization;actin filament organization;actin filament-based process;actin nucleation;anatomical structure morphogenesis;Arp2/3 complex-mediated actin nucleation;asymmetric cell division;biological regulation;cell cycle;cell cycle cytokinesis;cell cycle process;cell division;cell part morphogenesis;cell projection morphogenesis;cell projection organization;cellular component m…	adenyl nucleotide binding;adenyl ribonucleotide binding;ATP binding;binding;nucleotide binding;purine nucleotide binding;purine ribonucleoside triphosphate binding;purine ribonucleotide binding;ribonucleotide binding;structural constituent of cytoskeleton;structural molecule activity	actin filament;adherens junction;anchoring junction;Arp2/3 protein complex;brush border;cell junction;cell part;cell projection;cell-cell junction;cell-substrate adherens junction;cell-substrate junction;cytoplasmic part;cytoskeletal part;excitatory synapse;extracellular membrane-bounded organelle;extracellular organelle;extracellular region part;extracellular vesicular exosome;focal adhesion;Gol…		GO:0000910;GO:0006928;GO:0006996;GO:0007010;GO:0007015;GO:0007017;GO:0007018;GO:0007049;GO:0007163;GO:0008064;GO:0008356;GO:0009653;GO:0009743;GO:0009987;GO:0010033;GO:0010591;GO:0010592;GO:0010638;GO:0010720;GO:0010769;GO:0010975;GO:0016043;GO:0016344;GO:0022402;GO:0022603;GO:0022604;GO:0030029;GO:0030030;GO:0030036;GO:0030832;GO:0030833;GO:0030838;GO:0031334;GO:0031344;GO:0031346;GO:0032271;GO:…	GO:0000166;GO:0005198;GO:0005200;GO:0005488;GO:0005524;GO:0017076;GO:0030554;GO:0032553;GO:0032555;GO:0032559;GO:0035639	GO:0000139;GO:0002102;GO:0005884;GO:0005885;GO:0005903;GO:0005911;GO:0005912;GO:0005924;GO:0005925;GO:0016020;GO:0030027;GO:0030054;GO:0030055;GO:0030056;GO:0031090;GO:0031982;GO:0031988;GO:0032991;GO:0042995;GO:0043226;GO:0043227;GO:0043228;GO:0043229;GO:0043230;GO:0043232;GO:0043234;GO:0044421;GO:0044422;GO:0044424;GO:0044430;GO:0044431;GO:0044444;GO:0044446;GO:0044464;GO:0045202;GO:0060076;GO:…		35	35	35	80.6	80.6	80.6	47357	228637	327213	241026	1902580	1836610	1522610	1713380	1288250	1150210	265625	1.75393e+06	1.38395e+06
Q80US4;Q80US4-3	Q80US4	Actin-related protein 5	Actr5	sp|Q80US4|ARP5_MOUSE Actin-related protein 5 OS=Mus musculus OX=10090 GN=Actr5 PE=1 SV=3	biological regulation;biosynthetic process;cellular biosynthetic process;cellular macromolecule biosynthetic process;cellular macromolecule metabolic process;cellular metabolic process;cellular nitrogen compound metabolic process;cellular process;cellular response to stimulus;cellular response to stress;DNA metabolic process;DNA recombination;DNA repair;double-strand break repair;macromolecule bi…		cell part;chromatin remodeling complex;chromosomal part;cytoplasm;DNA helicase complex;Ino80 complex;intracellular membrane-bounded organelle;intracellular organelle;intracellular organelle part;intracellular part;macromolecular complex;membrane-bounded organelle;nuclear chromosome part;nuclear part;nucleus;organelle;organelle part;protein complex		GO:0006139;GO:0006259;GO:0006281;GO:0006302;GO:0006310;GO:0006351;GO:0006355;GO:0006807;GO:0006950;GO:0006974;GO:0008152;GO:0009058;GO:0009059;GO:0009889;GO:0009987;GO:0010468;GO:0010556;GO:0016070;GO:0019219;GO:0019222;GO:0031323;GO:0031326;GO:0032774;GO:0033554;GO:0034641;GO:0034645;GO:0043170;GO:0044237;GO:0044238;GO:0044249;GO:0044260;GO:0050789;GO:0050794;GO:0050896;GO:0051171;GO:0051252;GO:…		GO:0005634;GO:0005737;GO:0016585;GO:0031011;GO:0032991;GO:0033202;GO:0043226;GO:0043227;GO:0043229;GO:0043231;GO:0043234;GO:0044422;GO:0044424;GO:0044427;GO:0044428;GO:0044446;GO:0044454;GO:0044464		21	21	21	49.4	49.4	49.4	67844	1717.66	577.099	921.745	22443	16477.1	15287.8	21056.6	17243	18265.4	1072.17	18069.3	18855
Q9D864	Q9D864	Actin-related protein 6	Actr6	sp|Q9D864|ARP6_MOUSE Actin-related protein 6 OS=Mus musculus OX=10090 GN=Actr6 PE=1 SV=2	cellular component organization;cellular component organization at cellular level;cellular component organization or biogenesis;cellular component organization or biogenesis at cellular level;cellular process;chromatin modification;chromatin organization;chromatin remodeling;chromosome organization;organelle organization		cell part;cytoplasm;cytoskeleton;intracellular membrane-bounded organelle;intracellular non-membrane-bounded organelle;intracellular organelle;intracellular part;membrane-bounded organelle;non-membrane-bounded organelle;nucleus;organelle		GO:0006325;GO:0006338;GO:0006996;GO:0009987;GO:0016043;GO:0016568;GO:0051276;GO:0071840;GO:0071841;GO:0071842		GO:0005634;GO:0005737;GO:0005856;GO:0043226;GO:0043227;GO:0043228;GO:0043229;GO:0043231;GO:0043232;GO:0044424;GO:0044464		14	14	14	42.9	42.9	42.9	45785	144.332	742.607	470.526	6375.01	8728.57	6413.38	5416.74	6810.84	4703.44	452.488	7172.32	5643.67
Q8R2S9	Q8R2S9	Actin-related protein 8	Actr8	sp|Q8R2S9|ARP8_MOUSE Actin-related protein 8 OS=Mus musculus OX=10090 GN=Actr8 PE=2 SV=1	biological regulation;biosynthetic process;cell cycle phase;cell cycle process;cell division;cellular biosynthetic process;cellular component organization;cellular component organization at cellular level;cellular component organization or biogenesis;cellular component organization or biogenesis at cellular level;cellular macromolecule biosynthetic process;cellular macromolecule metabolic process…	adenyl nucleotide binding;adenyl ribonucleotide binding;ATP binding;binding;nucleotide binding;purine nucleotide binding;purine ribonucleoside triphosphate binding;purine ribonucleotide binding;ribonucleotide binding	cell part;chromatin remodeling complex;chromosomal part;DNA helicase complex;Ino80 complex;intracellular membrane-bounded organelle;intracellular organelle;intracellular organelle part;intracellular part;macromolecular complex;membrane-bounded organelle;nuclear chromosome part;nuclear part;nucleus;organelle;organelle part;protein complex		GO:0000280;GO:0006139;GO:0006259;GO:0006281;GO:0006310;GO:0006325;GO:0006338;GO:0006351;GO:0006355;GO:0006807;GO:0006950;GO:0006974;GO:0006996;GO:0007067;GO:0008152;GO:0009058;GO:0009059;GO:0009889;GO:0009987;GO:0010468;GO:0010556;GO:0016043;GO:0016070;GO:0016568;GO:0019219;GO:0019222;GO:0022402;GO:0022403;GO:0031323;GO:0031326;GO:0032774;GO:0033554;GO:0034641;GO:0034645;GO:0043170;GO:0044237;GO:…	GO:0000166;GO:0005488;GO:0005524;GO:0017076;GO:0030554;GO:0032553;GO:0032555;GO:0032559;GO:0035639	GO:0005634;GO:0016585;GO:0031011;GO:0032991;GO:0033202;GO:0043226;GO:0043227;GO:0043229;GO:0043231;GO:0043234;GO:0044422;GO:0044424;GO:0044427;GO:0044428;GO:0044446;GO:0044454;GO:0044464		20	20	20	45.4	45.4	45.4	70545	1364.61	876.447	845.439	8319.33	10641.2	12380.7	5996.73	7901.77	6313.59	1028.83	10447.1	6737.36
Q61271	Q61271	Activin receptor type-1B	Acvr1b	sp|Q61271|ACV1B_MOUSE Activin receptor type-1B OS=Mus musculus OX=10090 GN=Acvr1b PE=1 SV=1	activin receptor signaling pathway;anatomical structure development;biological regulation;cell cycle process;cell surface receptor linked signaling pathway;cellular macromolecule metabolic process;cellular metabolic process;cellular process;cellular protein metabolic process;cellular response to stimulus;central nervous system development;chordate embryonic development;development of primary fema…	activin binding;activin receptor activity, type I;activin-activated receptor activity;adenyl nucleotide binding;adenyl ribonucleotide binding;ATP binding;binding;catalytic activity;cation binding;inhibin binding;ion binding;kinase activity;metal ion binding;molecular transducer activity;nucleotide binding;phosphotransferase activity, alcohol group as acceptor;protein binding;protein complex bindi…	activin receptor complex;cell part;cell surface;extracellular membrane-bounded organelle;extracellular organelle;extracellular region part;extracellular vesicular exosome;integral to membrane;integral to plasma membrane;intrinsic to membrane;intrinsic to plasma membrane;macromolecular complex;membrane;membrane part;membrane-bounded organelle;membrane-bounded vesicle;organelle;plasma membrane;plas…	Cytokine-cytokine receptor interaction	GO:0000082;GO:0001558;GO:0001701;GO:0001932;GO:0001934;GO:0001942;GO:0002682;GO:0003006;GO:0006355;GO:0006357;GO:0006464;GO:0006468;GO:0006793;GO:0006796;GO:0007165;GO:0007166;GO:0007167;GO:0007178;GO:0007417;GO:0007498;GO:0008152;GO:0008544;GO:0009790;GO:0009792;GO:0009888;GO:0009889;GO:0009891;GO:0009892;GO:0009893;GO:0009966;GO:0009967;GO:0009987;GO:0010468;GO:0010556;GO:0010557;GO:0010562;GO:…	GO:0000166;GO:0003824;GO:0004672;GO:0004674;GO:0004675;GO:0004702;GO:0004871;GO:0004872;GO:0004888;GO:0005057;GO:0005488;GO:0005515;GO:0005524;GO:0016301;GO:0016361;GO:0016740;GO:0016772;GO:0016773;GO:0017002;GO:0017076;GO:0019199;GO:0030554;GO:0032403;GO:0032553;GO:0032555;GO:0032559;GO:0034711;GO:0035639;GO:0038023;GO:0043167;GO:0043169;GO:0046332;GO:0046872;GO:0048185;GO:0060089	GO:0005886;GO:0005887;GO:0009986;GO:0016020;GO:0016021;GO:0031224;GO:0031226;GO:0031982;GO:0031988;GO:0032991;GO:0043226;GO:0043227;GO:0043230;GO:0043234;GO:0043235;GO:0044421;GO:0044425;GO:0044459;GO:0044464;GO:0048179;GO:0065010;GO:0070062	ko04060	3	3	3	9.7	9.7	9.7	56700				406.671	204.022	556.651	601.537	956.991	163.519		389.115	574.016
Q99JW2	Q99JW2	Aminoacylase-1	Acy1	sp|Q99JW2|ACY1_MOUSE Aminoacylase-1 OS=Mus musculus OX=10090 GN=Acy1 PE=1 SV=1	amine metabolic process;carboxylic acid metabolic process;cellular amine metabolic process;cellular amino acid metabolic process;cellular ketone metabolic process;cellular metabolic process;cellular nitrogen compound metabolic process;cellular process;metabolic process;nitrogen compound metabolic process;organic acid metabolic process;oxoacid metabolic process;primary metabolic process;small mole…	aminoacylase activity;binding;catalytic activity;cation binding;hydrolase activity;hydrolase activity, acting on carbon-nitrogen (but not peptide) bonds;hydrolase activity, acting on carbon-nitrogen (but not peptide) bonds, in linear amides;ion binding;metal ion binding;metallopeptidase activity;peptidase activity;peptidase activity, acting on L-amino acid peptides	cell part;cytoplasm;extracellular membrane-bounded organelle;extracellular organelle;extracellular region part;extracellular vesicular exosome;intracellular part;membrane-bounded organelle;membrane-bounded vesicle;organelle;vesicle	Arginine and proline metabolism	GO:0006082;GO:0006520;GO:0006807;GO:0008152;GO:0009308;GO:0009987;GO:0019752;GO:0034641;GO:0042180;GO:0043436;GO:0044106;GO:0044237;GO:0044238;GO:0044281	GO:0003824;GO:0004046;GO:0005488;GO:0008233;GO:0008237;GO:0016787;GO:0016810;GO:0016811;GO:0043167;GO:0043169;GO:0046872;GO:0070011	GO:0005737;GO:0031982;GO:0031988;GO:0043226;GO:0043227;GO:0043230;GO:0044421;GO:0044424;GO:0044464;GO:0065010;GO:0070062	ko00330	24	24	24	66.9	66.9	66.9	45780	5453.7	6893.66	8233.56	78422.9	80864.8	44359.9	39792.7	45007.7	37716.4	6860.31	67882.5	40838.9
P56376	P56376	Acylphosphatase-1	Acyp1	sp|P56376|ACYP1_MOUSE Acylphosphatase-1 OS=Mus musculus OX=10090 GN=Acyp1 PE=1 SV=2	metabolic process	acylphosphatase activity;catalytic activity;hydrolase activity;hydrolase activity, acting on acid anhydrides;hydrolase activity, acting on acid anhydrides, in phosphorus-containing anhydrides	extracellular membrane-bounded organelle;extracellular organelle;extracellular region part;extracellular vesicular exosome;membrane-bounded organelle;membrane-bounded vesicle;organelle;vesicle	Aminobenzoate degradation;Pyruvate metabolism	GO:0008152	GO:0003824;GO:0003998;GO:0016787;GO:0016817;GO:0016818	GO:0031982;GO:0031988;GO:0043226;GO:0043227;GO:0043230;GO:0044421;GO:0065010;GO:0070062	ko00620;ko00627	12	12	12	91.9	91.9	91.9	11241	43136.5	39046.3	43173.9	72976	106062	105797	141251	107795	97443.6	41785.6	94945	115497
P56375	P56375	Acylphosphatase-2	Acyp2	sp|P56375|ACYP2_MOUSE Acylphosphatase-2 OS=Mus musculus OX=10090 GN=Acyp2 PE=1 SV=2	metabolic process	acylphosphatase activity;catalytic activity;hydrolase activity;hydrolase activity, acting on acid anhydrides;hydrolase activity, acting on acid anhydrides, in phosphorus-containing anhydrides	cell part;cytoplasmic part;intracellular membrane-bounded organelle;intracellular organelle;intracellular part;membrane-bounded organelle;mitochondrion;organelle	Aminobenzoate degradation;Pyruvate metabolism	GO:0008152	GO:0003824;GO:0003998;GO:0016787;GO:0016817;GO:0016818	GO:0005739;GO:0043226;GO:0043227;GO:0043229;GO:0043231;GO:0044424;GO:0044444;GO:0044464	ko00620;ko00627	3	3	3	36.8	36.8	36.8	11877				3058.56	3082.99	2326.19	8903.02	6165.9	2153.74		2822.58	5740.89
P03958	P03958	Adenosine deaminase	Ada	sp|P03958|ADA_MOUSE Adenosine deaminase OS=Mus musculus OX=10090 GN=Ada PE=1 SV=3	2'-deoxyribonucleotide metabolic process;adenosine catabolic process;adenosine metabolic process;aging;amine transport;anatomical structure development;B cell activation;B cell activation involved in immune response;B cell differentiation;behavior;biological regulation;biosynthetic process;catabolic process;cell activation;cell activation involved in immune response;cell differentiation;cellular …	adenosine deaminase activity;binding;catalytic activity;cation binding;deaminase activity;hydrolase activity;hydrolase activity, acting on carbon-nitrogen (but not peptide) bonds;hydrolase activity, acting on carbon-nitrogen (but not peptide) bonds, in cyclic amidines;ion binding;metal ion binding;nucleoside binding;purine nucleoside binding;transition metal ion binding;zinc ion binding	cell body;cell junction;cell part;cell projection cytoplasm;cell projection part;cell surface;cytoplasm;cytoplasmic membrane-bounded vesicle lumen;cytoplasmic part;cytoplasmic vesicle part;cytosol;dendrite cytoplasm;external side of plasma membrane;extracellular region part;extracellular space;intracellular membrane-bounded organelle;intracellular organelle;intracellular organelle part;intracellu…	Primary immunodeficiency;Purine metabolism	GO:0000302;GO:0001666;GO:0001701;GO:0001775;GO:0001821;GO:0001829;GO:0001889;GO:0001890;GO:0002027;GO:0002252;GO:0002263;GO:0002285;GO:0002312;GO:0002313;GO:0002314;GO:0002335;GO:0002366;GO:0002376;GO:0002521;GO:0002634;GO:0002636;GO:0002682;GO:0002683;GO:0002684;GO:0002685;GO:0002686;GO:0002694;GO:0002696;GO:0002819;GO:0002821;GO:0002822;GO:0002824;GO:0002902;GO:0002903;GO:0002905;GO:0002906;GO:…	GO:0001882;GO:0001883;GO:0003824;GO:0004000;GO:0005488;GO:0008270;GO:0016787;GO:0016810;GO:0016814;GO:0019239;GO:0043167;GO:0043169;GO:0046872;GO:0046914	GO:0000323;GO:0005615;GO:0005737;GO:0005764;GO:0005773;GO:0005829;GO:0005886;GO:0009897;GO:0009986;GO:0016020;GO:0030054;GO:0031974;GO:0031983;GO:0032838;GO:0032839;GO:0043025;GO:0043226;GO:0043227;GO:0043229;GO:0043231;GO:0043233;GO:0044297;GO:0044421;GO:0044422;GO:0044424;GO:0044425;GO:0044433;GO:0044444;GO:0044446;GO:0044459;GO:0044463;GO:0044464;GO:0060205	ko00230;ko05340	27	27	27	74.4	74.4	74.4	39991	16569.8	21670.2	20324.3	73936.1	85822.7	102443	140446	131231	63879.4	19521.4	87400.6	111852
Q80SY6;Q80SY6-2;Q80SY6-3;Q80SY6-4	Q80SY6;Q80SY6-2	Adenosine deaminase-like protein	Adal	sp|Q80SY6|ADAL_MOUSE Adenosine deaminase-like protein OS=Mus musculus OX=10090 GN=Adal PE=2 SV=1;sp|Q80SY6-2|ADAL_MOUSE Isoform 2 of Adenosine deaminase-like protein OS=Mus musculus OX=10090 GN=Adal	adenosine catabolic process;adenosine metabolic process;biosynthetic process;catabolic process;cellular biosynthetic process;cellular catabolic process;cellular metabolic process;cellular nitrogen compound biosynthetic process;cellular nitrogen compound catabolic process;cellular nitrogen compound metabolic process;cellular process;heterocycle biosynthetic process;heterocycle catabolic process;he…	adenosine deaminase activity;binding;catalytic activity;cation binding;deaminase activity;hydrolase activity;hydrolase activity, acting on carbon-nitrogen (but not peptide) bonds;hydrolase activity, acting on carbon-nitrogen (but not peptide) bonds, in cyclic amidines;ion binding;metal ion binding			GO:0006139;GO:0006152;GO:0006154;GO:0006753;GO:0006807;GO:0008152;GO:0009056;GO:0009058;GO:0009116;GO:0009117;GO:0009119;GO:0009163;GO:0009164;GO:0009987;GO:0018130;GO:0034641;GO:0034654;GO:0034655;GO:0042278;GO:0042451;GO:0042454;GO:0042455;GO:0044237;GO:0044238;GO:0044248;GO:0044249;GO:0044270;GO:0044271;GO:0044281;GO:0046085;GO:0046102;GO:0046103;GO:0046128;GO:0046129;GO:0046130;GO:0046483;GO:…	GO:0003824;GO:0004000;GO:0005488;GO:0016787;GO:0016810;GO:0016814;GO:0019239;GO:0043167;GO:0043169;GO:0046872			5	5	5	19.4	19.4	19.4	41000			458.97	3584.7	2985.16	2531.49	2823.2	3693.16	159.944	458.97	3033.78	2225.43
O35598	O35598	Disintegrin and metalloproteinase domain-containing protein 10	Adam10	sp|O35598|ADA10_MOUSE Disintegrin and metalloproteinase domain-containing protein 10 OS=Mus musculus OX=10090 GN=Adam10 PE=1 SV=2	biological regulation;cell activation;cell surface receptor linked signaling pathway;cellular macromolecule metabolic process;cellular metabolic process;cellular process;cellular protein metabolic process;cellular response to stimulus;chordate embryonic development;constitutive protein ectodomain proteolysis;developmental process;embryo development;embryo development ending in birth or egg hatchi…	binding;catalytic activity;cation binding;endopeptidase activity;enzyme binding;hydrolase activity;identical protein binding;ion binding;kinase binding;metal ion binding;metalloendopeptidase activity;metallopeptidase activity;peptidase activity;peptidase activity, acting on L-amino acid peptides;protein binding;protein dimerization activity;protein domain specific binding;protein homodimerization…	adherens junction;anchoring junction;cell junction;cell part;cell surface;cell-substrate adherens junction;cell-substrate junction;cytoplasm;cytoplasmic membrane-bounded vesicle;cytoplasmic part;cytoplasmic vesicle;cytoskeletal part;endoplasmic reticulum part;extracellular membrane-bounded organelle;extracellular organelle;extracellular region part;extracellular vesicular exosome;focal adhesion;G…	Alzheimer's disease;Epithelial cell signaling in Helicobacter pylori infection	GO:0001558;GO:0001701;GO:0001775;GO:0002274;GO:0002376;GO:0002682;GO:0002684;GO:0002685;GO:0002687;GO:0002688;GO:0002690;GO:0006464;GO:0006468;GO:0006508;GO:0006509;GO:0006793;GO:0006796;GO:0006810;GO:0006913;GO:0007162;GO:0007165;GO:0007166;GO:0007219;GO:0007220;GO:0008152;GO:0008284;GO:0009790;GO:0009792;GO:0009987;GO:0010033;GO:0010819;GO:0010820;GO:0016310;GO:0019538;GO:0030155;GO:0030307;GO:…	GO:0003824;GO:0004175;GO:0004222;GO:0005488;GO:0005515;GO:0008233;GO:0008237;GO:0008270;GO:0016787;GO:0019899;GO:0019900;GO:0019901;GO:0019904;GO:0042169;GO:0042802;GO:0042803;GO:0043167;GO:0043169;GO:0046872;GO:0046914;GO:0046983;GO:0070011	GO:0005634;GO:0005737;GO:0005794;GO:0005798;GO:0005886;GO:0005912;GO:0005924;GO:0005925;GO:0009986;GO:0014069;GO:0016020;GO:0016021;GO:0016023;GO:0030054;GO:0030055;GO:0031224;GO:0031410;GO:0031982;GO:0031988;GO:0043226;GO:0043227;GO:0043229;GO:0043230;GO:0043231;GO:0044421;GO:0044422;GO:0044424;GO:0044425;GO:0044430;GO:0044431;GO:0044432;GO:0044444;GO:0044446;GO:0044456;GO:0044464;GO:0065010;GO:…	ko05010;ko05120	31	31	31	47.1	47.1	47.1	83967	2542.55	3159.81	2578.71	27991.2	29236.3	23401.4	39960.9	31417.8	23096	2760.36	26876.3	31491.6
Q9Z0F8;Q9Z0F8-2	Q9Z0F8;Q9Z0F8-2	Disintegrin and metalloproteinase domain-containing protein 17	Adam17	sp|Q9Z0F8|ADA17_MOUSE Disintegrin and metalloproteinase domain-containing protein 17 OS=Mus musculus OX=10090 GN=Adam17 PE=1 SV=3;sp|Q9Z0F8-2|ADA17_MOUSE Isoform Short of Disintegrin and metalloproteinase domain-containing protein 17 OS=Mus musculus OX=100	adaptive immune response;adaptive immune response based on somatic recombination of immune receptors built from immunoglobulin superfamily domains;anatomical structure development;B cell activation;B cell differentiation;biological adhesion;biological regulation;cell activation;cell adhesion;cell adhesion mediated by integrin;cell differentiation;cell motility;cell surface receptor linked signali…	binding;catalytic activity;cation binding;cytokine receptor binding;endopeptidase activity;growth factor receptor binding;hydrolase activity;integrin binding;interleukin-6 receptor binding;ion binding;metal ion binding;metalloendopeptidase activity;metallopeptidase activity;Notch binding;PDZ domain binding;peptidase activity;peptidase activity, acting on L-amino acid peptides;protein binding;prot…	actin cytoskeleton;apical plasma membrane;cell part;cell surface;cytoplasm;cytoskeleton;extracellular region;integral to membrane;integral to plasma membrane;intracellular non-membrane-bounded organelle;intracellular organelle;intracellular part;intrinsic to membrane;intrinsic to plasma membrane;membrane;membrane part;membrane raft;non-membrane-bounded organelle;organelle;plasma membrane;plasma m…	Alzheimer's disease;Epithelial cell signaling in Helicobacter pylori infection;Notch signaling pathway	GO:0000079;GO:0001558;GO:0001666;GO:0001775;GO:0001817;GO:0001819;GO:0001932;GO:0001934;GO:0002237;GO:0002250;GO:0002376;GO:0002460;GO:0002467;GO:0002521;GO:0002532;GO:0002682;GO:0002684;GO:0002685;GO:0002687;GO:0002688;GO:0002690;GO:0006508;GO:0006509;GO:0006928;GO:0006950;GO:0006952;GO:0006955;GO:0007155;GO:0007165;GO:0007166;GO:0007167;GO:0007169;GO:0007173;GO:0007176;GO:0007186;GO:0007219;GO:…	GO:0003824;GO:0004175;GO:0004222;GO:0005102;GO:0005112;GO:0005126;GO:0005138;GO:0005178;GO:0005488;GO:0005515;GO:0008233;GO:0008237;GO:0008270;GO:0016787;GO:0019904;GO:0030165;GO:0032403;GO:0043167;GO:0043169;GO:0046872;GO:0046914;GO:0070011;GO:0070851	GO:0005576;GO:0005737;GO:0005856;GO:0005886;GO:0005887;GO:0009986;GO:0015629;GO:0016020;GO:0016021;GO:0016324;GO:0031224;GO:0031226;GO:0043226;GO:0043228;GO:0043229;GO:0043232;GO:0044424;GO:0044425;GO:0044459;GO:0044464;GO:0045121	ko04330;ko05010;ko05120	20	20	20	35.4	35.4	35.4	93055	364.84	121.199	330.478	7406.79	10451.5	9030.61	7217.51	4925.1	7517.7	272.172	8962.97	6553.44
E9PY16	E9PY16		Adap1	tr|E9PY16|E9PY16_MOUSE ArfGAP with dual PH domains 1 OS=Mus musculus OX=10090 GN=Adap1 PE=1 SV=1	biological regulation;positive regulation of catalytic activity;positive regulation of GTPase activity;positive regulation of hydrolase activity;positive regulation of molecular function;regulation of biological process;regulation of catabolic process;regulation of catalytic activity;regulation of cellular catabolic process;regulation of cellular metabolic process;regulation of cellular process;r…	binding;cation binding;enzyme activator activity;enzyme regulator activity;GTPase activator activity;GTPase regulator activity;ion binding;lipid binding;metal ion binding;nucleoside-triphosphatase regulator activity;phosphatidylinositol binding;phosphatidylinositol-3,4,5-trisphosphate binding;phospholipid binding;transition metal ion binding;zinc ion binding	cell part;cytoplasm;intracellular membrane-bounded organelle;intracellular organelle;intracellular part;membrane;membrane-bounded organelle;nucleus;organelle;plasma membrane		GO:0006140;GO:0009894;GO:0019219;GO:0019222;GO:0030811;GO:0031323;GO:0031329;GO:0033121;GO:0033124;GO:0043085;GO:0043087;GO:0043547;GO:0044093;GO:0050789;GO:0050790;GO:0050794;GO:0051171;GO:0051336;GO:0051345;GO:0065007;GO:0065009;GO:0080090	GO:0005096;GO:0005488;GO:0005543;GO:0005547;GO:0008047;GO:0008270;GO:0008289;GO:0030234;GO:0030695;GO:0035091;GO:0043167;GO:0043169;GO:0046872;GO:0046914;GO:0060589	GO:0005634;GO:0005737;GO:0005886;GO:0016020;GO:0043226;GO:0043227;GO:0043229;GO:0043231;GO:0044424;GO:0044464		7	7	7	24.1	24.1	24.1	43370				3911.92	4129.6	3315.31	3746.5	6080.9	4151.85		3785.61	4659.75
Q99MU3;Q99MU3-5;Q99MU3-4	Q99MU3;Q99MU3-5;Q99MU3-4	Double-stranded RNA-specific adenosine deaminase	Adar	sp|Q99MU3|DSRAD_MOUSE Double-stranded RNA-specific adenosine deaminase OS=Mus musculus OX=10090 GN=Adar PE=1 SV=2;sp|Q99MU3-5|DSRAD_MOUSE Isoform 5 of Double-stranded RNA-specific adenosine deaminase OS=Mus musculus OX=10090 GN=Adar;sp|Q99MU3-4|DSRAD_MOUSE	adenosine to inosine editing;anatomical structure development;base conversion or substitution editing;biological regulation;biosynthetic process;cell differentiation;cellular biosynthetic process;cellular component assembly;cellular component assembly at cellular level;cellular component organization;cellular component organization at cellular level;cellular component organization or biogenesis;c…	adenosine deaminase activity;binding;catalytic activity;cation binding;deaminase activity;DNA binding;double-stranded RNA adenosine deaminase activity;hydrolase activity;hydrolase activity, acting on carbon-nitrogen (but not peptide) bonds;hydrolase activity, acting on carbon-nitrogen (but not peptide) bonds, in cyclic amidines;ion binding;left-handed Z-DNA binding;metal ion binding;nucleic acid …	cell part;cytoplasm;intracellular membrane-bounded organelle;intracellular non-membrane-bounded organelle;intracellular organelle;intracellular organelle part;intracellular part;membrane;membrane-bounded organelle;non-membrane-bounded organelle;nuclear part;nucleolus;nucleoplasm;nucleus;organelle;organelle part	Cytosolic DNA-sensing pathway;Measles	GO:0001649;GO:0001701;GO:0001959;GO:0001960;GO:0002200;GO:0002244;GO:0002252;GO:0002376;GO:0002566;GO:0002682;GO:0006139;GO:0006351;GO:0006355;GO:0006382;GO:0006396;GO:0006397;GO:0006605;GO:0006606;GO:0006611;GO:0006807;GO:0006810;GO:0006886;GO:0006913;GO:0006950;GO:0006952;GO:0006955;GO:0008152;GO:0009058;GO:0009059;GO:0009451;GO:0009607;GO:0009615;GO:0009790;GO:0009792;GO:0009889;GO:0009966;GO:…	GO:0003676;GO:0003677;GO:0003692;GO:0003726;GO:0003824;GO:0004000;GO:0005488;GO:0016787;GO:0016810;GO:0016814;GO:0019239;GO:0043167;GO:0043169;GO:0043566;GO:0046872	GO:0005634;GO:0005654;GO:0005730;GO:0005737;GO:0016020;GO:0043226;GO:0043227;GO:0043228;GO:0043229;GO:0043231;GO:0043232;GO:0044422;GO:0044424;GO:0044428;GO:0044446;GO:0044464	ko04623;ko05162	53	53	2	59.8	59.8	1.6	130450	1375.29	2708.27	1779.18	20744	26509.6	19786.7	20258.8	20629.1	14215.5	1954.25	22346.8	18367.8
Q99MU3-2;Q99MU3-3	Q99MU3-2;Q99MU3-3	Double-stranded RNA-specific adenosine deaminase	Adar	sp|Q99MU3-2|DSRAD_MOUSE Isoform 2 of Double-stranded RNA-specific adenosine deaminase OS=Mus musculus OX=10090 GN=Adar;sp|Q99MU3-3|DSRAD_MOUSE Isoform 3 of Double-stranded RNA-specific adenosine deaminase OS=Mus musculus OX=10090 GN=Adar	adenosine to inosine editing;anatomical structure development;base conversion or substitution editing;biological regulation;biosynthetic process;cell differentiation;cellular biosynthetic process;cellular component assembly;cellular component assembly at cellular level;cellular component organization;cellular component organization at cellular level;cellular component organization or biogenesis;c…	adenosine deaminase activity;binding;catalytic activity;cation binding;deaminase activity;DNA binding;double-stranded RNA adenosine deaminase activity;hydrolase activity;hydrolase activity, acting on carbon-nitrogen (but not peptide) bonds;hydrolase activity, acting on carbon-nitrogen (but not peptide) bonds, in cyclic amidines;ion binding;left-handed Z-DNA binding;metal ion binding;nucleic acid …	cell part;cytoplasm;intracellular membrane-bounded organelle;intracellular non-membrane-bounded organelle;intracellular organelle;intracellular organelle part;intracellular part;membrane;membrane-bounded organelle;non-membrane-bounded organelle;nuclear part;nucleolus;nucleoplasm;nucleus;organelle;organelle part	Cytosolic DNA-sensing pathway;Measles	GO:0001649;GO:0001701;GO:0001959;GO:0001960;GO:0002200;GO:0002244;GO:0002252;GO:0002376;GO:0002566;GO:0002682;GO:0006139;GO:0006351;GO:0006355;GO:0006382;GO:0006396;GO:0006397;GO:0006605;GO:0006606;GO:0006611;GO:0006807;GO:0006810;GO:0006886;GO:0006913;GO:0006950;GO:0006952;GO:0006955;GO:0008152;GO:0009058;GO:0009059;GO:0009451;GO:0009607;GO:0009615;GO:0009790;GO:0009792;GO:0009889;GO:0009966;GO:…	GO:0003676;GO:0003677;GO:0003692;GO:0003726;GO:0003824;GO:0004000;GO:0005488;GO:0016787;GO:0016810;GO:0016814;GO:0019239;GO:0043167;GO:0043169;GO:0043566;GO:0046872	GO:0005634;GO:0005654;GO:0005730;GO:0005737;GO:0016020;GO:0043226;GO:0043227;GO:0043228;GO:0043229;GO:0043231;GO:0043232;GO:0044422;GO:0044424;GO:0044428;GO:0044446;GO:0044464	ko04623;ko05162	52	1	1	61.7	2.3	2.3	127660	322.008	241.705	196.481	233.202			56.9209	109.664		253.398	233.202	83.2925
Q91ZS8-2;Q91ZS8;Q91ZS8-5;Q91ZS8-4;Q91ZS8-3;Q91ZS8-6	Q91ZS8-2;Q91ZS8;Q91ZS8-5;Q91ZS8-4;Q91ZS8-3;Q91ZS8-6	Double-stranded RNA-specific editase 1	Adarb1	sp|Q91ZS8-2|RED1_MOUSE Isoform 2 of Double-stranded RNA-specific editase 1 OS=Mus musculus OX=10090 GN=Adarb1;sp|Q91ZS8|RED1_MOUSE Double-stranded RNA-specific editase 1 OS=Mus musculus OX=10090 GN=Adarb1 PE=1 SV=1;sp|Q91ZS8-5|RED1_MOUSE Isoform 5 of Doubl	adenosine to inosine editing;base conversion or substitution editing;biological regulation;cellular macromolecule metabolic process;cellular metabolic process;cellular nitrogen compound metabolic process;cellular process;macromolecule metabolic process;macromolecule modification;metabolic process;mRNA metabolic process;mRNA processing;negative regulation of biological process;negative regulation …	adenosine deaminase activity;binding;catalytic activity;cation binding;deaminase activity;double-stranded RNA adenosine deaminase activity;double-stranded RNA binding;hydrolase activity;hydrolase activity, acting on carbon-nitrogen (but not peptide) bonds;hydrolase activity, acting on carbon-nitrogen (but not peptide) bonds, in cyclic amidines;ion binding;metal ion binding;nucleic acid binding;RN…	cell part;cytoplasm;intracellular membrane-bounded organelle;intracellular non-membrane-bounded organelle;intracellular organelle;intracellular organelle part;intracellular part;membrane-bounded organelle;non-membrane-bounded organelle;nuclear part;nucleolus;nucleoplasm;nucleus;organelle;organelle part		GO:0006139;GO:0006382;GO:0006396;GO:0006397;GO:0006807;GO:0008152;GO:0008285;GO:0009451;GO:0009987;GO:0016070;GO:0016071;GO:0016553;GO:0030334;GO:0030336;GO:0032879;GO:0034641;GO:0040012;GO:0040013;GO:0042127;GO:0043170;GO:0043412;GO:0044237;GO:0044238;GO:0044260;GO:0045069;GO:0045070;GO:0048518;GO:0048519;GO:0048523;GO:0048524;GO:0050789;GO:0050792;GO:0050794;GO:0051270;GO:0051271;GO:0051726;GO:…	GO:0003676;GO:0003723;GO:0003725;GO:0003726;GO:0003824;GO:0004000;GO:0005488;GO:0016787;GO:0016810;GO:0016814;GO:0019239;GO:0043167;GO:0043169;GO:0046872	GO:0005634;GO:0005654;GO:0005730;GO:0005737;GO:0043226;GO:0043227;GO:0043228;GO:0043229;GO:0043231;GO:0043232;GO:0044422;GO:0044424;GO:0044428;GO:0044446;GO:0044464		11	11	11	25.7	25.7	25.7	76931				3560.84	4448.65	2352.82	1841.72	1202.39	1084.71		3454.1	1376.27
Q9JHI2;Q9JHI2-2;Q9JHI2-3	Q9JHI2;Q9JHI2-2;Q9JHI2-3	tRNA-specific adenosine deaminase 1	Adat1	sp|Q9JHI2|ADAT1_MOUSE tRNA-specific adenosine deaminase 1 OS=Mus musculus OX=10090 GN=Adat1 PE=1 SV=1;sp|Q9JHI2-2|ADAT1_MOUSE Isoform 2 of tRNA-specific adenosine deaminase 1 OS=Mus musculus OX=10090 GN=Adat1;sp|Q9JHI2-3|ADAT1_MOUSE Isoform 3 of tRNA-speci	cellular macromolecule metabolic process;cellular metabolic process;cellular nitrogen compound metabolic process;cellular process;macromolecule metabolic process;metabolic process;ncRNA metabolic process;ncRNA processing;nitrogen compound metabolic process;nucleic acid metabolic process;nucleobase-containing compound metabolic process;primary metabolic process;RNA metabolic process;RNA processing…	adenosine deaminase activity;binding;catalytic activity;cation binding;deaminase activity;hydrolase activity;hydrolase activity, acting on carbon-nitrogen (but not peptide) bonds;hydrolase activity, acting on carbon-nitrogen (but not peptide) bonds, in cyclic amidines;ion binding;metal ion binding;nucleic acid binding;RNA binding;tRNA-specific adenosine deaminase activity			GO:0006139;GO:0006396;GO:0006399;GO:0006807;GO:0008033;GO:0008152;GO:0009987;GO:0016070;GO:0034470;GO:0034641;GO:0034660;GO:0043170;GO:0044237;GO:0044238;GO:0044260;GO:0090304	GO:0003676;GO:0003723;GO:0003824;GO:0004000;GO:0005488;GO:0008251;GO:0016787;GO:0016810;GO:0016814;GO:0019239;GO:0043167;GO:0043169;GO:0046872			14	14	14	39.9	39.9	39.9	55354	129.605	232.995		8743.16	10132.5	10818.1	10849.3	8287.65	6491.83	181.3	9897.92	8542.93
Q6P6J0	Q6P6J0	tRNA-specific adenosine deaminase 2	Adat2	sp|Q6P6J0|ADAT2_MOUSE tRNA-specific adenosine deaminase 2 OS=Mus musculus OX=10090 GN=Adat2 PE=1 SV=1	cellular macromolecule metabolic process;cellular metabolic process;cellular nitrogen compound metabolic process;cellular process;macromolecule metabolic process;macromolecule modification;metabolic process;ncRNA metabolic process;ncRNA processing;nitrogen compound metabolic process;nucleic acid metabolic process;nucleobase-containing compound metabolic process;primary metabolic process;RNA metab…	adenosine deaminase activity;binding;catalytic activity;cation binding;deaminase activity;hydrolase activity;hydrolase activity, acting on carbon-nitrogen (but not peptide) bonds;hydrolase activity, acting on carbon-nitrogen (but not peptide) bonds, in cyclic amidines;ion binding;metal ion binding;transition metal ion binding;tRNA-specific adenosine deaminase activity;zinc ion binding			GO:0002097;GO:0002100;GO:0006139;GO:0006396;GO:0006399;GO:0006400;GO:0006807;GO:0008033;GO:0008152;GO:0009451;GO:0009987;GO:0016070;GO:0034470;GO:0034641;GO:0034660;GO:0043170;GO:0043412;GO:0044237;GO:0044238;GO:0044260;GO:0090304	GO:0003824;GO:0004000;GO:0005488;GO:0008251;GO:0008270;GO:0016787;GO:0016810;GO:0016814;GO:0019239;GO:0043167;GO:0043169;GO:0046872;GO:0046914			4	4	4	44	44	44	21308			116.751	8097.1	24239.8	6591.27	4287.77	3348.41	2252.96	116.751	12976.1	3296.38
Q6PAT0	Q6PAT0	Probable inactive tRNA-specific adenosine deaminase-like protein 3	Adat3	sp|Q6PAT0|ADAT3_MOUSE Probable inactive tRNA-specific adenosine deaminase-like protein 3 OS=Mus musculus OX=10090 GN=Adat3 PE=1 SV=1	cellular macromolecule metabolic process;cellular metabolic process;cellular nitrogen compound metabolic process;cellular process;macromolecule metabolic process;metabolic process;ncRNA metabolic process;ncRNA processing;nitrogen compound metabolic process;nucleic acid metabolic process;nucleobase-containing compound metabolic process;primary metabolic process;RNA metabolic process;RNA processing…	binding;catalytic activity;cation binding;hydrolase activity;ion binding;metal ion binding;transition metal ion binding;zinc ion binding			GO:0006139;GO:0006396;GO:0006399;GO:0006807;GO:0008033;GO:0008152;GO:0009987;GO:0016070;GO:0034470;GO:0034641;GO:0034660;GO:0043170;GO:0044237;GO:0044238;GO:0044260;GO:0090304	GO:0003824;GO:0005488;GO:0008270;GO:0016787;GO:0043167;GO:0043169;GO:0046872;GO:0046914			8	8	8	31.5	31.5	31.5	37516		582.725	639.931	11418.1	14515.9	10533.2	6645.69	9327.02	6752.23	611.328	12155.7	7574.98
Q9D0L4	Q9D0L4	Uncharacterized aarF domain-containing protein kinase 1	Adck1	sp|Q9D0L4|ADCK1_MOUSE Uncharacterized aarF domain-containing protein kinase 1 OS=Mus musculus OX=10090 GN=Adck1 PE=1 SV=1		adenyl nucleotide binding;adenyl ribonucleotide binding;ATP binding;binding;catalytic activity;kinase activity;nucleotide binding;phosphotransferase activity, alcohol group as acceptor;protein kinase activity;protein serine/threonine kinase activity;purine nucleotide binding;purine ribonucleoside triphosphate binding;purine ribonucleotide binding;ribonucleotide binding;transferase activity;transf…	cell part;cytoplasmic part;extracellular region;intracellular membrane-bounded organelle;intracellular organelle;intracellular part;membrane-bounded organelle;mitochondrion;organelle			GO:0000166;GO:0003824;GO:0004672;GO:0004674;GO:0005488;GO:0005524;GO:0016301;GO:0016740;GO:0016772;GO:0016773;GO:0017076;GO:0030554;GO:0032553;GO:0032555;GO:0032559;GO:0035639	GO:0005576;GO:0005739;GO:0043226;GO:0043227;GO:0043229;GO:0043231;GO:0044424;GO:0044444;GO:0044464		12	12	3	31.4	31.4	9.7	59735	316.515	208.083	257.069	8212.12	5154.9	4911.54	4958.9	4234.92	5931.13	260.556	6092.85	5041.65
Q60936;Q60936-2	Q60936	Atypical kinase ADCK3, mitochondrial	Adck3	sp|Q60936|COQ8A_MOUSE Atypical kinase COQ8A, mitochondrial OS=Mus musculus OX=10090 GN=Coq8a PE=1 SV=2	biosynthetic process;cellular biosynthetic process;cellular ketone metabolic process;cellular metabolic process;cellular process;coenzyme biosynthetic process;coenzyme metabolic process;cofactor biosynthetic process;cofactor metabolic process;metabolic process;oxidoreduction coenzyme metabolic process;phosphate-containing compound metabolic process;phosphorus metabolic process;phosphorylation;qui…	adenyl nucleotide binding;adenyl ribonucleotide binding;ADP binding;ATP binding;binding;catalytic activity;kinase activity;nucleotide binding;purine nucleotide binding;purine ribonucleoside triphosphate binding;purine ribonucleotide binding;ribonucleotide binding;transferase activity;transferase activity, transferring phosphorus-containing groups	cell part;cytoplasmic part;integral to membrane;intracellular membrane-bounded organelle;intracellular organelle;intracellular part;intrinsic to membrane;membrane part;membrane-bounded organelle;mitochondrion;organelle		GO:0006732;GO:0006733;GO:0006743;GO:0006744;GO:0006793;GO:0006796;GO:0008152;GO:0009058;GO:0009108;GO:0009987;GO:0016310;GO:0042180;GO:0042375;GO:0044237;GO:0044249;GO:0044281;GO:0045426;GO:0051186;GO:0051188	GO:0000166;GO:0003824;GO:0005488;GO:0005524;GO:0016301;GO:0016740;GO:0016772;GO:0017076;GO:0030554;GO:0032553;GO:0032555;GO:0032559;GO:0035639;GO:0043531	GO:0005739;GO:0016021;GO:0031224;GO:0043226;GO:0043227;GO:0043229;GO:0043231;GO:0044424;GO:0044425;GO:0044444;GO:0044464		3	3	3	7.1	7.1	7.1	71742	46.1884	76.1257	48.5025		305.201		293.692	137.369	616.699	56.9389	305.201	349.253
Q566J8	Q566J8	AarF domain-containing protein kinase 4	Adck4	sp|Q566J8|COQ8B_MOUSE Atypical kinase COQ8B, mitochondrial OS=Mus musculus OX=10090 GN=Coq8b PE=1 SV=1		catalytic activity;kinase activity;phosphotransferase activity, alcohol group as acceptor;protein kinase activity;protein serine/threonine kinase activity;transferase activity;transferase activity, transferring phosphorus-containing groups	cell part;cytoplasmic part;integral to membrane;intracellular membrane-bounded organelle;intracellular organelle;intracellular organelle part;intracellular part;intrinsic to membrane;membrane;membrane part;membrane-bounded organelle;mitochondrial membrane;mitochondrial part;mitochondrion;organelle;organelle membrane;organelle part;plasma membrane			GO:0003824;GO:0004672;GO:0004674;GO:0016301;GO:0016740;GO:0016772;GO:0016773	GO:0005739;GO:0005886;GO:0016020;GO:0016021;GO:0031090;GO:0031224;GO:0031966;GO:0043226;GO:0043227;GO:0043229;GO:0043231;GO:0044422;GO:0044424;GO:0044425;GO:0044429;GO:0044444;GO:0044446;GO:0044464		6	6	6	23.8	23.8	23.8	59231	238.894	209.308	211.312	4605.78	2806.67	1427.14	2221.38	4320.93	4021.15	219.838	2946.53	3521.15
Q80V03-2;Q80V03	Q80V03-2;Q80V03	Uncharacterized aarF domain-containing protein kinase 5	Adck5	sp|Q80V03-2|ADCK5_MOUSE Isoform 2 of Uncharacterized aarF domain-containing protein kinase 5 OS=Mus musculus OX=10090 GN=Adck5;sp|Q80V03|ADCK5_MOUSE Uncharacterized aarF domain-containing protein kinase 5 OS=Mus musculus OX=10090 GN=Adck5 PE=2 SV=2		catalytic activity;kinase activity;phosphotransferase activity, alcohol group as acceptor;protein kinase activity;protein serine/threonine kinase activity;transferase activity;transferase activity, transferring phosphorus-containing groups	cell part;cytoplasmic part;integral to membrane;intracellular membrane-bounded organelle;intracellular organelle;intracellular part;intrinsic to membrane;membrane part;membrane-bounded organelle;mitochondrion;organelle			GO:0003824;GO:0004672;GO:0004674;GO:0016301;GO:0016740;GO:0016772;GO:0016773	GO:0005739;GO:0016021;GO:0031224;GO:0043226;GO:0043227;GO:0043229;GO:0043231;GO:0044424;GO:0044425;GO:0044444;GO:0044464		5	5	5	16.5	16.5	16.5	52378			63.0492	2508.16	218.236	529.596	292.345	296.745	326.957	63.0492	1085.33	305.349
Q8VHH7	Q8VHH7	Adenylate cyclase type 3	Adcy3	sp|Q8VHH7|ADCY3_MOUSE Adenylate cyclase type 3 OS=Mus musculus OX=10090 GN=Adcy3 PE=1 SV=2	activation of adenylate cyclase activity;biological regulation;biosynthetic process;cAMP biosynthetic process;cAMP metabolic process;cellular biosynthetic process;cellular metabolic process;cellular nitrogen compound biosynthetic process;cellular nitrogen compound metabolic process;cellular process;cellular response to stimulus;cyclic nucleotide biosynthetic process;cyclic nucleotide metabolic pr…	adenyl nucleotide binding;adenyl ribonucleotide binding;adenylate cyclase activity;ATP binding;binding;catalytic activity;cation binding;cyclase activity;ion binding;lyase activity;metal ion binding;nucleotide binding;phosphorus-oxygen lyase activity;purine nucleotide binding;purine ribonucleoside triphosphate binding;purine ribonucleotide binding;ribonucleotide binding	cell part;cell projection;cilium;cytoplasm;integral to membrane;intracellular part;intrinsic to membrane;membrane;membrane part;plasma membrane	Bile secretion;Calcium signaling pathway;Chemokine signaling pathway;Dilated cardiomyopathy;Gap junction;Gastric acid secretion;GnRH signaling pathway;Melanogenesis;Olfactory transduction;Oocyte meiosis;Pancreatic secretion;Progesterone-mediated oocyte maturation;Purine metabolism;Salivary secretion;Vascular smooth muscle contraction;Vasopressin-regulated water reabsorption;Vibrio cholerae infect…	GO:0003008;GO:0006139;GO:0006140;GO:0006163;GO:0006164;GO:0006171;GO:0006753;GO:0006807;GO:0007165;GO:0007190;GO:0007600;GO:0007606;GO:0007608;GO:0008152;GO:0009058;GO:0009117;GO:0009123;GO:0009124;GO:0009165;GO:0009187;GO:0009190;GO:0009889;GO:0009987;GO:0018130;GO:0019219;GO:0019222;GO:0030799;GO:0030802;GO:0030808;GO:0030814;GO:0030817;GO:0031279;GO:0031281;GO:0031323;GO:0031326;GO:0032501;GO:…	GO:0000166;GO:0003824;GO:0004016;GO:0005488;GO:0005524;GO:0009975;GO:0016829;GO:0016849;GO:0017076;GO:0030554;GO:0032553;GO:0032555;GO:0032559;GO:0035639;GO:0043167;GO:0043169;GO:0046872	GO:0005737;GO:0005886;GO:0005929;GO:0016020;GO:0016021;GO:0031224;GO:0042995;GO:0044424;GO:0044425;GO:0044464	ko00230;ko04020;ko04062;ko04114;ko04270;ko04540;ko04740;ko04912;ko04914;ko04916;ko04962;ko04970;ko04971;ko04972;ko04976;ko05110;ko05414	8	8	8	11.3	11.3	11.3	129080	21.5497	112.985	99.5191	393.416	251.638	310.317	76.6601	326.144	57.2902	78.0179	318.457	153.365
P51829	P51829	Adenylate cyclase type 7	Adcy7	sp|P51829|ADCY7_MOUSE Adenylate cyclase type 7 OS=Mus musculus OX=10090 GN=Adcy7 PE=1 SV=2	activation of adenylate cyclase activity;biological regulation;biosynthetic process;cAMP biosynthetic process;cAMP metabolic process;cellular biosynthetic process;cellular metabolic process;cellular nitrogen compound biosynthetic process;cellular nitrogen compound metabolic process;cellular process;cellular response to chemical stimulus;cellular response to ethanol;cellular response to organic su…	adenyl nucleotide binding;adenyl ribonucleotide binding;adenylate cyclase activity;ATP binding;binding;catalytic activity;cation binding;cyclase activity;ion binding;lyase activity;metal ion binding;nucleotide binding;phosphorus-oxygen lyase activity;purine nucleotide binding;purine ribonucleoside triphosphate binding;purine ribonucleotide binding;ribonucleotide binding	cell part;integral to membrane;intrinsic to membrane;membrane;membrane part;plasma membrane	Bile secretion;Calcium signaling pathway;Chemokine signaling pathway;Dilated cardiomyopathy;Gap junction;Gastric acid secretion;GnRH signaling pathway;Melanogenesis;Oocyte meiosis;Pancreatic secretion;Progesterone-mediated oocyte maturation;Purine metabolism;Salivary secretion;Vascular smooth muscle contraction	GO:0006139;GO:0006140;GO:0006163;GO:0006164;GO:0006171;GO:0006753;GO:0006807;GO:0007165;GO:0007190;GO:0008152;GO:0009058;GO:0009117;GO:0009123;GO:0009124;GO:0009165;GO:0009187;GO:0009190;GO:0009889;GO:0009891;GO:0009893;GO:0009987;GO:0010033;GO:0018130;GO:0019219;GO:0019222;GO:0022414;GO:0030799;GO:0030801;GO:0030802;GO:0030804;GO:0030808;GO:0030810;GO:0030814;GO:0030816;GO:0030817;GO:0030819;GO:…	GO:0000166;GO:0003824;GO:0004016;GO:0005488;GO:0005524;GO:0009975;GO:0016829;GO:0016849;GO:0017076;GO:0030554;GO:0032553;GO:0032555;GO:0032559;GO:0035639;GO:0043167;GO:0043169;GO:0046872	GO:0005886;GO:0016020;GO:0016021;GO:0031224;GO:0044425;GO:0044464	ko00230;ko04020;ko04062;ko04114;ko04270;ko04540;ko04912;ko04914;ko04916;ko04970;ko04971;ko04972;ko04976;ko05414	22	22	21	27.5	27.5	26	122710	343.717	1287.03	1671.23	2091.11	3178.17	2171.15	1297.96	751.671	2432.14	1100.66	2480.14	1493.92
Q9QYC0;Q9QYC0-2	Q9QYC0;Q9QYC0-2	Alpha-adducin	Add1	sp|Q9QYC0|ADDA_MOUSE Alpha-adducin OS=Mus musculus OX=10090 GN=Add1 PE=1 SV=2;sp|Q9QYC0-2|ADDA_MOUSE Isoform 2 of Alpha-adducin OS=Mus musculus OX=10090 GN=Add1	actin cytoskeleton organization;actin filament bundle assembly;actin filament capping;actin filament organization;actin filament-based process;anatomical structure homeostasis;anatomical structure morphogenesis;barbed-end actin filament capping;biological regulation;cell communication;cell differentiation;cell morphogenesis;cell volume homeostasis;cellular component assembly;cellular component as…	actin binding;actin filament binding;binding;cytoskeletal protein binding;identical protein binding;protein binding;protein dimerization activity;protein heterodimerization activity;protein homodimerization activity;spectrin binding;structural molecule activity;transcription factor binding	adherens junction;anchoring junction;cell junction;cell part;cell projection;cell projection part;cell-substrate adherens junction;cell-substrate junction;cytoplasmic part;cytoskeletal part;cytoskeleton;dendritic spine;F-actin capping protein complex;focal adhesion;intermediate filament cytoskeleton;intracellular membrane-bounded organelle;intracellular non-membrane-bounded organelle;intracellula…		GO:0000902;GO:0001701;GO:0001894;GO:0006884;GO:0006996;GO:0007010;GO:0007015;GO:0007154;GO:0007584;GO:0008064;GO:0008152;GO:0009605;GO:0009653;GO:0009790;GO:0009792;GO:0009987;GO:0009991;GO:0010639;GO:0016043;GO:0019725;GO:0020027;GO:0022603;GO:0022607;GO:0030029;GO:0030036;GO:0030099;GO:0030100;GO:0030154;GO:0030218;GO:0030832;GO:0030833;GO:0030834;GO:0030835;GO:0030837;GO:0031333;GO:0031667;GO:…	GO:0003779;GO:0005198;GO:0005488;GO:0005515;GO:0008092;GO:0008134;GO:0030507;GO:0042802;GO:0042803;GO:0046982;GO:0046983;GO:0051015	GO:0005634;GO:0005654;GO:0005856;GO:0005886;GO:0005912;GO:0005924;GO:0005925;GO:0008290;GO:0014069;GO:0016020;GO:0030054;GO:0030055;GO:0032991;GO:0042995;GO:0043005;GO:0043197;GO:0043226;GO:0043227;GO:0043228;GO:0043229;GO:0043231;GO:0043232;GO:0043234;GO:0044309;GO:0044422;GO:0044424;GO:0044428;GO:0044430;GO:0044444;GO:0044446;GO:0044456;GO:0044463;GO:0044464;GO:0045111;GO:0048471;GO:0070161		36	36	36	57.3	57.3	57.3	80646	37333.6	47543.7	46041.3	79901	91902.2	71832	103554	105418	83593	43639.5	81211.7	97521.7
Q9QYB5	Q9QYB5	Gamma-adducin	Add3	sp|Q9QYB5|ADDG_MOUSE Gamma-adducin OS=Mus musculus OX=10090 GN=Add3 PE=1 SV=2		structural molecule activity	brush border;cell cortex;cell junction;cell part;cell projection;cell-cell junction;chromosome;condensed chromosome;condensed nuclear chromosome;cytoplasm;cytoplasmic part;cytoskeleton;intracellular non-membrane-bounded organelle;intracellular organelle;intracellular organelle part;intracellular part;membrane;non-membrane-bounded organelle;nuclear chromosome;nuclear part;nucleoplasm;organelle;org…			GO:0005198	GO:0000228;GO:0000793;GO:0000794;GO:0005654;GO:0005694;GO:0005737;GO:0005856;GO:0005886;GO:0005903;GO:0005911;GO:0005938;GO:0016020;GO:0030054;GO:0042995;GO:0043226;GO:0043228;GO:0043229;GO:0043232;GO:0044422;GO:0044424;GO:0044428;GO:0044444;GO:0044446;GO:0044464		36	36	1	53.3	53.3	1.4	78776	41801.1	63142.7	59579.6	151310	136281	122379	172795	191306	172191	54841.1	136657	178764
Q9QYB5-2	Q9QYB5-2	Gamma-adducin	Add3	sp|Q9QYB5-2|ADDG_MOUSE Isoform 1 of Gamma-adducin OS=Mus musculus OX=10090 GN=Add3		structural molecule activity	brush border;cell cortex;cell junction;cell part;cell projection;cell-cell junction;chromosome;condensed chromosome;condensed nuclear chromosome;cytoplasm;cytoplasmic part;cytoskeleton;intracellular non-membrane-bounded organelle;intracellular organelle;intracellular organelle part;intracellular part;membrane;non-membrane-bounded organelle;nuclear chromosome;nuclear part;nucleoplasm;organelle;org…			GO:0005198	GO:0000228;GO:0000793;GO:0000794;GO:0005654;GO:0005694;GO:0005737;GO:0005856;GO:0005886;GO:0005903;GO:0005911;GO:0005938;GO:0016020;GO:0030054;GO:0042995;GO:0043226;GO:0043228;GO:0043229;GO:0043232;GO:0044422;GO:0044424;GO:0044428;GO:0044444;GO:0044446;GO:0044464		36	1	1	56.2	1.9	1.9	75406	4190.62	3129.52				320.966			225.108	3660.07	320.966	225.108
P00329	P00329	Alcohol dehydrogenase 1	Adh1	sp|P00329|ADH1_MOUSE Alcohol dehydrogenase 1 OS=Mus musculus OX=10090 GN=Adh1 PE=1 SV=2	adult behavior;alcohol catabolic process;alcohol metabolic process;behavior;behavioral response to ethanol;biological regulation;carboxylic acid metabolic process;catabolic process;cellular hormone metabolic process;cellular ketone metabolic process;cellular lipid metabolic process;cellular metabolic process;cellular process;diterpenoid metabolic process;ethanol catabolic process;ethanol metaboli…	alcohol dehydrogenase (NAD) activity;binding;catalytic activity;cation binding;identical protein binding;ion binding;metal ion binding;oxidoreductase activity;oxidoreductase activity, acting on CH-OH group of donors;oxidoreductase activity, acting on the CH-OH group of donors, NAD or NADP as acceptor;protein binding;protein dimerization activity;protein homodimerization activity;transition metal …	cell part;cytoplasmic part;intracellular;intracellular membrane-bounded organelle;intracellular organelle;intracellular part;membrane-bounded organelle;mitochondrion;organelle	Drug metabolism - cytochrome P450;Fatty acid metabolism;Glycolysis / Gluconeogenesis;Metabolism of xenobiotics by cytochrome P450;Retinol metabolism;Tyrosine metabolism	GO:0001523;GO:0006066;GO:0006067;GO:0006068;GO:0006069;GO:0006082;GO:0006629;GO:0006720;GO:0006721;GO:0006766;GO:0006775;GO:0006776;GO:0007584;GO:0007610;GO:0008152;GO:0009056;GO:0009605;GO:0009719;GO:0009725;GO:0009987;GO:0009991;GO:0010033;GO:0010817;GO:0016101;GO:0019752;GO:0030534;GO:0031667;GO:0032501;GO:0032526;GO:0032787;GO:0033189;GO:0033273;GO:0033574;GO:0034308;GO:0034310;GO:0034754;GO:…	GO:0003824;GO:0004022;GO:0005488;GO:0005515;GO:0008270;GO:0016491;GO:0016614;GO:0016616;GO:0042802;GO:0042803;GO:0043167;GO:0043169;GO:0046872;GO:0046914;GO:0046983	GO:0005622;GO:0005739;GO:0043226;GO:0043227;GO:0043229;GO:0043231;GO:0044424;GO:0044444;GO:0044464	ko00010;ko00071;ko00350;ko00830;ko00980;ko00982	5	5	5	23.2	23.2	23.2	39771	146.087	452.606	704.105				1500.45	942.167		434.266		1221.31
P28474;Q64437	P28474	Alcohol dehydrogenase class-3	Adh5	sp|P28474|ADHX_MOUSE Alcohol dehydrogenase class-3 OS=Mus musculus OX=10090 GN=Adh5 PE=1 SV=3	aging;alcohol catabolic process;alcohol metabolic process;aldehyde catabolic process;biological regulation;catabolic process;cellular aldehyde metabolic process;cellular catabolic process;cellular lipid metabolic process;cellular macromolecule metabolic process;cellular metabolic process;cellular process;cellular protein metabolic process;developmental process;diterpenoid metabolic process;ethano…	alcohol dehydrogenase (NAD) activity;binding;carboxylic acid binding;catalytic activity;cation binding;fatty acid binding;formaldehyde dehydrogenase activity;identical protein binding;ion binding;lipid binding;metal ion binding;monocarboxylic acid binding;oxidoreductase activity;oxidoreductase activity, acting on CH-OH group of donors;oxidoreductase activity, acting on the aldehyde or oxo group o…	cell part;cytoplasmic part;extracellular membrane-bounded organelle;extracellular organelle;extracellular region part;extracellular vesicular exosome;intracellular membrane-bounded organelle;intracellular organelle;intracellular part;membrane-bounded organelle;membrane-bounded vesicle;mitochondrion;nucleus;organelle;vesicle	Chloroalkane and chloroalkene degradation;Drug metabolism - cytochrome P450;Fatty acid metabolism;Glycolysis / Gluconeogenesis;Metabolism of xenobiotics by cytochrome P450;Methane metabolism;Naphthalene degradation;Retinol metabolism;Tyrosine metabolism	GO:0001523;GO:0002237;GO:0003008;GO:0003016;GO:0006066;GO:0006067;GO:0006068;GO:0006069;GO:0006081;GO:0006464;GO:0006629;GO:0006720;GO:0006721;GO:0006950;GO:0007568;GO:0007585;GO:0008152;GO:0008217;GO:0009056;GO:0009607;GO:0009987;GO:0010033;GO:0016101;GO:0017014;GO:0018119;GO:0018193;GO:0018198;GO:0019538;GO:0032496;GO:0032501;GO:0032502;GO:0034308;GO:0034310;GO:0042221;GO:0043170;GO:0043412;GO:…	GO:0003824;GO:0004022;GO:0005488;GO:0005504;GO:0005515;GO:0008270;GO:0008289;GO:0016491;GO:0016614;GO:0016616;GO:0016620;GO:0016903;GO:0018467;GO:0031406;GO:0033293;GO:0042802;GO:0042803;GO:0043167;GO:0043169;GO:0046872;GO:0046914;GO:0046983;GO:0051903	GO:0005634;GO:0005739;GO:0031982;GO:0031988;GO:0043226;GO:0043227;GO:0043229;GO:0043230;GO:0043231;GO:0044421;GO:0044424;GO:0044444;GO:0044464;GO:0065010;GO:0070062	ko00010;ko00071;ko00350;ko00625;ko00626;ko00680;ko00830;ko00980;ko00982	23	23	23	73.3	73.3	73.3	39547	149574	172460	186812	697690	477227	555582	531403	510393	423209	169615	576833	488335
Q99JT9	Q99JT9	1,2-dihydroxy-3-keto-5-methylthiopentene dioxygenase	Adi1	sp|Q99JT9|MTND_MOUSE 1,2-dihydroxy-3-keto-5-methylthiopentene dioxygenase OS=Mus musculus OX=10090 GN=Adi1 PE=1 SV=1	amine biosynthetic process;amine metabolic process;amino acid salvage;aspartate family amino acid biosynthetic process;aspartate family amino acid metabolic process;biosynthetic process;carboxylic acid biosynthetic process;carboxylic acid metabolic process;cellular amine metabolic process;cellular amino acid biosynthetic process;cellular amino acid metabolic process;cellular biosynthetic process;…	acireductone dioxygenase [iron(II)-requiring] activity;binding;catalytic activity;cation binding;dioxygenase activity;ion binding;iron ion binding;metal ion binding;oxidoreductase activity;oxidoreductase activity, acting on single donors with incorporation of molecular oxygen;oxidoreductase activity, acting on single donors with incorporation of molecular oxygen, incorporation of two atoms of oxy…	cell part;cytoplasm;cytoplasmic part;Golgi apparatus;intracellular membrane-bounded organelle;intracellular organelle;intracellular organelle part;intracellular part;membrane;membrane-bounded organelle;nuclear part;nucleoplasm;nucleus;organelle;organelle part;plasma membrane	Cysteine and methionine metabolism	GO:0000096;GO:0000097;GO:0006082;GO:0006520;GO:0006555;GO:0006790;GO:0006807;GO:0008152;GO:0008652;GO:0009058;GO:0009066;GO:0009067;GO:0009086;GO:0009308;GO:0009309;GO:0009987;GO:0016053;GO:0019509;GO:0019752;GO:0034641;GO:0042180;GO:0043094;GO:0043102;GO:0043436;GO:0044106;GO:0044237;GO:0044238;GO:0044249;GO:0044271;GO:0044272;GO:0044281;GO:0044283;GO:0046394;GO:0071265;GO:0071267	GO:0003824;GO:0005488;GO:0005506;GO:0010309;GO:0016491;GO:0016701;GO:0016702;GO:0043167;GO:0043169;GO:0046872;GO:0046914;GO:0051213	GO:0005634;GO:0005654;GO:0005737;GO:0005794;GO:0005886;GO:0016020;GO:0043226;GO:0043227;GO:0043229;GO:0043231;GO:0044422;GO:0044424;GO:0044428;GO:0044444;GO:0044446;GO:0044464	ko00270	13	13	13	66.5	66.5	66.5	21523	7338.7	17443.7	21335.4	106782	110311	74898.1	80943.6	81360.1	61029.3	15372.6	97330.4	74444.3
P55264-2	P55264-2	Adenosine kinase	Adk	sp|P55264-2|ADK_MOUSE Isoform Short of Adenosine kinase OS=Mus musculus OX=10090 GN=Adk	2'-deoxyribonucleotide biosynthetic process;2'-deoxyribonucleotide metabolic process;adenosine metabolic process;AMP biosynthetic process;AMP metabolic process;AMP salvage;biological regulation;biosynthetic process;cell proliferation;cellular biosynthetic process;cellular metabolic compound salvage;cellular metabolic process;cellular nitrogen compound biosynthetic process;cellular nitrogen compou…	adenosine kinase activity;adenyl nucleotide binding;adenyl ribonucleotide binding;ATP binding;binding;catalytic activity;cation binding;ion binding;kinase activity;metal ion binding;nucleobase-containing compound kinase activity;nucleoside kinase activity;nucleotide binding;phosphotransferase activity, alcohol group as acceptor;purine nucleotide binding;purine ribonucleoside triphosphate binding;…	cell part;cytoplasm;cytoplasmic part;cytosol;intracellular membrane-bounded organelle;intracellular organelle;intracellular organelle part;intracellular part;membrane-bounded organelle;nuclear part;nucleoplasm;nucleus;organelle;organelle part	Purine metabolism	GO:0002682;GO:0002684;GO:0002694;GO:0002696;GO:0006139;GO:0006163;GO:0006164;GO:0006166;GO:0006167;GO:0006175;GO:0006753;GO:0006807;GO:0007623;GO:0008152;GO:0008283;GO:0008284;GO:0009058;GO:0009116;GO:0009117;GO:0009119;GO:0009123;GO:0009124;GO:0009126;GO:0009127;GO:0009141;GO:0009142;GO:0009144;GO:0009145;GO:0009150;GO:0009151;GO:0009152;GO:0009153;GO:0009156;GO:0009161;GO:0009163;GO:0009165;GO:…	GO:0000166;GO:0003824;GO:0004001;GO:0005488;GO:0005524;GO:0016301;GO:0016740;GO:0016772;GO:0016773;GO:0017076;GO:0019205;GO:0019206;GO:0030554;GO:0032553;GO:0032555;GO:0032559;GO:0035639;GO:0043167;GO:0043169;GO:0046872	GO:0005634;GO:0005654;GO:0005737;GO:0005829;GO:0043226;GO:0043227;GO:0043229;GO:0043231;GO:0044422;GO:0044424;GO:0044428;GO:0044444;GO:0044446;GO:0044464	ko00230	21	1	1	65.8	7	7	38451									920.98			920.98
P55264	P55264	Adenosine kinase	Adk	sp|P55264|ADK_MOUSE Adenosine kinase OS=Mus musculus OX=10090 GN=Adk PE=1 SV=2	2'-deoxyribonucleotide biosynthetic process;2'-deoxyribonucleotide metabolic process;adenosine metabolic process;AMP biosynthetic process;AMP metabolic process;AMP salvage;biological regulation;biosynthetic process;cell proliferation;cellular biosynthetic process;cellular metabolic compound salvage;cellular metabolic process;cellular nitrogen compound biosynthetic process;cellular nitrogen compou…	adenosine kinase activity;adenyl nucleotide binding;adenyl ribonucleotide binding;ATP binding;binding;catalytic activity;cation binding;ion binding;kinase activity;metal ion binding;nucleobase-containing compound kinase activity;nucleoside kinase activity;nucleotide binding;phosphotransferase activity, alcohol group as acceptor;purine nucleotide binding;purine ribonucleoside triphosphate binding;…	cell part;cytoplasm;cytoplasmic part;cytosol;intracellular membrane-bounded organelle;intracellular organelle;intracellular organelle part;intracellular part;membrane-bounded organelle;nuclear part;nucleoplasm;nucleus;organelle;organelle part	Purine metabolism	GO:0002682;GO:0002684;GO:0002694;GO:0002696;GO:0006139;GO:0006163;GO:0006164;GO:0006166;GO:0006167;GO:0006175;GO:0006753;GO:0006807;GO:0007623;GO:0008152;GO:0008283;GO:0008284;GO:0009058;GO:0009116;GO:0009117;GO:0009119;GO:0009123;GO:0009124;GO:0009126;GO:0009127;GO:0009141;GO:0009142;GO:0009144;GO:0009145;GO:0009150;GO:0009151;GO:0009152;GO:0009153;GO:0009156;GO:0009161;GO:0009163;GO:0009165;GO:…	GO:0000166;GO:0003824;GO:0004001;GO:0005488;GO:0005524;GO:0016301;GO:0016740;GO:0016772;GO:0016773;GO:0017076;GO:0019205;GO:0019206;GO:0030554;GO:0032553;GO:0032555;GO:0032559;GO:0035639;GO:0043167;GO:0043169;GO:0046872	GO:0005634;GO:0005654;GO:0005737;GO:0005829;GO:0043226;GO:0043227;GO:0043229;GO:0043231;GO:0044422;GO:0044424;GO:0044428;GO:0044444;GO:0044446;GO:0044464	ko00230	23	23	3	67	67	10.8	40148	34020	45999.6	44136.4	200314	233669	215741	278135	238059	234964	41385.3	216575	250386
Q9Z103	Q9Z103	Activity-dependent neuroprotector homeobox protein	Adnp	sp|Q9Z103|ADNP_MOUSE Activity-dependent neuroprotector homeobox protein OS=Mus musculus OX=10090 GN=Adnp PE=1 SV=2	biological regulation;biosynthetic process;cellular biosynthetic process;cellular macromolecule biosynthetic process;cellular macromolecule metabolic process;cellular metabolic process;cellular nitrogen compound metabolic process;cellular process;macromolecule biosynthetic process;macromolecule metabolic process;metabolic process;negative regulation of apoptosis;negative regulation of biological …	binding;cation binding;chromatin binding;DNA binding;ion binding;metal ion binding;nucleic acid binding	cell part;extracellular region part;extracellular space;intracellular membrane-bounded organelle;intracellular organelle;intracellular part;membrane-bounded organelle;nucleus;organelle		GO:0006139;GO:0006351;GO:0006355;GO:0006807;GO:0008152;GO:0009058;GO:0009059;GO:0009889;GO:0009987;GO:0010468;GO:0010556;GO:0010941;GO:0016070;GO:0019219;GO:0019222;GO:0031323;GO:0031326;GO:0032774;GO:0034641;GO:0034645;GO:0042981;GO:0043066;GO:0043067;GO:0043069;GO:0043170;GO:0043523;GO:0043524;GO:0044237;GO:0044238;GO:0044249;GO:0044260;GO:0048519;GO:0048523;GO:0050789;GO:0050794;GO:0051171;GO:…	GO:0003676;GO:0003677;GO:0003682;GO:0005488;GO:0043167;GO:0043169;GO:0046872	GO:0005615;GO:0005634;GO:0043226;GO:0043227;GO:0043229;GO:0043231;GO:0044421;GO:0044424;GO:0044464		52	52	52	58	58	58	124310	4145.11	6392.02	6495.15	31257.4	37818.8	38861.8	28700.7	27919	29703.9	5677.43	35979.3	28774.5
Q8CHC8	Q8CHC8	ADNP homeobox protein 2	Adnp2	sp|Q8CHC8|ADNP2_MOUSE Activity-dependent neuroprotector homeobox protein 2 OS=Mus musculus OX=10090 GN=Adnp2 PE=2 SV=2	biological regulation;biosynthetic process;cell communication;cell differentiation;cellular biosynthetic process;cellular developmental process;cellular macromolecule biosynthetic process;cellular macromolecule metabolic process;cellular metabolic process;cellular nitrogen compound metabolic process;cellular process;cellular response to chemical stimulus;cellular response to external stimulus;cel…	binding;cation binding;DNA binding;ion binding;metal ion binding;nucleic acid binding	cell part;intracellular membrane-bounded organelle;intracellular organelle;intracellular part;membrane-bounded organelle;nucleus;organelle		GO:0001558;GO:0006139;GO:0006351;GO:0006355;GO:0006807;GO:0006950;GO:0006979;GO:0007154;GO:0007584;GO:0008152;GO:0009058;GO:0009059;GO:0009605;GO:0009889;GO:0009987;GO:0009991;GO:0010468;GO:0010556;GO:0010941;GO:0016070;GO:0019219;GO:0019222;GO:0030154;GO:0030182;GO:0030307;GO:0031323;GO:0031326;GO:0031667;GO:0031668;GO:0031669;GO:0031670;GO:0032502;GO:0032526;GO:0032774;GO:0033189;GO:0033273;GO:…	GO:0003676;GO:0003677;GO:0005488;GO:0043167;GO:0043169;GO:0046872	GO:0005634;GO:0043226;GO:0043227;GO:0043229;GO:0043231;GO:0044424;GO:0044464		16	16	16	20.3	20.3	20.3	126770	69.6962	234.267	281.981	2541.15	2326.31	2853.63	2979.49	2491.02	3893.15	195.315	2573.7	3121.22
Q6PDY2	Q6PDY2	2-aminoethanethiol dioxygenase	Ado	sp|Q6PDY2|AEDO_MOUSE 2-aminoethanethiol dioxygenase OS=Mus musculus OX=10090 GN=Ado PE=1 SV=2		binding;catalytic activity;cation binding;cysteamine dioxygenase activity;dioxygenase activity;ion binding;metal ion binding;oxidoreductase activity;oxidoreductase activity, acting on single donors with incorporation of molecular oxygen;oxidoreductase activity, acting on single donors with incorporation of molecular oxygen, incorporation of two atoms of oxygen	cell part;cytoplasmic part;intracellular membrane-bounded organelle;intracellular organelle;intracellular part;membrane-bounded organelle;mitochondrion;organelle	Taurine and hypotaurine metabolism		GO:0003824;GO:0005488;GO:0016491;GO:0016701;GO:0016702;GO:0043167;GO:0043169;GO:0046872;GO:0047800;GO:0051213	GO:0005739;GO:0043226;GO:0043227;GO:0043229;GO:0043231;GO:0044424;GO:0044444;GO:0044464	ko00430	17	17	17	66	66	66	28372	4761.07	9135.25	8599.98	34482.4	30691.2	20434.9	14258.8	6730.23	11196	7498.77	28536.2	10728.3
Q8VDL4-3;Q8VDL4;Q8VDL4-2	Q8VDL4-3;Q8VDL4	ADP-dependent glucokinase	Adpgk	sp|Q8VDL4-3|ADPGK_MOUSE Isoform 3 of ADP-dependent glucokinase OS=Mus musculus OX=10090 GN=Adpgk;sp|Q8VDL4|ADPGK_MOUSE ADP-dependent glucokinase OS=Mus musculus OX=10090 GN=Adpgk PE=1 SV=2	alcohol catabolic process;alcohol metabolic process;carbohydrate catabolic process;carbohydrate metabolic process;catabolic process;cellular carbohydrate catabolic process;cellular carbohydrate metabolic process;cellular metabolic process;cellular process;generation of precursor metabolites and energy;glucose catabolic process;glucose metabolic process;glycolysis;hexose catabolic process;hexose m…	ADP-specific glucokinase activity;binding;catalytic activity;cation binding;ion binding;kinase activity;metal ion binding;phosphotransferase activity, alcohol group as acceptor;transferase activity;transferase activity, transferring phosphorus-containing groups	cell part;cytoplasmic part;endoplasmic reticulum;extracellular region;intracellular membrane-bounded organelle;intracellular organelle;intracellular part;membrane;membrane-bounded organelle;organelle	Glycolysis / Gluconeogenesis	GO:0005975;GO:0005996;GO:0006006;GO:0006007;GO:0006066;GO:0006091;GO:0006096;GO:0008152;GO:0009056;GO:0009987;GO:0016052;GO:0019318;GO:0019320;GO:0044237;GO:0044238;GO:0044262;GO:0044275;GO:0044281;GO:0044282;GO:0046164;GO:0046365	GO:0003824;GO:0005488;GO:0016301;GO:0016740;GO:0016772;GO:0016773;GO:0043167;GO:0043169;GO:0043843;GO:0046872	GO:0005576;GO:0005783;GO:0016020;GO:0043226;GO:0043227;GO:0043229;GO:0043231;GO:0044424;GO:0044444;GO:0044464	ko00010	19	19	19	42.6	42.6	42.6	53774	9108.75	11044.2	13710.2	34475.2	42561.6	28349	19488.1	17697.8	31663.4	11287.7	35128.6	22949.8
P54923	P54923	[Protein ADP-ribosylarginine] hydrolase	Adprh	sp|P54923|ADPRH_MOUSE [Protein ADP-ribosylarginine] hydrolase OS=Mus musculus OX=10090 GN=Adprh PE=1 SV=1	cellular macromolecule metabolic process;cellular metabolic process;cellular process;cellular protein metabolic process;macromolecule metabolic process;macromolecule modification;metabolic process;primary metabolic process;protein de-ADP-ribosylation;protein metabolic process;protein modification process	ADP-ribosylarginine hydrolase activity;binding;catalytic activity;cation binding;hydrolase activity;hydrolase activity, acting on glycosyl bonds;hydrolase activity, hydrolyzing N-glycosyl compounds;ion binding;magnesium ion binding;metal ion binding			GO:0006464;GO:0008152;GO:0009987;GO:0019538;GO:0043170;GO:0043412;GO:0044237;GO:0044238;GO:0044260;GO:0044267;GO:0051725	GO:0000287;GO:0003824;GO:0003875;GO:0005488;GO:0016787;GO:0016798;GO:0016799;GO:0043167;GO:0043169;GO:0046872			28	28	28	79.6	79.6	79.6	40068	22911	31727.4	34751.8	214220	249324	209218	151033	205556	142619	29796.7	224254	166403
Q8CG72;Q8CG72-2	Q8CG72;Q8CG72-2	Poly(ADP-ribose) glycohydrolase ARH3	Adprhl2	sp|Q8CG72|ARHL2_MOUSE ADP-ribose glycohydrolase ARH3 OS=Mus musculus OX=10090 GN=Adprhl2 PE=1 SV=1;sp|Q8CG72-2|ARHL2_MOUSE Isoform 2 of ADP-ribose glycohydrolase ARH3 OS=Mus musculus OX=10090 GN=Adprhl2	cellular process;cellular response to chemical stimulus;cellular response to oxidative stress;cellular response to oxygen radical;cellular response to reactive oxygen species;cellular response to stimulus;cellular response to stress;cellular response to superoxide;response to chemical stimulus;response to inorganic substance;response to oxidative stress;response to oxygen radical;response to reac…	binding;catalytic activity;cation binding;hydrolase activity;hydrolase activity, acting on glycosyl bonds;hydrolase activity, hydrolyzing O-glycosyl compounds;ion binding;metal ion binding;poly(ADP-ribose) glycohydrolase activity	cell part;cytoplasm;cytoplasmic part;intracellular membrane-bounded organelle;intracellular organelle;intracellular organelle lumen;intracellular organelle part;intracellular part;membrane-bounded organelle;membrane-enclosed lumen;mitochondrial matrix;mitochondrial part;mitochondrion;nuclear part;nucleoplasm;nucleus;organelle;organelle lumen;organelle part		GO:0000302;GO:0000303;GO:0000305;GO:0006950;GO:0006979;GO:0009987;GO:0010035;GO:0033554;GO:0034599;GO:0034614;GO:0042221;GO:0050896;GO:0051716;GO:0070887;GO:0071450;GO:0071451	GO:0003824;GO:0004553;GO:0004649;GO:0005488;GO:0016787;GO:0016798;GO:0043167;GO:0043169;GO:0046872	GO:0005634;GO:0005654;GO:0005737;GO:0005739;GO:0005759;GO:0031974;GO:0043226;GO:0043227;GO:0043229;GO:0043231;GO:0043233;GO:0044422;GO:0044424;GO:0044428;GO:0044429;GO:0044444;GO:0044446;GO:0044464;GO:0070013		13	13	13	48.1	48.1	48.1	39414	25333.4	27161.5	25070	78877.1	70329.2	60331.1	69754.3	52517	49600.4	25855	69845.8	57290.6
Q99KS6-2;Q99KS6	Q99KS6-2;Q99KS6	Manganese-dependent ADP-ribose/CDP-alcohol diphosphatase	Adprm	sp|Q99KS6-2|ADPRM_MOUSE Isoform 2 of Manganese-dependent ADP-ribose/CDP-alcohol diphosphatase OS=Mus musculus OX=10090 GN=Adprm;sp|Q99KS6|ADPRM_MOUSE Manganese-dependent ADP-ribose/CDP-alcohol diphosphatase OS=Mus musculus OX=10090 GN=Adprm PE=1 SV=1		ADP-ribose diphosphatase activity;ADP-sugar diphosphatase activity;binding;catalytic activity;cation binding;CDP-glycerol diphosphatase activity;hydrolase activity;hydrolase activity, acting on acid anhydrides;hydrolase activity, acting on acid anhydrides, in phosphorus-containing anhydrides;ion binding;metal ion binding;pyrophosphatase activity		Glycerophospholipid metabolism;Purine metabolism		GO:0003824;GO:0005488;GO:0016462;GO:0016787;GO:0016817;GO:0016818;GO:0019144;GO:0043167;GO:0043169;GO:0046872;GO:0047631;GO:0047734		ko00230;ko00564	7	7	7	57.6	57.6	57.6	23787	4523.17	3327.33	2416.98	21538	16818.3	16289.8	16336.1	18521	2161.2	3422.49	18215.4	12339.4
Q99MK8;Q8BVT9;Q8BX71	Q99MK8	Beta-adrenergic receptor kinase 1	Adrbk1	sp|Q99MK8|ARBK1_MOUSE Beta-adrenergic receptor kinase 1 OS=Mus musculus OX=10090 GN=Grk2 PE=1 SV=2	adaptation of signaling pathway;anatomical structure development;biological regulation;cardiac muscle contraction;cell surface receptor linked signaling pathway;cellular component organization;cellular component organization or biogenesis;cellular macromolecule metabolic process;cellular membrane organization;cellular metabolic process;cellular process;cellular protein metabolic process;cellular …	adenyl nucleotide binding;adenyl ribonucleotide binding;ATP binding;beta-adrenergic receptor kinase activity;binding;catalytic activity;Edg-2 lysophosphatidic acid receptor binding;endothelial differentiation G-protein coupled receptor binding;G-protein coupled receptor kinase activity;G-protein-coupled receptor binding;kinase activity;nucleotide binding;phosphotransferase activity, alcohol group…	cell part;cell projection;cilium;cytoplasm;intracellular part;membrane;plasma membrane;primary cilium	Chemokine signaling pathway;Endocytosis;Phototransduction - fly	GO:0002026;GO:0002029;GO:0003008;GO:0003012;GO:0003057;GO:0003108;GO:0006464;GO:0006468;GO:0006793;GO:0006796;GO:0006810;GO:0006897;GO:0006898;GO:0006936;GO:0006937;GO:0006941;GO:0006942;GO:0007165;GO:0007166;GO:0007186;GO:0007217;GO:0007507;GO:0008016;GO:0008152;GO:0008277;GO:0009966;GO:0009968;GO:0009987;GO:0010324;GO:0010646;GO:0010648;GO:0016043;GO:0016044;GO:0016192;GO:0016310;GO:0018105;GO:…	GO:0000166;GO:0001664;GO:0003824;GO:0004672;GO:0004674;GO:0004703;GO:0005102;GO:0005488;GO:0005515;GO:0005524;GO:0016301;GO:0016740;GO:0016772;GO:0016773;GO:0017076;GO:0030554;GO:0031753;GO:0031755;GO:0032553;GO:0032555;GO:0032559;GO:0035639;GO:0047696	GO:0005737;GO:0005886;GO:0005929;GO:0016020;GO:0042995;GO:0044424;GO:0044464;GO:0072372	ko04062;ko04144;ko04745	46	46	37	64.3	64.3	51.4	79638	27625.6	27979	30543.6	86641.4	75614.4	66493.8	52406.4	57747.1	36196	28716.1	76249.9	48783.2
Q9JKV1	Q9JKV1	Proteasomal ubiquitin receptor ADRM1	Adrm1	sp|Q9JKV1|ADRM1_MOUSE Proteasomal ubiquitin receptor ADRM1 OS=Mus musculus OX=10090 GN=Adrm1 PE=1 SV=2	adipose tissue development;anatomical structure development;biological regulation;biosynthetic process;cell development;cell surface receptor linked signaling pathway;cellular biosynthetic process;cellular component assembly;cellular component assembly at cellular level;cellular component organization;cellular component organization at cellular level;cellular component organization or biogenesis;…	binding;endopeptidase activator activity;endopeptidase regulator activity;enzyme activator activity;enzyme binding;enzyme regulator activity;peptidase activator activity;peptidase regulator activity;protease binding;proteasome binding;protein binding;protein complex binding	cell part;cytoplasm;intracellular organelle part;intracellular part;macromolecular complex;membrane;nuclear part;nucleoplasm;organelle part;plasma membrane;proteasome complex;protein complex		GO:0001541;GO:0002682;GO:0002694;GO:0003006;GO:0006139;GO:0006354;GO:0006368;GO:0006461;GO:0006807;GO:0007165;GO:0007166;GO:0007186;GO:0007276;GO:0007281;GO:0007286;GO:0007292;GO:0008152;GO:0009058;GO:0009888;GO:0009966;GO:0009967;GO:0009987;GO:0010646;GO:0010647;GO:0010950;GO:0010952;GO:0016043;GO:0016070;GO:0019222;GO:0022414;GO:0022602;GO:0022607;GO:0023051;GO:0023056;GO:0032501;GO:0032502;GO:…	GO:0002020;GO:0005488;GO:0005515;GO:0008047;GO:0016504;GO:0019899;GO:0030234;GO:0032403;GO:0061133;GO:0061134;GO:0061135;GO:0070628	GO:0000502;GO:0005654;GO:0005737;GO:0005886;GO:0016020;GO:0032991;GO:0043234;GO:0044422;GO:0044424;GO:0044428;GO:0044446;GO:0044464		12	12	12	30.2	30.2	30.2	42060	10318.2	7636.56	5971.49	68100.9	51343.2	66282.3	68719	39776.6	37801.6	7975.42	61908.8	48765.7
P54822	P54822	Adenylosuccinate lyase	Adsl	sp|P54822|PUR8_MOUSE Adenylosuccinate lyase OS=Mus musculus OX=10090 GN=Adsl PE=1 SV=2	aerobic respiration;AMP biosynthetic process;AMP metabolic process;biosynthetic process;cellular biosynthetic process;cellular component assembly;cellular component organization;cellular component organization or biogenesis;cellular metabolic process;cellular nitrogen compound biosynthetic process;cellular nitrogen compound metabolic process;cellular process;cellular respiration;'de novo' AMP bio…	(S)-2-(5-amino-1-(5-phospho-D-ribosyl)imidazole-4-carboxamido)succinate AMP-lyase (fumarate-forming) activity;amidine-lyase activity;carbon-nitrogen lyase activity;catalytic activity;lyase activity;N6-(1,2-dicarboxyethyl)AMP AMP-lyase (fumarate-forming) activity	cell part;cytoplasmic part;cytosol;intracellular membrane-bounded organelle;intracellular organelle;intracellular part;membrane-bounded organelle;mitochondrion;organelle	Alanine, aspartate and glutamate metabolism;Purine metabolism	GO:0001666;GO:0006091;GO:0006139;GO:0006163;GO:0006164;GO:0006167;GO:0006188;GO:0006189;GO:0006461;GO:0006753;GO:0006807;GO:0006950;GO:0007584;GO:0008152;GO:0009058;GO:0009060;GO:0009117;GO:0009123;GO:0009124;GO:0009126;GO:0009127;GO:0009150;GO:0009152;GO:0009156;GO:0009161;GO:0009165;GO:0009167;GO:0009168;GO:0009259;GO:0009260;GO:0009605;GO:0009987;GO:0009991;GO:0014823;GO:0014850;GO:0015980;GO:…	GO:0003824;GO:0004018;GO:0016829;GO:0016840;GO:0016842;GO:0070626	GO:0005739;GO:0005829;GO:0043226;GO:0043227;GO:0043229;GO:0043231;GO:0044424;GO:0044444;GO:0044464	ko00230;ko00250	38	38	38	68.8	68.8	68.8	54866	82372.8	82789.7	76179.3	656143	648212	533067	341893	396389	379939	80447.3	612474	372740
P46664	P46664	Adenylosuccinate synthetase isozyme 2	Adss	sp|P46664|PURA2_MOUSE Adenylosuccinate synthetase isozyme 2 OS=Mus musculus OX=10090 GN=Adss PE=1 SV=2	amine metabolic process;AMP biosynthetic process;AMP metabolic process;aspartate family amino acid metabolic process;aspartate metabolic process;biosynthetic process;carboxylic acid metabolic process;cellular amine metabolic process;cellular amino acid metabolic process;cellular biosynthetic process;cellular ketone metabolic process;cellular metabolic process;cellular nitrogen compound biosynthet…	adenylosuccinate synthase activity;binding;catalytic activity;cation binding;GTP binding;guanyl nucleotide binding;guanyl ribonucleotide binding;ion binding;ligase activity;ligase activity, forming carbon-nitrogen bonds;magnesium ion binding;metal ion binding;nucleotide binding;purine nucleotide binding;purine ribonucleoside triphosphate binding;purine ribonucleotide binding;ribonucleotide binding	cell part;cytoplasm;cytoplasmic part;cytosol;extracellular membrane-bounded organelle;extracellular organelle;extracellular region part;extracellular vesicular exosome;intracellular part;membrane;membrane-bounded organelle;membrane-bounded vesicle;organelle;plasma membrane;vesicle	Alanine, aspartate and glutamate metabolism;Purine metabolism	GO:0006082;GO:0006139;GO:0006163;GO:0006164;GO:0006167;GO:0006520;GO:0006531;GO:0006753;GO:0006807;GO:0008152;GO:0009058;GO:0009066;GO:0009117;GO:0009123;GO:0009124;GO:0009126;GO:0009127;GO:0009150;GO:0009152;GO:0009156;GO:0009161;GO:0009165;GO:0009167;GO:0009168;GO:0009259;GO:0009260;GO:0009308;GO:0009628;GO:0009987;GO:0010033;GO:0010035;GO:0014070;GO:0014074;GO:0018130;GO:0019752;GO:0034641;GO:…	GO:0000166;GO:0000287;GO:0003824;GO:0004019;GO:0005488;GO:0005525;GO:0016874;GO:0016879;GO:0017076;GO:0019001;GO:0032553;GO:0032555;GO:0032561;GO:0035639;GO:0043167;GO:0043169;GO:0046872	GO:0005737;GO:0005829;GO:0005886;GO:0016020;GO:0031982;GO:0031988;GO:0043226;GO:0043227;GO:0043230;GO:0044421;GO:0044424;GO:0044444;GO:0044464;GO:0065010;GO:0070062	ko00230;ko00250	36	36	33	65.8	65.8	62.3	50020	32680.8	32866.7	34276.2	1623090	942931	1242560	1428860	1522560	1079890	33274.6	1269527	1343770
P28650;P28650-2	P28650;P28650-2	Adenylosuccinate synthetase isozyme 1	Adssl1	sp|P28650|PURA1_MOUSE Adenylosuccinate synthetase isozyme 1 OS=Mus musculus OX=10090 GN=Adssl1 PE=1 SV=2;sp|P28650-2|PURA1_MOUSE Isoform 2 of Adenylosuccinate synthetase isozyme 1 OS=Mus musculus OX=10090 GN=Adssl1	amine metabolic process;AMP biosynthetic process;AMP metabolic process;aspartate family amino acid metabolic process;aspartate metabolic process;biosynthetic process;carboxylic acid metabolic process;cellular amine metabolic process;cellular amino acid metabolic process;cellular biosynthetic process;cellular ketone metabolic process;cellular metabolic process;cellular nitrogen compound biosynthet…	adenylosuccinate synthase activity;binding;catalytic activity;cation binding;GTP binding;GTPase activity;guanyl nucleotide binding;guanyl ribonucleotide binding;hydrolase activity;hydrolase activity, acting on acid anhydrides;hydrolase activity, acting on acid anhydrides, in phosphorus-containing anhydrides;ion binding;ligase activity;ligase activity, forming carbon-nitrogen bonds;magnesium ion b…	cell part;cytoplasm;intracellular part;membrane	Alanine, aspartate and glutamate metabolism;Purine metabolism	GO:0006082;GO:0006139;GO:0006163;GO:0006164;GO:0006167;GO:0006520;GO:0006531;GO:0006541;GO:0006753;GO:0006807;GO:0006950;GO:0008152;GO:0009058;GO:0009064;GO:0009066;GO:0009117;GO:0009123;GO:0009124;GO:0009126;GO:0009127;GO:0009150;GO:0009152;GO:0009156;GO:0009161;GO:0009165;GO:0009167;GO:0009168;GO:0009259;GO:0009260;GO:0009308;GO:0009605;GO:0009628;GO:0009987;GO:0009991;GO:0014823;GO:0014850;GO:…	GO:0000166;GO:0000287;GO:0003824;GO:0003924;GO:0004019;GO:0005488;GO:0005525;GO:0016462;GO:0016787;GO:0016817;GO:0016818;GO:0016874;GO:0016879;GO:0017076;GO:0017111;GO:0019001;GO:0032553;GO:0032555;GO:0032561;GO:0035639;GO:0043167;GO:0043169;GO:0046872	GO:0005737;GO:0016020;GO:0044424;GO:0044464	ko00230;ko00250	12	9	9	34.1	27.6	27.6	50254				929.466	3703.34	4695.18	1793.24	2524.78	5245.18		3109.33	3187.73
Q9Z248-2;Q9Z248;Q9Z248-5;Q9Z248-4;Q9Z248-3	Q9Z248-2;Q9Z248;Q9Z248-5;Q9Z248-4;Q9Z248-3	Zinc finger protein AEBP2	Aebp2	sp|Q9Z248-2|AEBP2_MOUSE Isoform 2 of Zinc finger protein AEBP2 OS=Mus musculus OX=10090 GN=Aebp2;sp|Q9Z248|AEBP2_MOUSE Zinc finger protein AEBP2 OS=Mus musculus OX=10090 GN=Aebp2 PE=1 SV=2;sp|Q9Z248-5|AEBP2_MOUSE Isoform 5 of Zinc finger protein AEBP2 OS=M	biological regulation;cellular component organization;cellular component organization at cellular level;cellular component organization or biogenesis;cellular component organization or biogenesis at cellular level;cellular process;chromatin modification;chromatin organization;chromosome organization;negative regulation of biological process;negative regulation of biosynthetic process;negative reg…	binding;cation binding;core promoter proximal region DNA binding;core promoter proximal region sequence-specific DNA binding;DNA binding;ion binding;metal ion binding;nucleic acid binding;nucleic acid binding transcription factor activity;protein binding transcription factor activity;regulatory region DNA binding;regulatory region nucleic acid binding;RNA polymerase II core promoter proximal regi…	cell part;ESC/E(Z) complex;histone methyltransferase complex;intracellular membrane-bounded organelle;intracellular organelle;intracellular organelle part;intracellular part;macromolecular complex;membrane-bounded organelle;methyltransferase complex;nuclear part;nucleoplasm part;nucleus;organelle;organelle part;PcG protein complex;protein complex		GO:0000122;GO:0006325;GO:0006355;GO:0006357;GO:0006996;GO:0009889;GO:0009890;GO:0009892;GO:0009987;GO:0010468;GO:0010556;GO:0010558;GO:0010605;GO:0010629;GO:0016043;GO:0016568;GO:0019219;GO:0019222;GO:0031323;GO:0031324;GO:0031326;GO:0031327;GO:0045892;GO:0045934;GO:0048519;GO:0048523;GO:0050789;GO:0050794;GO:0051171;GO:0051172;GO:0051252;GO:0051253;GO:0051276;GO:0060255;GO:0065007;GO:0071840;GO:…	GO:0000975;GO:0000976;GO:0000977;GO:0000978;GO:0000981;GO:0000982;GO:0000987;GO:0000988;GO:0000989;GO:0001012;GO:0001067;GO:0001071;GO:0001078;GO:0001159;GO:0003676;GO:0003677;GO:0003700;GO:0003712;GO:0003714;GO:0005488;GO:0043167;GO:0043169;GO:0043565;GO:0044212;GO:0046872	GO:0005634;GO:0031519;GO:0032991;GO:0034708;GO:0035097;GO:0035098;GO:0043226;GO:0043227;GO:0043229;GO:0043231;GO:0043234;GO:0044422;GO:0044424;GO:0044428;GO:0044446;GO:0044451;GO:0044464		14	14	14	39.1	39.1	39.1	51959	186.789	326.1	358.243	76654.1	78091.1	57754.3	38086.8	45048.1	34269	290.377	70833.2	39134.6
Q9CZI9;Q9CZI9-2	Q9CZI9;Q9CZI9-2	Apoptosis-enhancing nuclease	Aen	sp|Q9CZI9|AEN_MOUSE Apoptosis-enhancing nuclease OS=Mus musculus OX=10090 GN=Aen PE=2 SV=1;sp|Q9CZI9-2|AEN_MOUSE Isoform 2 of Apoptosis-enhancing nuclease OS=Mus musculus OX=10090 GN=Aen	biological regulation;cellular metabolic process;cellular nitrogen compound metabolic process;cellular process;cellular response to stimulus;cellular response to stress;DNA damage response, signal transduction by p53 class mediator;DNA damage response, signal transduction by p53 class mediator resulting in induction of apoptosis;DNA damage response, signal transduction resulting in induction of a…	binding;catalytic activity;exonuclease activity;hydrolase activity;hydrolase activity, acting on ester bonds;nuclease activity;nucleic acid binding	cell part;intracellular membrane-bounded organelle;intracellular non-membrane-bounded organelle;intracellular organelle;intracellular organelle part;intracellular part;membrane;membrane-bounded organelle;non-membrane-bounded organelle;nuclear membrane;nuclear part;nucleolus;nucleoplasm;nucleus;organelle;organelle membrane;organelle part		GO:0006139;GO:0006807;GO:0006917;GO:0006950;GO:0006974;GO:0007165;GO:0008152;GO:0008629;GO:0008630;GO:0009314;GO:0009628;GO:0009987;GO:0010212;GO:0010941;GO:0010942;GO:0012502;GO:0030330;GO:0033554;GO:0034641;GO:0035556;GO:0042770;GO:0042771;GO:0042981;GO:0043065;GO:0043067;GO:0043068;GO:0044237;GO:0044238;GO:0048518;GO:0048522;GO:0050789;GO:0050794;GO:0050896;GO:0051716;GO:0065007;GO:0072331;GO:…	GO:0003676;GO:0003824;GO:0004518;GO:0004527;GO:0005488;GO:0016787;GO:0016788	GO:0005634;GO:0005654;GO:0005730;GO:0016020;GO:0031090;GO:0031965;GO:0043226;GO:0043227;GO:0043228;GO:0043229;GO:0043231;GO:0043232;GO:0044422;GO:0044424;GO:0044428;GO:0044446;GO:0044464		12	12	12	46.1	46.1	46.1	37309				47488	35115.2	23317.2	20187.7	15320.2	10512.6		35306.8	15340.2
P63002;P63002-2	P63002;P63002-2	Amino-terminal enhancer of split	Aes	sp|P63002|TLE5_MOUSE TLE family member 5 OS=Mus musculus OX=10090 GN=Tle5 PE=1 SV=1;sp|P63002-2|TLE5_MOUSE Isoform 2 of TLE family member 5 OS=Mus musculus OX=10090 GN=Tle5	anatomical structure development;biological regulation;biosynthetic process;cell communication;cell surface receptor linked signaling pathway;cellular biosynthetic process;cellular macromolecule biosynthetic process;cellular macromolecule metabolic process;cellular metabolic process;cellular nitrogen compound metabolic process;cellular process;cellular response to external stimulus;cellular respo…	protein binding transcription factor activity;transcription cofactor activity;transcription corepressor activity;transcription factor binding transcription factor activity	cell part;intracellular membrane-bounded organelle;intracellular organelle;intracellular organelle part;intracellular part;membrane-bounded organelle;nuclear part;nucleoplasm;nucleus;organelle;organelle part		GO:0000122;GO:0001501;GO:0006139;GO:0006351;GO:0006355;GO:0006357;GO:0006807;GO:0007154;GO:0007165;GO:0007166;GO:0008152;GO:0009058;GO:0009059;GO:0009605;GO:0009889;GO:0009890;GO:0009892;GO:0009966;GO:0009968;GO:0009987;GO:0009991;GO:0010033;GO:0010468;GO:0010556;GO:0010558;GO:0010605;GO:0010629;GO:0010646;GO:0010648;GO:0010941;GO:0010942;GO:0016055;GO:0016070;GO:0019219;GO:0019222;GO:0023051;GO:…	GO:0000988;GO:0000989;GO:0003712;GO:0003714	GO:0005634;GO:0005654;GO:0043226;GO:0043227;GO:0043229;GO:0043231;GO:0044422;GO:0044424;GO:0044428;GO:0044446;GO:0044464		2	2	2	14.2	14.2	14.2	22000							1710.81	723.19				1217
Q80YS6	Q80YS6	Actin filament-associated protein 1	Afap1	sp|Q80YS6|AFAP1_MOUSE Actin filament-associated protein 1 OS=Mus musculus OX=10090 GN=Afap1 PE=1 SV=1	biological regulation;regulation of biological process;regulation of cellular component organization;regulation of cellular process;regulation of cytoskeleton organization;regulation of organelle organization;regulation of response to stimulus;regulation of signal transduction;regulation of signaling		actin cytoskeleton;adherens junction;anchoring junction;cell junction;cell part;cell-substrate adherens junction;cell-substrate junction;cytoplasm;cytoskeleton;focal adhesion;intracellular non-membrane-bounded organelle;intracellular organelle;intracellular part;non-membrane-bounded organelle;organelle		GO:0009966;GO:0023051;GO:0033043;GO:0048583;GO:0050789;GO:0050794;GO:0051128;GO:0051493;GO:0065007		GO:0005737;GO:0005856;GO:0005912;GO:0005924;GO:0005925;GO:0015629;GO:0030054;GO:0030055;GO:0043226;GO:0043228;GO:0043229;GO:0043232;GO:0044424;GO:0044464;GO:0070161		1	1	1	2.2	2.2	2.2	80614				667.993	684.688	486.084	468.076	487.504	465.369		612.922	473.65
O55112	O55112	AF4/FMR2 family member 2	Aff2	sp|O55112|AFF2_MOUSE AF4/FMR2 family member 2 OS=Mus musculus OX=10090 GN=Aff2 PE=2 SV=2	behavior;biological regulation;cellular macromolecule metabolic process;cellular metabolic process;cellular nitrogen compound metabolic process;cellular process;cognition;learning or memory;macromolecule metabolic process;metabolic process;mRNA metabolic process;mRNA processing;multicellular organismal process;neurological system process;nitrogen compound metabolic process;nucleic acid metabolic …	binding;G-quadruplex RNA binding;nucleic acid binding;RNA binding	cell part;intracellular organelle part;intracellular part;nuclear body;nuclear part;nuclear speck;nucleoplasm part;organelle part		GO:0003008;GO:0006139;GO:0006396;GO:0006397;GO:0006807;GO:0007610;GO:0007611;GO:0008152;GO:0008380;GO:0009987;GO:0010468;GO:0016070;GO:0016071;GO:0019219;GO:0019222;GO:0031323;GO:0032501;GO:0034641;GO:0043170;GO:0043484;GO:0044237;GO:0044238;GO:0044260;GO:0050789;GO:0050794;GO:0050877;GO:0050890;GO:0050896;GO:0051171;GO:0051252;GO:0060255;GO:0065007;GO:0080090;GO:0090304	GO:0002151;GO:0003676;GO:0003723;GO:0005488	GO:0016604;GO:0016607;GO:0044422;GO:0044424;GO:0044428;GO:0044446;GO:0044451;GO:0044464		2	2	2	2.4	2.4	2.4	140180		63.2006							415.783	63.2006		415.783
P51827;P51827-2	P51827;P51827-2	AF4/FMR2 family member 3	Aff3	sp|P51827|AFF3_MOUSE AF4/FMR2 family member 3 OS=Mus musculus OX=10090 GN=Aff3 PE=1 SV=2;sp|P51827-2|AFF3_MOUSE Isoform 2 of AF4/FMR2 family member 3 OS=Mus musculus OX=10090 GN=Aff3	anatomical structure morphogenesis;appendage morphogenesis;biosynthetic process;cellular biosynthetic process;cellular macromolecule biosynthetic process;cellular macromolecule metabolic process;cellular metabolic process;cellular nitrogen compound metabolic process;cellular process;developmental process;embryonic appendage morphogenesis;embryonic hindlimb morphogenesis;embryonic limb morphogenes…	binding;DNA binding;double-stranded DNA binding;nucleic acid binding;nucleic acid binding transcription factor activity;sequence-specific DNA binding transcription factor activity;structure-specific DNA binding	cell part;cytoplasm;intracellular membrane-bounded organelle;intracellular organelle;intracellular organelle part;intracellular part;membrane-bounded organelle;nuclear part;nucleoplasm;nucleus;organelle;organelle part		GO:0006139;GO:0006351;GO:0006807;GO:0008152;GO:0009058;GO:0009059;GO:0009653;GO:0009987;GO:0010033;GO:0016070;GO:0030326;GO:0032502;GO:0032774;GO:0034097;GO:0034612;GO:0034641;GO:0034645;GO:0035107;GO:0035108;GO:0035113;GO:0035116;GO:0035137;GO:0042221;GO:0043170;GO:0044237;GO:0044238;GO:0044249;GO:0044260;GO:0048598;GO:0050896;GO:0090304	GO:0001071;GO:0003676;GO:0003677;GO:0003690;GO:0003700;GO:0005488;GO:0043566	GO:0005634;GO:0005654;GO:0005737;GO:0043226;GO:0043227;GO:0043229;GO:0043231;GO:0044422;GO:0044424;GO:0044428;GO:0044446;GO:0044464		16	16	16	19.9	19.9	19.9	136130	190.552	250.445	239.298	1624.41	720.559	2763.12	5215.52	4258.78	3755.3	226.765	1702.7	4409.87
Q9ESC8	Q9ESC8	AF4/FMR2 family member 4	Aff4	sp|Q9ESC8|AFF4_MOUSE AF4/FMR2 family member 4 OS=Mus musculus OX=10090 GN=Aff4 PE=1 SV=1	anatomical structure development;biological regulation;biosynthetic process;cell development;cellular biosynthetic process;cellular developmental process;cellular macromolecule biosynthetic process;cellular macromolecule metabolic process;cellular metabolic process;cellular nitrogen compound metabolic process;cellular process;cellular process involved in reproduction;developmental process;develop…		cell part;chromatin;chromosomal part;cytoplasmic part;intracellular membrane-bounded organelle;intracellular non-membrane-bounded organelle;intracellular organelle;intracellular organelle part;intracellular part;macromolecular complex;membrane-bounded organelle;mitochondrion;non-membrane-bounded organelle;nuclear part;nucleolus;nucleoplasm;nucleoplasm part;nucleus;organelle;organelle part;protein…		GO:0003006;GO:0006139;GO:0006351;GO:0006355;GO:0006807;GO:0007281;GO:0007286;GO:0008152;GO:0009058;GO:0009059;GO:0009889;GO:0009987;GO:0010468;GO:0010556;GO:0016070;GO:0019219;GO:0019222;GO:0022414;GO:0031323;GO:0031326;GO:0032502;GO:0032774;GO:0034641;GO:0034645;GO:0043170;GO:0044237;GO:0044238;GO:0044249;GO:0044260;GO:0048468;GO:0048610;GO:0048856;GO:0048869;GO:0050789;GO:0050794;GO:0051171;GO:…		GO:0000785;GO:0005634;GO:0005654;GO:0005730;GO:0005739;GO:0008023;GO:0032991;GO:0035327;GO:0043226;GO:0043227;GO:0043228;GO:0043229;GO:0043231;GO:0043232;GO:0043234;GO:0044422;GO:0044424;GO:0044427;GO:0044428;GO:0044444;GO:0044446;GO:0044451;GO:0044464		8	8	8	10.5	10.5	10.5	126640				1187.49	1019.15	454.304	1034.57	1075.79	909.983		886.981	1006.78
Q920A7;Q920A7-2	Q920A7;Q920A7-2	AFG3-like protein 1	Afg3l1	sp|Q920A7|AFG31_MOUSE AFG3-like protein 1 OS=Mus musculus OX=10090 GN=Afg3l1 PE=1 SV=2;sp|Q920A7-2|AFG31_MOUSE Isoform 2 of AFG3-like protein 1 OS=Mus musculus OX=10090 GN=Afg3l1	cellular component organization;cellular component organization at cellular level;cellular component organization or biogenesis;cellular component organization or biogenesis at cellular level;cellular macromolecule metabolic process;cellular membrane fusion;cellular membrane organization;cellular metabolic process;cellular process;cellular protein metabolic process;cristae formation;inner mitocho…	adenyl nucleotide binding;adenyl ribonucleotide binding;ATP binding;binding;catalytic activity;cation binding;endopeptidase activity;hydrolase activity;ion binding;metal ion binding;metalloendopeptidase activity;metallopeptidase activity;nucleotide binding;peptidase activity;peptidase activity, acting on L-amino acid peptides;purine nucleotide binding;purine ribonucleoside triphosphate binding;pu…	cell part;cytoplasmic part;integral to membrane;intracellular membrane-bounded organelle;intracellular organelle;intracellular organelle part;intracellular part;intrinsic to membrane;membrane;membrane part;membrane-bounded organelle;mitochondrial membrane;mitochondrial part;mitochondrion;organelle;organelle membrane;organelle part		GO:0006944;GO:0006996;GO:0007005;GO:0007006;GO:0007007;GO:0008053;GO:0008152;GO:0009987;GO:0016043;GO:0016044;GO:0016485;GO:0019538;GO:0034982;GO:0042407;GO:0043170;GO:0044237;GO:0044238;GO:0044260;GO:0044267;GO:0048284;GO:0051604;GO:0061024;GO:0061025;GO:0071840;GO:0071841;GO:0071842	GO:0000166;GO:0003824;GO:0004175;GO:0004222;GO:0005488;GO:0005524;GO:0008233;GO:0008237;GO:0008270;GO:0016787;GO:0017076;GO:0030554;GO:0032553;GO:0032555;GO:0032559;GO:0035639;GO:0043167;GO:0043169;GO:0046872;GO:0046914;GO:0070011	GO:0005739;GO:0016020;GO:0016021;GO:0031090;GO:0031224;GO:0031966;GO:0043226;GO:0043227;GO:0043229;GO:0043231;GO:0044422;GO:0044424;GO:0044425;GO:0044429;GO:0044444;GO:0044446;GO:0044464		30	27	27	49	47.1	47.1	87046	496.983	722.91	565.509	16938.4	22596.5	23276.9	12107.1	16107	13530.4	595.134	20937.3	13914.8
Q8JZQ2	Q8JZQ2	AFG3-like protein 2	Afg3l2	sp|Q8JZQ2|AFG32_MOUSE AFG3-like protein 2 OS=Mus musculus OX=10090 GN=Afg3l2 PE=1 SV=1	anatomical structure development;anatomical structure morphogenesis;axon ensheathment;axonogenesis;biological regulation;cell development;cell part morphogenesis;cell projection morphogenesis;cell projection organization;cellular component morphogenesis;cellular component organization;cellular component organization at cellular level;cellular component organization or biogenesis;cellular componen…	adenyl nucleotide binding;adenyl ribonucleotide binding;ATP binding;binding;catalytic activity;cation binding;endopeptidase activity;hydrolase activity;ion binding;metal ion binding;metalloendopeptidase activity;metallopeptidase activity;nucleotide binding;peptidase activity;peptidase activity, acting on L-amino acid peptides;purine nucleotide binding;purine ribonucleoside triphosphate binding;pu…	cell part;cytoplasmic part;integral to membrane;intracellular membrane-bounded organelle;intracellular organelle;intracellular organelle part;intracellular part;intrinsic to membrane;membrane;membrane part;membrane-bounded organelle;mitochondrial inner membrane;mitochondrial membrane;mitochondrial part;mitochondrion;organelle;organelle inner membrane;organelle membrane;organelle part		GO:0006944;GO:0006996;GO:0007005;GO:0007006;GO:0007007;GO:0007272;GO:0007409;GO:0007528;GO:0008053;GO:0008152;GO:0008366;GO:0009605;GO:0009653;GO:0009987;GO:0016043;GO:0016044;GO:0016265;GO:0016485;GO:0019538;GO:0021675;GO:0030030;GO:0032502;GO:0032989;GO:0032990;GO:0034982;GO:0040008;GO:0040014;GO:0042407;GO:0042552;GO:0043170;GO:0044237;GO:0044238;GO:0044260;GO:0044267;GO:0048284;GO:0048468;GO:…	GO:0000166;GO:0003824;GO:0004175;GO:0004222;GO:0005488;GO:0005524;GO:0008233;GO:0008237;GO:0008270;GO:0016787;GO:0017076;GO:0030554;GO:0032553;GO:0032555;GO:0032559;GO:0035639;GO:0043167;GO:0043169;GO:0046872;GO:0046914;GO:0070011	GO:0005739;GO:0005743;GO:0016020;GO:0016021;GO:0019866;GO:0031090;GO:0031224;GO:0031966;GO:0043226;GO:0043227;GO:0043229;GO:0043231;GO:0044422;GO:0044424;GO:0044425;GO:0044429;GO:0044444;GO:0044446;GO:0044464		42	42	38	56.1	56.1	52.2	89518	7851	11903	9481.46	43651.6	45705.7	41300.4	33830.6	36171.3	27286.9	9745.15	43552.6	32429.6
Q80WT5-2;Q80WT5	Q80WT5-2;Q80WT5	Aftiphilin	Aftph	sp|Q80WT5-2|AFTIN_MOUSE Isoform 2 of Aftiphilin OS=Mus musculus OX=10090 GN=Aftph;sp|Q80WT5|AFTIN_MOUSE Aftiphilin OS=Mus musculus OX=10090 GN=Aftph PE=1 SV=2	establishment of localization;establishment of protein localization;protein transport;transport	binding;clathrin binding;protein binding	AP-1 adaptor complex;AP-type membrane coat adaptor complex;cell part;clathrin adaptor complex;cytoplasm;cytoplasmic part;cytoplasmic vesicle part;cytosol;Golgi apparatus;Golgi apparatus part;intracellular membrane-bounded organelle;intracellular organelle;intracellular organelle part;intracellular part;macromolecular complex;membrane part;membrane-bounded organelle;nuclear part;nucleoplasm;nucleu…		GO:0006810;GO:0015031;GO:0045184;GO:0051234	GO:0005488;GO:0005515;GO:0030276	GO:0005634;GO:0005654;GO:0005737;GO:0005794;GO:0005829;GO:0030119;GO:0030121;GO:0030131;GO:0032991;GO:0043226;GO:0043227;GO:0043229;GO:0043231;GO:0043234;GO:0044422;GO:0044424;GO:0044425;GO:0044428;GO:0044431;GO:0044433;GO:0044444;GO:0044446;GO:0044464		26	26	26	42.9	42.9	42.9	98489	551.73	432.911	224.103	8722.89	8765.21	9479.06	12828.2	13535.1	14788.8	402.915	8989.05	13717.4
Q64191	Q64191	N(4)-(beta-N-acetylglucosaminyl)-L-asparaginase;Glycosylasparaginase alpha chain;Glycosylasparaginase beta chain	Aga	sp|Q64191|ASPG_MOUSE N(4)-(beta-N-acetylglucosaminyl)-L-asparaginase OS=Mus musculus OX=10090 GN=Aga PE=1 SV=1	cellular macromolecule metabolic process;cellular metabolic process;cellular process;cellular protein metabolic process;macromolecule metabolic process;macromolecule modification;metabolic process;primary metabolic process;protein deglycosylation;protein maturation;protein metabolic process;protein modification process	asparaginase activity;catalytic activity;hydrolase activity;hydrolase activity, acting on carbon-nitrogen (but not peptide) bonds;hydrolase activity, acting on carbon-nitrogen (but not peptide) bonds, in linear amides;N4-(beta-N-acetylglucosaminyl)-L-asparaginase activity;peptidase activity	cell part;cytoplasmic part;endoplasmic reticulum;extracellular membrane-bounded organelle;extracellular organelle;extracellular region part;extracellular vesicular exosome;intracellular membrane-bounded organelle;intracellular organelle;intracellular part;lysosome;lytic vacuole;membrane-bounded organelle;membrane-bounded vesicle;organelle;vacuole;vesicle	Lysosome;Other glycan degradation	GO:0006464;GO:0006517;GO:0008152;GO:0009987;GO:0019538;GO:0043170;GO:0043412;GO:0044237;GO:0044238;GO:0044260;GO:0044267;GO:0051604	GO:0003824;GO:0003948;GO:0004067;GO:0008233;GO:0016787;GO:0016810;GO:0016811	GO:0000323;GO:0005764;GO:0005773;GO:0005783;GO:0031982;GO:0031988;GO:0043226;GO:0043227;GO:0043229;GO:0043230;GO:0043231;GO:0044421;GO:0044424;GO:0044444;GO:0044464;GO:0065010;GO:0070062	ko00511;ko04142	9	9	9	28.9	28.9	28.9	37022			186.147	5496.26	12440.7	14898.8	11052.2	10820.3	10849.6	186.147	10945.3	10907.4
Q3UHD9-2;Q3UHD9	Q3UHD9-2;Q3UHD9	Arf-GAP with GTPase, ANK repeat and PH domain-containing protein 2	Agap2	sp|Q3UHD9-2|AGAP2_MOUSE Isoform 2 of Arf-GAP with GTPase, ANK repeat and PH domain-containing protein 2 OS=Mus musculus OX=10090 GN=Agap2;sp|Q3UHD9|AGAP2_MOUSE Arf-GAP with GTPase, ANK repeat and PH domain-containing protein 2 OS=Mus musculus OX=10090 GN=A	actin cytoskeleton organization;actin filament-based process;anatomical structure development;biological regulation;cellular component organization;cellular component organization at cellular level;cellular component organization or biogenesis;cellular component organization or biogenesis at cellular level;cellular process;cellular response to stimulus;cytoskeleton organization;developmental proc…	adenyl nucleotide binding;adenyl ribonucleotide binding;ATP binding;binding;catalytic activity;cation binding;enzyme activator activity;enzyme binding;enzyme regulator activity;GTP binding;GTPase activator activity;GTPase activity;GTPase regulator activity;guanyl nucleotide binding;guanyl ribonucleotide binding;hydrolase activity;hydrolase activity, acting on acid anhydrides;hydrolase activity, a…	cell part;cytoplasm;cytoplasmic part;endosome;extracellular membrane-bounded organelle;extracellular organelle;extracellular region part;extracellular vesicular exosome;intracellular membrane-bounded organelle;intracellular non-membrane-bounded organelle;intracellular organelle;intracellular organelle part;intracellular part;membrane;membrane-bounded organelle;membrane-bounded vesicle;mitochondri…	Endocytosis	GO:0001932;GO:0006140;GO:0006355;GO:0006357;GO:0006810;GO:0006996;GO:0007010;GO:0007165;GO:0007264;GO:0008152;GO:0008284;GO:0009889;GO:0009891;GO:0009892;GO:0009893;GO:0009894;GO:0009895;GO:0009966;GO:0009967;GO:0009987;GO:0010468;GO:0010556;GO:0010557;GO:0010604;GO:0010605;GO:0010627;GO:0010628;GO:0010646;GO:0010647;GO:0010740;GO:0010941;GO:0014066;GO:0014068;GO:0016043;GO:0016192;GO:0016197;GO:…	GO:0000166;GO:0003824;GO:0003924;GO:0005096;GO:0005488;GO:0005515;GO:0005524;GO:0005525;GO:0008047;GO:0008270;GO:0016462;GO:0016787;GO:0016817;GO:0016818;GO:0017076;GO:0017111;GO:0019001;GO:0019207;GO:0019209;GO:0019887;GO:0019899;GO:0019900;GO:0019901;GO:0030234;GO:0030295;GO:0030554;GO:0030695;GO:0032553;GO:0032555;GO:0032559;GO:0032561;GO:0035014;GO:0035639;GO:0043167;GO:0043169;GO:0046872;GO:…	GO:0005634;GO:0005730;GO:0005737;GO:0005739;GO:0005768;GO:0016020;GO:0031982;GO:0031988;GO:0043226;GO:0043227;GO:0043228;GO:0043229;GO:0043230;GO:0043231;GO:0043232;GO:0044421;GO:0044422;GO:0044424;GO:0044428;GO:0044444;GO:0044446;GO:0044464;GO:0065010;GO:0070062	ko04144	21	21	20	22.6	22.6	22	122100	2395.66	4335.77	3447.28	7558.82	8791.95	3026.91	6840.19	3734.86	5087.95	3392.9	6459.23	5221
Q8VHH5;Q8VHH5-2	Q8VHH5	Arf-GAP with GTPase, ANK repeat and PH domain-containing protein 3	Agap3	sp|Q8VHH5|AGAP3_MOUSE Arf-GAP with GTPase, ANK repeat and PH domain-containing protein 3 OS=Mus musculus OX=10090 GN=Agap3 PE=1 SV=1	biological regulation;catabolic process;cellular catabolic process;cellular component organization;cellular component organization at cellular level;cellular component organization or biogenesis;cellular component organization or biogenesis at cellular level;cellular macromolecule catabolic process;cellular macromolecule metabolic process;cellular metabolic process;cellular process;cellular respo…	binding;catalytic activity;cation binding;enzyme activator activity;enzyme regulator activity;GTP binding;GTPase activator activity;GTPase activity;GTPase regulator activity;guanyl nucleotide binding;guanyl ribonucleotide binding;hydrolase activity;hydrolase activity, acting on acid anhydrides;hydrolase activity, acting on acid anhydrides, in phosphorus-containing anhydrides;ion binding;metal ion…	cell part;cell periphery;cytoplasm;intracellular membrane-bounded organelle;intracellular organelle;intracellular organelle part;intracellular part;membrane;membrane-bounded organelle;nuclear body;nuclear part;nucleoplasm part;nucleus;organelle;organelle part;PML body		GO:0000060;GO:0000302;GO:0006508;GO:0006511;GO:0006810;GO:0006886;GO:0006950;GO:0006979;GO:0006996;GO:0006997;GO:0007165;GO:0007264;GO:0008152;GO:0009056;GO:0009057;GO:0009314;GO:0009411;GO:0009416;GO:0009628;GO:0009987;GO:0010035;GO:0010498;GO:0015031;GO:0016043;GO:0019538;GO:0019941;GO:0030575;GO:0030578;GO:0033554;GO:0034599;GO:0034614;GO:0034644;GO:0035556;GO:0042221;GO:0043161;GO:0043170;GO:…	GO:0000166;GO:0003824;GO:0003924;GO:0005096;GO:0005488;GO:0005515;GO:0005525;GO:0008047;GO:0008270;GO:0016462;GO:0016787;GO:0016817;GO:0016818;GO:0017076;GO:0017111;GO:0019001;GO:0030234;GO:0030695;GO:0031593;GO:0032182;GO:0032553;GO:0032555;GO:0032561;GO:0035639;GO:0043130;GO:0043167;GO:0043169;GO:0046872;GO:0046914;GO:0060589	GO:0005634;GO:0005737;GO:0016020;GO:0016604;GO:0016605;GO:0043226;GO:0043227;GO:0043229;GO:0043231;GO:0044422;GO:0044424;GO:0044428;GO:0044446;GO:0044451;GO:0044464;GO:0071944		10	10	8	12.4	12.4	10.4	97964	290.545	166.176	476.969	1102.57	1270.12	965.52	1675.72	129.167	2457.49	311.23	1112.74	1420.79
Q8K2K6-2	Q8K2K6-2	Arf-GAP domain and FG repeat-containing protein 1	Agfg1	sp|Q8K2K6-2|AGFG1_MOUSE Isoform 2 of Arf-GAP domain and FG repeat-containing protein 1 OS=Mus musculus OX=10090 GN=Agfg1	acrosome assembly;anatomical structure formation involved in morphogenesis;cellular component assembly;cellular component assembly at cellular level;cellular component assembly involved in morphogenesis;cellular component organization;cellular component organization at cellular level;cellular component organization or biogenesis;cellular component organization or biogenesis at cellular level;cell…	binding;cation binding;DNA binding;ion binding;metal ion binding;nucleic acid binding;transition metal ion binding;zinc ion binding	cell body;cell part;cell projection;cytoplasmic membrane-bounded vesicle;cytoplasmic part;cytoplasmic vesicle;intracellular membrane-bounded organelle;intracellular organelle;intracellular part;membrane-bounded organelle;membrane-bounded vesicle;neuronal cell body;nucleus;organelle;vesicle		GO:0001675;GO:0003006;GO:0006810;GO:0006996;GO:0006997;GO:0007010;GO:0007275;GO:0007289;GO:0009987;GO:0010927;GO:0016043;GO:0022412;GO:0022414;GO:0022607;GO:0032501;GO:0032502;GO:0045103;GO:0045104;GO:0045109;GO:0048610;GO:0048646;GO:0051234;GO:0071840;GO:0071841;GO:0071842;GO:0071844	GO:0003676;GO:0003677;GO:0005488;GO:0008270;GO:0043167;GO:0043169;GO:0046872;GO:0046914	GO:0005634;GO:0016023;GO:0031410;GO:0031982;GO:0031988;GO:0042995;GO:0043025;GO:0043226;GO:0043227;GO:0043229;GO:0043231;GO:0044297;GO:0044424;GO:0044444;GO:0044464		12	1	1	29.6	4.8	4.8	56195						948.336					948.336
Q8K2K6-3;Q8K2K6-1;Q8K2K6	Q8K2K6-3;Q8K2K6-1;Q8K2K6	Arf-GAP domain and FG repeat-containing protein 1	Agfg1	sp|Q8K2K6-3|AGFG1_MOUSE Isoform 3 of Arf-GAP domain and FG repeat-containing protein 1 OS=Mus musculus OX=10090 GN=Agfg1;sp|Q8K2K6-1|AGFG1_MOUSE Isoform 1 of Arf-GAP domain and FG repeat-containing protein 1 OS=Mus musculus OX=10090 GN=Agfg1;sp|Q8K2K6|AGFG	acrosome assembly;anatomical structure formation involved in morphogenesis;cellular component assembly;cellular component assembly at cellular level;cellular component assembly involved in morphogenesis;cellular component organization;cellular component organization at cellular level;cellular component organization or biogenesis;cellular component organization or biogenesis at cellular level;cell…	binding;cation binding;DNA binding;ion binding;metal ion binding;nucleic acid binding;transition metal ion binding;zinc ion binding	cell body;cell part;cell projection;cytoplasmic membrane-bounded vesicle;cytoplasmic part;cytoplasmic vesicle;intracellular membrane-bounded organelle;intracellular organelle;intracellular part;membrane-bounded organelle;membrane-bounded vesicle;neuronal cell body;nucleus;organelle;vesicle		GO:0001675;GO:0003006;GO:0006810;GO:0006996;GO:0006997;GO:0007010;GO:0007275;GO:0007289;GO:0009987;GO:0010927;GO:0016043;GO:0022412;GO:0022414;GO:0022607;GO:0032501;GO:0032502;GO:0045103;GO:0045104;GO:0045109;GO:0048610;GO:0048646;GO:0051234;GO:0071840;GO:0071841;GO:0071842;GO:0071844	GO:0003676;GO:0003677;GO:0005488;GO:0008270;GO:0043167;GO:0043169;GO:0046872;GO:0046914	GO:0005634;GO:0016023;GO:0031410;GO:0031982;GO:0031988;GO:0042995;GO:0043025;GO:0043226;GO:0043227;GO:0043229;GO:0043231;GO:0044297;GO:0044424;GO:0044444;GO:0044464		13	13	2	34.2	34.2	8.9	55067	14959.5	21962.2	20614.4	162209	131534	132000	184476	140060	130621	19178.7	141914	151719
Q80WC7;Q80WC7-2	Q80WC7;Q80WC7-2	Arf-GAP domain and FG repeat-containing protein 2	Agfg2	sp|Q80WC7|AGFG2_MOUSE Arf-GAP domain and FG repeat-containing protein 2 OS=Mus musculus OX=10090 GN=Agfg2 PE=1 SV=1;sp|Q80WC7-2|AGFG2_MOUSE Isoform 2 of Arf-GAP domain and FG repeat-containing protein 2 OS=Mus musculus OX=10090 GN=Agfg2		binding;cation binding;ion binding;metal ion binding;transition metal ion binding;zinc ion binding	cell part;membrane			GO:0005488;GO:0008270;GO:0043167;GO:0043169;GO:0046872;GO:0046914	GO:0016020;GO:0044464		10	10	10	28.6	28.6	28.6	48967	229.633	1322.7	1213.88	6670.7	16147.4	17322.1	8310.49	15377.7	8272.06	922.071	13380.1	10653.4
Q7TN31	Q7TN31	Angiogenic factor with G patch and FHA domains 1	Aggf1	sp|Q7TN31|AGGF1_MOUSE Angiogenic factor with G patch and FHA domains 1 OS=Mus musculus OX=10090 GN=Aggf1 PE=2 SV=1	anatomical structure formation involved in morphogenesis;angiogenesis;biological adhesion;biological regulation;cell adhesion;cell differentiation;cellular developmental process;cellular process;developmental process;positive regulation of angiogenesis;positive regulation of biological process;positive regulation of cell proliferation;positive regulation of cellular process;positive regulation of…	binding;nucleic acid binding	cell part;cytoplasm;cytoplasmic part;extracellular region;intracellular part;perinuclear region of cytoplasm		GO:0001525;GO:0001936;GO:0001938;GO:0007155;GO:0008284;GO:0009987;GO:0022603;GO:0022610;GO:0030154;GO:0032502;GO:0042127;GO:0045765;GO:0045766;GO:0048518;GO:0048522;GO:0048646;GO:0048869;GO:0050678;GO:0050679;GO:0050789;GO:0050793;GO:0050794;GO:0051094;GO:0051239;GO:0065007;GO:2000026	GO:0003676;GO:0005488	GO:0005576;GO:0005737;GO:0044424;GO:0044444;GO:0044464;GO:0048471		10	10	10	17.3	17.3	17.3	79444	317.983	141.267	141.949	1842.1	1093.5	1070.84	904.12	1694.52	1643.56	200.4	1335.48	1414.07
Q9ESW4;Q9ESW4-2	Q9ESW4	Acylglycerol kinase, mitochondrial	Agk	sp|Q9ESW4|AGK_MOUSE Acylglycerol kinase, mitochondrial OS=Mus musculus OX=10090 GN=Agk PE=1 SV=1	activation of protein kinase activity;activation of protein kinase C activity by G-protein coupled receptor protein signaling pathway;biological regulation;biosynthetic process;cell surface receptor linked signaling pathway;cellular biosynthetic process;cellular lipid metabolic process;cellular metabolic process;cellular process;cellular response to stimulus;ceramide biosynthetic process;ceramide…	acylglycerol kinase activity;adenyl nucleotide binding;adenyl ribonucleotide binding;ATP binding;binding;catalytic activity;ceramide kinase activity;diacylglycerol kinase activity;kinase activity;lipid kinase activity;NAD+ kinase activity;nucleotide binding;phosphotransferase activity, alcohol group as acceptor;purine nucleotide binding;purine ribonucleoside triphosphate binding;purine ribonucleo…	cell part;cytoplasmic part;intracellular membrane-bounded organelle;intracellular organelle;intracellular organelle part;intracellular part;membrane;membrane-bounded organelle;mitochondrial membrane;mitochondrial part;mitochondrion;organelle;organelle membrane;organelle part	Glycerolipid metabolism	GO:0001932;GO:0006629;GO:0006643;GO:0006665;GO:0006672;GO:0006793;GO:0006796;GO:0007165;GO:0007166;GO:0007186;GO:0007205;GO:0008152;GO:0008610;GO:0009058;GO:0009987;GO:0016310;GO:0019220;GO:0019222;GO:0030148;GO:0030258;GO:0031323;GO:0031399;GO:0032147;GO:0032268;GO:0033674;GO:0042325;GO:0043085;GO:0043549;GO:0044093;GO:0044237;GO:0044238;GO:0044249;GO:0044255;GO:0045859;GO:0045860;GO:0046467;GO:…	GO:0000166;GO:0001727;GO:0001729;GO:0003824;GO:0003951;GO:0004143;GO:0005488;GO:0005524;GO:0016301;GO:0016740;GO:0016772;GO:0016773;GO:0017076;GO:0030554;GO:0032553;GO:0032555;GO:0032559;GO:0035639;GO:0047620	GO:0005739;GO:0016020;GO:0031090;GO:0031966;GO:0043226;GO:0043227;GO:0043229;GO:0043231;GO:0044422;GO:0044424;GO:0044429;GO:0044444;GO:0044446;GO:0044464	ko00561	26	26	26	67.5	67.5	67.5	46975	39648.9	54135.9	45514.9	162964	163514	123223	142564	132076	123941	46433.2	149900	132860
F8VPN4;A0A0G2JGI9;F6XXE6;E0CYU6;F7CSZ6;E0CX86	F8VPN4;A0A0G2JGI9		Agl	tr|F8VPN4|F8VPN4_MOUSE Amylo-1,6-glucosidase, 4-alpha-glucanotransferase OS=Mus musculus OX=10090 GN=Agl PE=1 SV=1;tr|A0A0G2JGI9|A0A0G2JGI9_MOUSE Amylo-1,6-glucosidase, 4-alpha-glucanotransferase OS=Mus musculus OX=10090 GN=Agl PE=1 SV=1	biosynthetic process;carbohydrate biosynthetic process;carbohydrate catabolic process;carbohydrate metabolic process;catabolic process;cellular biosynthetic process;cellular carbohydrate biosynthetic process;cellular carbohydrate catabolic process;cellular carbohydrate metabolic process;cellular glucan metabolic process;cellular macromolecule biosynthetic process;cellular macromolecule metabolic …	4-alpha-glucanotransferase activity;alpha-glucosidase activity;amylo-alpha-1,6-glucosidase activity;binding;carbohydrate binding;catalytic activity;glucosidase activity;glycogen debranching enzyme activity;hydrolase activity;hydrolase activity, acting on glycosyl bonds;hydrolase activity, hydrolyzing O-glycosyl compounds;pattern binding;polysaccharide binding;polyubiquitin binding;protein binding…	cell part;cytoplasm;cytoplasmic part;endoplasmic reticulum;inclusion body;intracellular membrane-bounded organelle;intracellular organelle;intracellular organelle part;intracellular part;membrane-bounded organelle;nuclear part;nucleoplasm;nucleus;organelle;organelle part;sarcoplasmic reticulum	Starch and sucrose metabolism	GO:0000271;GO:0000272;GO:0005975;GO:0005976;GO:0005977;GO:0005978;GO:0005980;GO:0006073;GO:0006091;GO:0006112;GO:0007584;GO:0008152;GO:0009056;GO:0009057;GO:0009058;GO:0009059;GO:0009250;GO:0009251;GO:0009605;GO:0009719;GO:0009725;GO:0009987;GO:0009991;GO:0010033;GO:0015980;GO:0016051;GO:0016052;GO:0031667;GO:0031960;GO:0033692;GO:0034637;GO:0034645;GO:0042221;GO:0043170;GO:0044042;GO:0044237;GO:…	GO:0001871;GO:0003824;GO:0004133;GO:0004134;GO:0004135;GO:0004553;GO:0004558;GO:0005488;GO:0005515;GO:0015926;GO:0016740;GO:0016757;GO:0016758;GO:0016787;GO:0016798;GO:0030246;GO:0030247;GO:0031593;GO:0032182;GO:0043130	GO:0005634;GO:0005654;GO:0005737;GO:0005783;GO:0016234;GO:0016529;GO:0043226;GO:0043227;GO:0043229;GO:0043231;GO:0044422;GO:0044424;GO:0044428;GO:0044444;GO:0044446;GO:0044464	ko00500	20	20	20	22.8	22.8	22.8	174290		32.2486		1573.62	2969.82	1984.52	1781.38	3046.59	1710.51	32.2486	2175.99	2179.49
Q8CJG1	Q8CJG1	Protein argonaute-1	Ago1	sp|Q8CJG1|AGO1_MOUSE Protein argonaute-1 OS=Mus musculus OX=10090 GN=Ago1 PE=1 SV=2	biological regulation;biosynthetic process;catabolic process;cellular biosynthetic process;cellular catabolic process;cellular component assembly;cellular component assembly at cellular level;cellular component organization;cellular component organization at cellular level;cellular component organization or biogenesis;cellular component organization or biogenesis at cellular level;cellular macrom…	basal RNA polymerase II transcription machinery binding;basal transcription machinery binding;binding;core promoter binding;core promoter proximal region DNA binding;core promoter proximal region sequence-specific DNA binding;DNA binding;double-stranded RNA binding;enzyme binding;miRNA binding;nucleic acid binding;pre-miRNA binding;protein binding;regulatory region DNA binding;regulatory region n…	cell part;cytoplasm;cytoplasmic mRNA processing body;cytoplasmic part;cytosol;intracellular membrane-bounded organelle;intracellular non-membrane-bounded organelle;intracellular organelle;intracellular part;macromolecular complex;membrane-bounded organelle;micro-ribonucleoprotein complex;non-membrane-bounded organelle;nucleus;organelle;polysome;ribonucleoprotein complex;RISC-loading complex;RNA g…		GO:0000956;GO:0006139;GO:0006351;GO:0006355;GO:0006357;GO:0006396;GO:0006401;GO:0006402;GO:0006417;GO:0006807;GO:0008152;GO:0009056;GO:0009057;GO:0009058;GO:0009059;GO:0009889;GO:0009890;GO:0009891;GO:0009892;GO:0009893;GO:0009987;GO:0010033;GO:0010468;GO:0010501;GO:0010556;GO:0010557;GO:0010558;GO:0010586;GO:0010604;GO:0010605;GO:0010608;GO:0010628;GO:0016043;GO:0016070;GO:0016071;GO:0017148;GO:…	GO:0000975;GO:0000976;GO:0000977;GO:0000978;GO:0000987;GO:0000993;GO:0001012;GO:0001047;GO:0001067;GO:0001098;GO:0001099;GO:0001159;GO:0003676;GO:0003677;GO:0003723;GO:0003725;GO:0003727;GO:0005488;GO:0005515;GO:0019899;GO:0035198;GO:0043175;GO:0043565;GO:0044212;GO:0070063;GO:0070883	GO:0000932;GO:0005634;GO:0005737;GO:0005829;GO:0005844;GO:0016442;GO:0030529;GO:0031332;GO:0032991;GO:0035068;GO:0035770;GO:0043226;GO:0043227;GO:0043228;GO:0043229;GO:0043231;GO:0043232;GO:0044424;GO:0044444;GO:0044464;GO:0070578		39	29	20	55.7	43.5	31.3	97213	5504.28	6030.7	6709.18	14120.8	13006.6	8348.22	13718.9	12459.5	12256	6081.39	11825.2	12811.5
Q8CJG0	Q8CJG0	Protein argonaute-2	Ago2	sp|Q8CJG0|AGO2_MOUSE Protein argonaute-2 OS=Mus musculus OX=10090 GN=Ago2 PE=1 SV=3	biological regulation;biosynthetic process;cell differentiation;cellular biosynthetic process;cellular component assembly;cellular component assembly at cellular level;cellular component organization;cellular component organization at cellular level;cellular component organization or biogenesis;cellular component organization or biogenesis at cellular level;cellular developmental process;cellular…	basal RNA polymerase II transcription machinery binding;basal transcription machinery binding;binding;catalytic activity;cation binding;core promoter binding;DNA binding;double-stranded RNA binding;endonuclease activity;endonuclease activity, active with either ribo- or deoxyribonucleic acids and producing 5'-phosphomonoesters;endoribonuclease activity;endoribonuclease activity, cleaving siRNA-pa…	cell part;cell projection;cytoplasm;cytoplasmic mRNA processing body;cytoplasmic part;cytosol;dendrite;intracellular membrane-bounded organelle;intracellular non-membrane-bounded organelle;intracellular organelle;intracellular part;macromolecular complex;membrane;membrane-bounded organelle;micro-ribonucleoprotein complex;mRNA cap binding complex;neuron projection;non-membrane-bounded organelle;nu…		GO:0006139;GO:0006351;GO:0006355;GO:0006357;GO:0006379;GO:0006396;GO:0006397;GO:0006417;GO:0006446;GO:0006807;GO:0008152;GO:0009058;GO:0009059;GO:0009791;GO:0009889;GO:0009890;GO:0009891;GO:0009892;GO:0009893;GO:0009894;GO:0009896;GO:0009987;GO:0010033;GO:0010468;GO:0010501;GO:0010556;GO:0010557;GO:0010558;GO:0010586;GO:0010604;GO:0010605;GO:0010608;GO:0010628;GO:0010629;GO:0016043;GO:0016070;GO:…	GO:0000339;GO:0000340;GO:0000975;GO:0000993;GO:0001047;GO:0001067;GO:0001098;GO:0001099;GO:0003676;GO:0003677;GO:0003723;GO:0003725;GO:0003727;GO:0003729;GO:0003824;GO:0004518;GO:0004519;GO:0004521;GO:0004540;GO:0005488;GO:0005515;GO:0016787;GO:0016788;GO:0016891;GO:0016893;GO:0019899;GO:0035197;GO:0035198;GO:0043167;GO:0043169;GO:0043175;GO:0044212;GO:0046872;GO:0070063;GO:0070551;GO:0070883	GO:0000932;GO:0005634;GO:0005737;GO:0005829;GO:0005844;GO:0005845;GO:0016020;GO:0016442;GO:0030425;GO:0030529;GO:0031332;GO:0032991;GO:0034518;GO:0035068;GO:0035770;GO:0042995;GO:0043005;GO:0043226;GO:0043227;GO:0043228;GO:0043229;GO:0043231;GO:0043232;GO:0043234;GO:0044424;GO:0044444;GO:0044464;GO:0070578		60	60	48	70.3	70.3	59.3	97303	34893.7	45739	41638.9	84735.2	71781.8	54901.6	56122.2	48029.4	37570.8	40757.2	70472.9	47240.8
Q8CJF9	Q8CJF9	Protein argonaute-3	Ago3	sp|Q8CJF9|AGO3_MOUSE Protein argonaute-3 OS=Mus musculus OX=10090 GN=Ago3 PE=2 SV=2	biological regulation;catabolic process;cellular catabolic process;cellular component assembly;cellular component assembly at cellular level;cellular component organization;cellular component organization at cellular level;cellular component organization or biogenesis;cellular component organization or biogenesis at cellular level;cellular macromolecular complex assembly;cellular macromolecular c…	binding;double-stranded RNA binding;miRNA binding;nucleic acid binding;pre-miRNA binding;RNA binding;single-stranded RNA binding	cell part;cytoplasm;cytoplasmic mRNA processing body;cytoplasmic part;intracellular non-membrane-bounded organelle;intracellular organelle;intracellular part;macromolecular complex;membrane;micro-ribonucleoprotein complex;non-membrane-bounded organelle;organelle;ribonucleoprotein complex;RISC-loading complex;RNA granule;RNAi effector complex;RNA-induced silencing complex		GO:0006139;GO:0006396;GO:0006401;GO:0006402;GO:0006417;GO:0006807;GO:0008152;GO:0009056;GO:0009057;GO:0009889;GO:0009890;GO:0009892;GO:0009987;GO:0010033;GO:0010468;GO:0010501;GO:0010556;GO:0010558;GO:0010605;GO:0010608;GO:0016043;GO:0016070;GO:0016071;GO:0017148;GO:0019222;GO:0022607;GO:0022618;GO:0031050;GO:0031054;GO:0031323;GO:0031324;GO:0031326;GO:0031327;GO:0032268;GO:0032269;GO:0034470;GO:…	GO:0003676;GO:0003723;GO:0003725;GO:0003727;GO:0005488;GO:0035198;GO:0070883	GO:0000932;GO:0005737;GO:0016020;GO:0016442;GO:0030529;GO:0031332;GO:0032991;GO:0035068;GO:0035770;GO:0043226;GO:0043228;GO:0043229;GO:0043232;GO:0044424;GO:0044444;GO:0044464;GO:0070578		18	3	3	25	5.2	5.2	97276		51.7272	128.1					292.271	219.401	89.9136		255.836
O35083	O35083	1-acyl-sn-glycerol-3-phosphate acyltransferase alpha	Agpat1	sp|O35083|PLCA_MOUSE 1-acyl-sn-glycerol-3-phosphate acyltransferase alpha OS=Mus musculus OX=10090 GN=Agpat1 PE=1 SV=1	acylglycerol biosynthetic process;acylglycerol metabolic process;biological regulation;biosynthetic process;carboxylic acid biosynthetic process;carboxylic acid metabolic process;CDP-diacylglycerol biosynthetic process;CDP-diacylglycerol metabolic process;cellular biosynthetic process;cellular ketone metabolic process;cellular lipid metabolic process;cellular metabolic process;cellular process;di…	1-acylglycerol-3-phosphate O-acyltransferase activity;acylglycerol O-acyltransferase activity;catalytic activity;O-acyltransferase activity;transferase activity;transferase activity, transferring acyl groups;transferase activity, transferring acyl groups other than amino-acyl groups	cell part;cytoplasmic part;endoplasmic reticulum membrane;endoplasmic reticulum part;integral to membrane;intracellular organelle part;intracellular part;intrinsic to membrane;membrane;membrane part;organelle membrane;organelle part	Fat digestion and absorption;Glycerolipid metabolism;Glycerophospholipid metabolism	GO:0001817;GO:0001819;GO:0006082;GO:0006629;GO:0006638;GO:0006639;GO:0006644;GO:0006650;GO:0006651;GO:0006654;GO:0006662;GO:0008152;GO:0008610;GO:0008654;GO:0009058;GO:0009987;GO:0016024;GO:0016053;GO:0018904;GO:0019637;GO:0019752;GO:0042180;GO:0043436;GO:0044237;GO:0044238;GO:0044249;GO:0044255;GO:0044281;GO:0044283;GO:0045017;GO:0046339;GO:0046341;GO:0046394;GO:0046460;GO:0046463;GO:0046473;GO:…	GO:0003824;GO:0003841;GO:0008374;GO:0016411;GO:0016740;GO:0016746;GO:0016747	GO:0005789;GO:0016020;GO:0016021;GO:0031090;GO:0031224;GO:0044422;GO:0044424;GO:0044425;GO:0044432;GO:0044444;GO:0044446;GO:0044464	ko00561;ko00564;ko04975	4	4	4	23.5	23.5	23.5	31709	560.522	356.367	632.303	21092	20552.9	14021.5	7932.74	2160.69	11200.7	516.397	18555.5	7098.04
Q8K3K7	Q8K3K7	1-acyl-sn-glycerol-3-phosphate acyltransferase beta	Agpat2	sp|Q8K3K7|PLCB_MOUSE 1-acyl-sn-glycerol-3-phosphate acyltransferase beta OS=Mus musculus OX=10090 GN=Agpat2 PE=1 SV=1	acylglycerol biosynthetic process;acylglycerol metabolic process;anatomical structure development;biological regulation;biosynthetic process;carboxylic acid biosynthetic process;carboxylic acid metabolic process;CDP-diacylglycerol biosynthetic process;CDP-diacylglycerol metabolic process;cellular biosynthetic process;cellular ketone metabolic process;cellular lipid metabolic process;cellular meta…	1-acylglycerol-3-phosphate O-acyltransferase activity;acylglycerol O-acyltransferase activity;catalytic activity;O-acyltransferase activity;transferase activity;transferase activity, transferring acyl groups;transferase activity, transferring acyl groups other than amino-acyl groups	cell part;cytoplasmic part;endoplasmic reticulum;endoplasmic reticulum membrane;endoplasmic reticulum part;integral to membrane;intracellular membrane-bounded organelle;intracellular organelle;intracellular organelle part;intracellular part;intrinsic to membrane;membrane;membrane part;membrane-bounded organelle;organelle;organelle membrane;organelle part	Fat digestion and absorption;Glycerolipid metabolism;Glycerophospholipid metabolism	GO:0001817;GO:0001819;GO:0006082;GO:0006629;GO:0006638;GO:0006639;GO:0006644;GO:0006650;GO:0006651;GO:0006654;GO:0006662;GO:0008152;GO:0008544;GO:0008610;GO:0008654;GO:0009058;GO:0009888;GO:0009987;GO:0016024;GO:0016053;GO:0018904;GO:0019637;GO:0019752;GO:0032502;GO:0042180;GO:0043436;GO:0044237;GO:0044238;GO:0044249;GO:0044255;GO:0044281;GO:0044283;GO:0045017;GO:0046339;GO:0046341;GO:0046394;GO:…	GO:0003824;GO:0003841;GO:0008374;GO:0016411;GO:0016740;GO:0016746;GO:0016747	GO:0005783;GO:0005789;GO:0016020;GO:0016021;GO:0031090;GO:0031224;GO:0043226;GO:0043227;GO:0043229;GO:0043231;GO:0044422;GO:0044424;GO:0044425;GO:0044432;GO:0044444;GO:0044446;GO:0044464	ko00561;ko00564;ko04975	3	3	3	16.5	16.5	16.5	31010	759.019	970.006	746.118	604.923	1040.14	597.102	2141.89		582.918	825.048	747.388	1362.4
Q9D517	Q9D517	1-acyl-sn-glycerol-3-phosphate acyltransferase gamma	Agpat3	sp|Q9D517|PLCC_MOUSE 1-acyl-sn-glycerol-3-phosphate acyltransferase gamma OS=Mus musculus OX=10090 GN=Agpat3 PE=1 SV=2	acylglycerol biosynthetic process;acylglycerol metabolic process;biosynthetic process;CDP-diacylglycerol biosynthetic process;CDP-diacylglycerol metabolic process;cellular biosynthetic process;cellular lipid metabolic process;cellular metabolic process;cellular process;diacylglycerol biosynthetic process;diacylglycerol metabolic process;glycerol ether biosynthetic process;glycerol ether metabolic…	1-acylglycerol-3-phosphate O-acyltransferase activity;acylglycerol O-acyltransferase activity;catalytic activity;lysophosphatidic acid acyltransferase activity;lysophospholipid acyltransferase activity;O-acyltransferase activity;transferase activity;transferase activity, transferring acyl groups;transferase activity, transferring acyl groups other than amino-acyl groups	cell part;cytoplasmic part;endoplasmic reticulum;endoplasmic reticulum membrane;endoplasmic reticulum part;envelope;integral to membrane;intracellular membrane-bounded organelle;intracellular organelle;intracellular organelle part;intracellular part;intrinsic to membrane;membrane;membrane part;membrane-bounded organelle;nuclear envelope;nuclear part;organelle;organelle envelope;organelle membrane…	Glycerolipid metabolism;Glycerophospholipid metabolism	GO:0006629;GO:0006638;GO:0006639;GO:0006644;GO:0006650;GO:0006651;GO:0006662;GO:0008152;GO:0008610;GO:0008654;GO:0009058;GO:0009987;GO:0016024;GO:0018904;GO:0019637;GO:0044237;GO:0044238;GO:0044249;GO:0044255;GO:0044281;GO:0045017;GO:0046339;GO:0046341;GO:0046460;GO:0046463;GO:0046474;GO:0046486;GO:0046504	GO:0003824;GO:0003841;GO:0008374;GO:0016411;GO:0016740;GO:0016746;GO:0016747;GO:0042171;GO:0071617	GO:0005635;GO:0005783;GO:0005789;GO:0005886;GO:0016020;GO:0016021;GO:0031090;GO:0031224;GO:0031967;GO:0031975;GO:0043226;GO:0043227;GO:0043229;GO:0043231;GO:0044422;GO:0044424;GO:0044425;GO:0044428;GO:0044432;GO:0044444;GO:0044446;GO:0044464	ko00561;ko00564	15	15	15	36.4	36.4	36.4	43295	7747.17	6541.65	8347.14	29832.8	29914.4	28359.6	22425.7	16789.1	19400.3	7545.32	29368.9	19538.4
Q8K4X7	Q8K4X7	1-acyl-sn-glycerol-3-phosphate acyltransferase delta	Agpat4	sp|Q8K4X7|PLCD_MOUSE 1-acyl-sn-glycerol-3-phosphate acyltransferase delta OS=Mus musculus OX=10090 GN=Agpat4 PE=1 SV=1	acylglycerol biosynthetic process;acylglycerol metabolic process;biosynthetic process;CDP-diacylglycerol biosynthetic process;CDP-diacylglycerol metabolic process;cellular biosynthetic process;cellular lipid metabolic process;cellular metabolic process;cellular process;diacylglycerol biosynthetic process;diacylglycerol metabolic process;glycerol ether biosynthetic process;glycerol ether metabolic…	1-acylglycerol-3-phosphate O-acyltransferase activity;acylglycerol O-acyltransferase activity;catalytic activity;O-acyltransferase activity;transferase activity;transferase activity, transferring acyl groups;transferase activity, transferring acyl groups other than amino-acyl groups	cell part;integral to membrane;intrinsic to membrane;membrane part	Glycerolipid metabolism;Glycerophospholipid metabolism	GO:0006629;GO:0006638;GO:0006639;GO:0006644;GO:0006650;GO:0006651;GO:0006662;GO:0008152;GO:0008610;GO:0008654;GO:0009058;GO:0009987;GO:0016024;GO:0018904;GO:0019637;GO:0044237;GO:0044238;GO:0044249;GO:0044255;GO:0044281;GO:0045017;GO:0046339;GO:0046341;GO:0046460;GO:0046463;GO:0046474;GO:0046486;GO:0046504	GO:0003824;GO:0003841;GO:0008374;GO:0016411;GO:0016740;GO:0016746;GO:0016747	GO:0016021;GO:0031224;GO:0044425;GO:0044464	ko00561;ko00564	11	11	11	28	28	28	43810	305.29	1660.35	1523.26	10637.5	9947.43	11670.4	2714.1	3147.31	4172.28	1162.97	10751.8	3344.56
Q9D1E8	Q9D1E8	1-acyl-sn-glycerol-3-phosphate acyltransferase epsilon	Agpat5	sp|Q9D1E8|PLCE_MOUSE 1-acyl-sn-glycerol-3-phosphate acyltransferase epsilon OS=Mus musculus OX=10090 GN=Agpat5 PE=1 SV=2	acylglycerol biosynthetic process;acylglycerol metabolic process;biosynthetic process;CDP-diacylglycerol biosynthetic process;CDP-diacylglycerol metabolic process;cell differentiation;cellular biosynthetic process;cellular developmental process;cellular lipid metabolic process;cellular metabolic process;cellular process;developmental process;diacylglycerol biosynthetic process;diacylglycerol meta…	1-acylglycerol-3-phosphate O-acyltransferase activity;acylglycerol O-acyltransferase activity;catalytic activity;O-acyltransferase activity;transferase activity;transferase activity, transferring acyl groups;transferase activity, transferring acyl groups other than amino-acyl groups	cell part;cytoplasmic part;endoplasmic reticulum membrane;endoplasmic reticulum part;envelope;integral to membrane;intracellular membrane-bounded organelle;intracellular organelle;intracellular organelle part;intracellular part;intrinsic to membrane;membrane;membrane part;membrane-bounded organelle;mitochondrion;nuclear envelope;nuclear part;organelle;organelle envelope;organelle membrane;organel…		GO:0002244;GO:0006629;GO:0006638;GO:0006639;GO:0006644;GO:0006650;GO:0006651;GO:0006662;GO:0008152;GO:0008610;GO:0008654;GO:0009058;GO:0009987;GO:0016024;GO:0018904;GO:0019637;GO:0030154;GO:0032502;GO:0044237;GO:0044238;GO:0044249;GO:0044255;GO:0044281;GO:0045017;GO:0046339;GO:0046341;GO:0046460;GO:0046463;GO:0046474;GO:0046486;GO:0046504;GO:0048869	GO:0003824;GO:0003841;GO:0008374;GO:0016411;GO:0016740;GO:0016746;GO:0016747	GO:0005635;GO:0005739;GO:0005789;GO:0016020;GO:0016021;GO:0031090;GO:0031224;GO:0031967;GO:0031975;GO:0043226;GO:0043227;GO:0043229;GO:0043231;GO:0044422;GO:0044424;GO:0044425;GO:0044428;GO:0044432;GO:0044444;GO:0044446;GO:0044464		9	9	9	32.3	32.3	32.3	42202	849.448	1651.9	1517.3	13001.4	13070.9	3561.6	7356.9	7525.33	13014.7	1339.55	9877.97	9298.98
Q8K2C8	Q8K2C8	Glycerol-3-phosphate acyltransferase 4	Agpat6	sp|Q8K2C8|GPAT4_MOUSE Glycerol-3-phosphate acyltransferase 4 OS=Mus musculus OX=10090 GN=Gpat4 PE=1 SV=1	acyl-CoA metabolic process;acylglycerol biosynthetic process;acylglycerol metabolic process;alcohol metabolic process;amine metabolic process;anatomical structure development;biological regulation;biosynthetic process;body fluid secretion;carboxylic acid metabolic process;CDP-diacylglycerol biosynthetic process;CDP-diacylglycerol metabolic process;cell maturation;cellular amine metabolic process;…	catalytic activity;glycerol-3-phosphate O-acyltransferase activity;O-acyltransferase activity;transferase activity;transferase activity, transferring acyl groups;transferase activity, transferring acyl groups other than amino-acyl groups	cell part;cytoplasmic part;endoplasmic reticulum;endoplasmic reticulum part;integral to endoplasmic reticulum membrane;integral to membrane;integral to organelle membrane;intracellular membrane-bounded organelle;intracellular organelle;intracellular organelle part;intracellular part;intrinsic to endoplasmic reticulum membrane;intrinsic to membrane;intrinsic to organelle membrane;membrane;membrane…	Glycerolipid metabolism;Glycerophospholipid metabolism	GO:0002069;GO:0002070;GO:0002071;GO:0006066;GO:0006082;GO:0006576;GO:0006629;GO:0006631;GO:0006637;GO:0006638;GO:0006639;GO:0006641;GO:0006644;GO:0006650;GO:0006651;GO:0006656;GO:0006662;GO:0006732;GO:0006807;GO:0006810;GO:0007589;GO:0007595;GO:0008152;GO:0008610;GO:0008654;GO:0009058;GO:0009308;GO:0009987;GO:0016024;GO:0018904;GO:0019432;GO:0019637;GO:0019752;GO:0021700;GO:0022414;GO:0030879;GO:…	GO:0003824;GO:0004366;GO:0008374;GO:0016740;GO:0016746;GO:0016747	GO:0005783;GO:0016020;GO:0016021;GO:0030176;GO:0031224;GO:0031227;GO:0031300;GO:0031301;GO:0043226;GO:0043227;GO:0043229;GO:0043231;GO:0044422;GO:0044424;GO:0044425;GO:0044432;GO:0044444;GO:0044446;GO:0044464	ko00561;ko00564	13	13	12	31.8	31.8	27.2	52181	235.302		416.167	10783.5	8233.14	8524.14	4162.21	6325.29	5729.25	325.734	9180.26	5405.58
Q8C0I1	Q8C0I1	Alkyldihydroxyacetonephosphate synthase, peroxisomal	Agps	sp|Q8C0I1|ADAS_MOUSE Alkyldihydroxyacetonephosphate synthase, peroxisomal OS=Mus musculus OX=10090 GN=Agps PE=1 SV=1	biosynthetic process;cellular biosynthetic process;cellular lipid metabolic process;cellular metabolic process;cellular process;ether lipid biosynthetic process;ether lipid metabolic process;glycerol ether biosynthetic process;glycerol ether metabolic process;glycerolipid biosynthetic process;glycerolipid metabolic process;lipid biosynthetic process;lipid metabolic process;metabolic process;organ…	alkylglycerone-phosphate synthase activity;binding;catalytic activity;coenzyme binding;cofactor binding;FAD binding;flavin adenine dinucleotide binding;oxidoreductase activity;oxidoreductase activity, acting on CH-OH group of donors;oxidoreductase activity, acting on the CH-OH group of donors, NAD or NADP as acceptor;transferase activity;transferase activity, transferring alkyl or aryl (other tha…	cell part;cytoplasmic part;intracellular membrane-bounded organelle;intracellular non-membrane-bounded organelle;intracellular organelle;intracellular organelle part;intracellular part;membrane;membrane-bounded organelle;microbody;microbody membrane;microbody part;mitochondrion;non-membrane-bounded organelle;nuclear part;nucleolus;organelle;organelle membrane;organelle part;peroxisomal membrane;p…	Ether lipid metabolism;Peroxisome	GO:0006629;GO:0006662;GO:0008152;GO:0008610;GO:0008611;GO:0009058;GO:0009987;GO:0018904;GO:0044237;GO:0044238;GO:0044249;GO:0044255;GO:0044281;GO:0045017;GO:0046485;GO:0046486;GO:0046504	GO:0003824;GO:0005488;GO:0008609;GO:0008762;GO:0016491;GO:0016614;GO:0016616;GO:0016740;GO:0016765;GO:0048037;GO:0050660;GO:0050662;GO:0071949	GO:0005730;GO:0005739;GO:0005777;GO:0005778;GO:0016020;GO:0031090;GO:0031903;GO:0042579;GO:0043226;GO:0043227;GO:0043228;GO:0043229;GO:0043231;GO:0043232;GO:0044422;GO:0044424;GO:0044428;GO:0044438;GO:0044439;GO:0044444;GO:0044446;GO:0044464	ko00565;ko04146	35	35	35	63.6	63.6	63.6	71683	6107.23	4825.22	4408.35	99296.2	83276.7	87042.6	65691.4	61587	67233.5	5113.6	89871.8	64837.3
O88312	O88312	Anterior gradient protein 2 homolog	Agr2	sp|O88312|AGR2_MOUSE Anterior gradient protein 2 homolog OS=Mus musculus OX=10090 GN=Agr2 PE=1 SV=1	biological regulation;body fluid secretion;cell differentiation;cellular developmental process;cellular process;developmental process;epithelial cell differentiation;establishment of localization;lung cell differentiation;lung epithelial cell differentiation;lung goblet cell differentiation;mucus secretion;multicellular organismal process;regulation of biological quality;regulation of body fluid …	binding;dystroglycan binding;glycoprotein binding;protein binding	cell part;cytoplasmic part;endoplasmic reticulum;extracellular region;intracellular membrane-bounded organelle;intracellular organelle;intracellular part;membrane-bounded organelle;mitochondrion;organelle		GO:0006810;GO:0007589;GO:0009987;GO:0030154;GO:0030855;GO:0032501;GO:0032502;GO:0046903;GO:0048869;GO:0050878;GO:0051234;GO:0060479;GO:0060480;GO:0060487;GO:0065007;GO:0065008;GO:0070254	GO:0001948;GO:0002162;GO:0005488;GO:0005515	GO:0005576;GO:0005739;GO:0005783;GO:0043226;GO:0043227;GO:0043229;GO:0043231;GO:0044424;GO:0044444;GO:0044464		1	1	1	9.7	9.7	9.7	19920				447.377	281.017		741.227	421.245			364.197	581.236
Q641K1-2;Q641K1;Q641K1-5;Q641K1-4;Q641K1-3	Q641K1-2;Q641K1;Q641K1-5;Q641K1-4;Q641K1-3	Cytosolic carboxypeptidase 1	Agtpbp1	sp|Q641K1-2|CBPC1_MOUSE Isoform 2 of Cytosolic carboxypeptidase 1 OS=Mus musculus OX=10090 GN=Agtpbp1;sp|Q641K1|CBPC1_MOUSE Cytosolic carboxypeptidase 1 OS=Mus musculus OX=10090 GN=Agtpbp1 PE=1 SV=2;sp|Q641K1-5|CBPC1_MOUSE Isoform 5 of Cytosolic carboxypep	adult behavior;adult locomotory behavior;adult walking behavior;anatomical structure development;behavior;biological regulation;cell differentiation;cell differentiation in hindbrain;cellular component organization;cellular component organization at cellular level;cellular component organization or biogenesis;cellular component organization or biogenesis at cellular level;cellular developmental p…	binding;carboxypeptidase activity;catalytic activity;cation binding;cytoskeletal protein binding;exopeptidase activity;hydrolase activity;ion binding;metal ion binding;metallocarboxypeptidase activity;metalloexopeptidase activity;metallopeptidase activity;peptidase activity;peptidase activity, acting on L-amino acid peptides;protein binding;transition metal ion binding;tubulin binding;zinc ion bi…	cell part;cytoplasm;cytoplasmic part;cytosol;intracellular membrane-bounded organelle;intracellular organelle;intracellular part;membrane-bounded organelle;mitochondrion;nucleus;organelle		GO:0001505;GO:0001754;GO:0003008;GO:0006464;GO:0006996;GO:0007005;GO:0007610;GO:0007626;GO:0007628;GO:0008152;GO:0008344;GO:0009987;GO:0016043;GO:0018193;GO:0018200;GO:0018410;GO:0019538;GO:0021533;GO:0021549;GO:0021680;GO:0021702;GO:0021772;GO:0021953;GO:0030154;GO:0030182;GO:0030534;GO:0032501;GO:0032502;GO:0035608;GO:0035609;GO:0035610;GO:0042133;GO:0043170;GO:0043412;GO:0043687;GO:0044237;GO:…	GO:0003824;GO:0004180;GO:0004181;GO:0005488;GO:0005515;GO:0008092;GO:0008233;GO:0008235;GO:0008237;GO:0008238;GO:0008270;GO:0015631;GO:0016787;GO:0043167;GO:0043169;GO:0046872;GO:0046914;GO:0070011	GO:0005634;GO:0005737;GO:0005739;GO:0005829;GO:0043226;GO:0043227;GO:0043229;GO:0043231;GO:0044424;GO:0044444;GO:0044464		6	6	6	6.8	6.8	6.8	132220			281.192		90.8395	161.38	56.4996	140.07	45.3474	281.192	126.11	80.639
Q9WVK0	Q9WVK0	Type-1 angiotensin II receptor-associated protein	Agtrap	sp|Q9WVK0|ATRAP_MOUSE Type-1 angiotensin II receptor-associated protein OS=Mus musculus OX=10090 GN=Agtrap PE=1 SV=2	biological regulation;regulation of biological quality;regulation of blood pressure;response to chemical stimulus;response to hypoxia;response to oxygen levels;response to stimulus;response to stress	angiotensin receptor activity;angiotensin type II receptor activity;binding;G-protein coupled receptor activity;molecular transducer activity;peptide binding;peptide receptor activity;peptide receptor activity, G-protein coupled;receptor activity;signal transducer activity;signaling receptor activity;transmembrane signaling receptor activity	cell cortex;cell part;cytoplasm;cytoplasmic part;cytoplasmic vesicle membrane;cytoplasmic vesicle part;endoplasmic reticulum membrane;endoplasmic reticulum part;Golgi apparatus part;Golgi membrane;integral to membrane;intracellular membrane-bounded organelle;intracellular organelle;intracellular organelle part;intracellular part;intrinsic to membrane;membrane;membrane part;membrane-bounded organe…		GO:0001666;GO:0006950;GO:0008217;GO:0042221;GO:0050896;GO:0065007;GO:0065008;GO:0070482	GO:0001595;GO:0001653;GO:0004871;GO:0004872;GO:0004888;GO:0004930;GO:0004945;GO:0005488;GO:0008528;GO:0038023;GO:0042277;GO:0060089	GO:0000139;GO:0005654;GO:0005737;GO:0005789;GO:0005886;GO:0005938;GO:0012506;GO:0016020;GO:0016021;GO:0030659;GO:0031090;GO:0031224;GO:0043226;GO:0043227;GO:0043229;GO:0043231;GO:0044422;GO:0044424;GO:0044425;GO:0044428;GO:0044431;GO:0044432;GO:0044433;GO:0044444;GO:0044446;GO:0044464		1	1	1	24.8	24.8	24.8	17525		1279.71	2453.59	21197.1				17219.7	18758.6	1866.65	21197.1	17989.2
Q8CJF7	Q8CJF7	Protein ELYS	Ahctf1	sp|Q8CJF7|ELYS_MOUSE Protein ELYS OS=Mus musculus OX=10090 GN=Ahctf1 PE=1 SV=1	anatomical structure development;biological regulation;biosynthetic process;cell cycle phase;cell cycle process;cellular biosynthetic process;cellular component assembly;cellular component assembly at cellular level;cellular component organization;cellular component organization at cellular level;cellular component organization or biogenesis;cellular component organization or biogenesis at cellul…	binding;DNA binding;nucleic acid binding;nucleic acid binding transcription factor activity;sequence-specific DNA binding transcription factor activity	cell part;chromatin;chromosomal part;condensed chromosome kinetochore;cytoplasm;extracellular membrane-bounded organelle;extracellular organelle;extracellular region part;extracellular vesicular exosome;intracellular membrane-bounded organelle;intracellular non-membrane-bounded organelle;intracellular organelle;intracellular organelle part;intracellular part;kinetochore;macromolecular complex;mem…		GO:0000280;GO:0000910;GO:0006139;GO:0006351;GO:0006355;GO:0006461;GO:0006807;GO:0006810;GO:0006996;GO:0006997;GO:0006999;GO:0007067;GO:0008152;GO:0009058;GO:0009059;GO:0009889;GO:0009891;GO:0009893;GO:0009987;GO:0010468;GO:0010556;GO:0010557;GO:0010604;GO:0010628;GO:0015031;GO:0015931;GO:0016043;GO:0016070;GO:0019219;GO:0019222;GO:0022402;GO:0022403;GO:0022607;GO:0030097;GO:0031323;GO:0031325;GO:…	GO:0001071;GO:0003676;GO:0003677;GO:0003700;GO:0005488	GO:0000776;GO:0000777;GO:0000785;GO:0005634;GO:0005654;GO:0005737;GO:0016020;GO:0016363;GO:0031080;GO:0031090;GO:0031965;GO:0031982;GO:0031988;GO:0032991;GO:0043226;GO:0043227;GO:0043228;GO:0043229;GO:0043230;GO:0043231;GO:0043232;GO:0043234;GO:0044421;GO:0044422;GO:0044424;GO:0044425;GO:0044427;GO:0044428;GO:0044446;GO:0044464;GO:0065010;GO:0070062		104	104	104	59.8	59.8	59.8	247640	5514.1	6333.23	4399.35	55500.8	57416.8	56659	32797.2	36697.2	31786.8	5415.56	56525.5	33760.4
P50247	P50247	Adenosylhomocysteinase	Ahcy	sp|P50247|SAHH_MOUSE Adenosylhomocysteinase OS=Mus musculus OX=10090 GN=Ahcy PE=1 SV=3	cellular metabolic process;cellular process;metabolic process;one-carbon metabolic process;small molecule metabolic process	adenosylhomocysteinase activity;catalytic activity;hydrolase activity;hydrolase activity, acting on ether bonds;trialkylsulfonium hydrolase activity	cell part;cytoplasmic membrane-bounded vesicle;cytoplasmic part;cytoplasmic vesicle;intracellular membrane-bounded organelle;intracellular organelle;intracellular part;melanosome;membrane-bounded organelle;membrane-bounded vesicle;organelle;pigment granule;vesicle	Cysteine and methionine metabolism	GO:0006730;GO:0008152;GO:0009987;GO:0044237;GO:0044281	GO:0003824;GO:0004013;GO:0016787;GO:0016801;GO:0016802	GO:0016023;GO:0031410;GO:0031982;GO:0031988;GO:0042470;GO:0043226;GO:0043227;GO:0043229;GO:0043231;GO:0044424;GO:0044444;GO:0044464;GO:0048770	ko00270	38	38	38	77.8	77.8	77.8	47688	438653	473828	490541	2059570	1915820	1785860	1725110	1548820	1472590	467674	1.92042e+06	1.58217e+06
Q80SW1	Q80SW1	Putative adenosylhomocysteinase 2	Ahcyl1	sp|Q80SW1|SAHH2_MOUSE S-adenosylhomocysteine hydrolase-like protein 1 OS=Mus musculus OX=10090 GN=Ahcyl1 PE=1 SV=1	amine metabolic process;biological regulation;carboxylic acid metabolic process;cellular amine metabolic process;cellular amino acid metabolic process;cellular ketone metabolic process;cellular macromolecule metabolic process;cellular metabolic process;cellular modified amino acid metabolic process;cellular nitrogen compound metabolic process;cellular process;coenzyme metabolic process;cofactor m…	catalytic activity;hydrolase activity	cell part;cytoplasmic part;cytosol;endoplasmic reticulum;extracellular membrane-bounded organelle;extracellular organelle;extracellular region part;extracellular vesicular exosome;intracellular membrane-bounded organelle;intracellular organelle;intracellular part;membrane-bounded organelle;membrane-bounded vesicle;organelle;vesicle	Cysteine and methionine metabolism	GO:0002028;GO:0006082;GO:0006139;GO:0006378;GO:0006396;GO:0006397;GO:0006520;GO:0006575;GO:0006605;GO:0006611;GO:0006730;GO:0006732;GO:0006790;GO:0006807;GO:0006810;GO:0006886;GO:0006913;GO:0008152;GO:0009116;GO:0009119;GO:0009308;GO:0009987;GO:0010468;GO:0010765;GO:0010959;GO:0015031;GO:0016070;GO:0016071;GO:0019219;GO:0019222;GO:0019752;GO:0022898;GO:0031123;GO:0031124;GO:0031323;GO:0031440;GO:…	GO:0003824;GO:0016787	GO:0005783;GO:0005829;GO:0031982;GO:0031988;GO:0043226;GO:0043227;GO:0043229;GO:0043230;GO:0043231;GO:0044421;GO:0044424;GO:0044444;GO:0044464;GO:0065010;GO:0070062	ko00270	30	18	18	64.2	45.7	45.7	58951	3133.25	3593.75	4817.71	73337.1	66246.6	55252.2	53999	44453	36806.9	3848.24	64945.3	45086.3
Q68FL4;Q68FL4-2	Q68FL4;Q68FL4-2	Putative adenosylhomocysteinase 3	Ahcyl2	sp|Q68FL4|SAHH3_MOUSE Putative adenosylhomocysteinase 3 OS=Mus musculus OX=10090 GN=Ahcyl2 PE=1 SV=1;sp|Q68FL4-2|SAHH3_MOUSE Isoform 2 of Putative adenosylhomocysteinase 3 OS=Mus musculus OX=10090 GN=Ahcyl2	amine metabolic process;carboxylic acid metabolic process;cellular amine metabolic process;cellular amino acid metabolic process;cellular ketone metabolic process;cellular metabolic process;cellular modified amino acid metabolic process;cellular nitrogen compound metabolic process;cellular process;coenzyme metabolic process;cofactor metabolic process;heterocycle metabolic process;metabolic proces…	catalytic activity;hydrolase activity	cell part;cytoplasmic part;cytosol;intracellular part	Cysteine and methionine metabolism	GO:0006082;GO:0006139;GO:0006520;GO:0006575;GO:0006730;GO:0006732;GO:0006790;GO:0006807;GO:0008152;GO:0009116;GO:0009119;GO:0009308;GO:0009987;GO:0019752;GO:0033353;GO:0034641;GO:0042180;GO:0042278;GO:0043436;GO:0044106;GO:0044237;GO:0044238;GO:0044281;GO:0046128;GO:0046483;GO:0046500;GO:0051186;GO:0055086;GO:0072521	GO:0003824;GO:0016787	GO:0005829;GO:0044424;GO:0044444;GO:0044464	ko00270	33	33	21	59.2	59.2	40	66899	12127.6	20685.2	17384.8	97596.5	96038.5	51858.5	89386.8	71891.6	55792.6	16732.5	81831.2	72357
Q6PAL7	Q6PAL7	AT-hook DNA-binding motif-containing protein 1	Ahdc1	sp|Q6PAL7|AHDC1_MOUSE AT-hook DNA-binding motif-containing protein 1 OS=Mus musculus OX=10090 GN=Ahdc1 PE=1 SV=1		binding;DNA binding;nucleic acid binding				GO:0003676;GO:0003677;GO:0005488			20	20	20	18.8	18.8	18.8	168080	35.3848	344.046	347.279	933.946	1644.39	597.271	471.098	884.843	520.736	242.237	1058.54	625.559
Q8K3E5;Q8K3E5-2	Q8K3E5;Q8K3E5-2	Jouberin	Ahi1	sp|Q8K3E5|AHI1_MOUSE Jouberin OS=Mus musculus OX=10090 GN=Ahi1 PE=1 SV=2;sp|Q8K3E5-2|AHI1_MOUSE Isoform 2 of Jouberin OS=Mus musculus OX=10090 GN=Ahi1	anatomical structure development;anatomical structure formation involved in morphogenesis;anatomical structure morphogenesis;axis specification;biological regulation;cell development;cell part morphogenesis;cell projection assembly;cell projection morphogenesis;cell projection organization;cell surface receptor linked signaling pathway;cellular component assembly;cellular component assembly at ce…	binding;identical protein binding;protein binding	adherens junction;anchoring junction;cell junction;cell part;cell projection;cell-cell junction;centriole;centrosome;cilium;cytoplasmic part;cytoskeletal part;intracellular non-membrane-bounded organelle;intracellular organelle;intracellular organelle part;intracellular part;microtubule organizing center;microtubule organizing center part;non-membrane-bounded organelle;nonmotile primary cilium;or…		GO:0001738;GO:0001947;GO:0002009;GO:0002090;GO:0002092;GO:0006355;GO:0006357;GO:0006810;GO:0006903;GO:0007165;GO:0007166;GO:0007167;GO:0007169;GO:0007389;GO:0007417;GO:0007423;GO:0008104;GO:0009653;GO:0009798;GO:0009889;GO:0009891;GO:0009893;GO:0009987;GO:0010468;GO:0010556;GO:0010557;GO:0010604;GO:0010628;GO:0010842;GO:0010927;GO:0010941;GO:0010975;GO:0010976;GO:0016043;GO:0016192;GO:0019219;GO:…	GO:0005488;GO:0005515;GO:0042802	GO:0001750;GO:0005813;GO:0005814;GO:0005815;GO:0005911;GO:0005912;GO:0005929;GO:0030054;GO:0031513;GO:0042995;GO:0043226;GO:0043228;GO:0043229;GO:0043232;GO:0044422;GO:0044424;GO:0044430;GO:0044444;GO:0044446;GO:0044450;GO:0044464;GO:0070161;GO:0072372		10	10	10	16.9	16.9	16.9	119650				889.275	538.068	214.929	27.7167	38.024	120.307		547.424	62.0159
E9Q616;A0A494BBD5;G5E8K8;A0A494B8Y7	E9Q616		Ahnak	tr|E9Q616|E9Q616_MOUSE AHNAK nucleoprotein (desmoyokin) OS=Mus musculus OX=10090 GN=Ahnak PE=1 SV=1	biological regulation;cellular component assembly;cellular component organization;cellular component organization or biogenesis;macromolecular complex assembly;macromolecular complex subunit organization;protein complex assembly;protein complex subunit organization;protein oligomerization;regulation of biological process;regulation of cellular metabolic process;regulation of cellular process;regu…		actin cytoskeleton;adherens junction;anchoring junction;cell junction;cell part;cell-cell contact zone;cell-cell junction;cell-substrate adherens junction;cell-substrate junction;contractile fiber part;costamere;cytoplasm;cytoplasmic part;cytoskeleton;cytosol;extracellular membrane-bounded organelle;extracellular organelle;extracellular region part;extracellular vesicular exosome;focal adhesion;i…		GO:0006461;GO:0010468;GO:0016043;GO:0019219;GO:0019222;GO:0022607;GO:0031323;GO:0043484;GO:0043933;GO:0050789;GO:0050794;GO:0051171;GO:0051252;GO:0051259;GO:0060255;GO:0065003;GO:0065007;GO:0071822;GO:0071840;GO:0080090		GO:0005634;GO:0005737;GO:0005765;GO:0005774;GO:0005829;GO:0005856;GO:0005886;GO:0005911;GO:0005912;GO:0005924;GO:0005925;GO:0015629;GO:0016020;GO:0030054;GO:0030055;GO:0031090;GO:0031982;GO:0031988;GO:0042383;GO:0043034;GO:0043226;GO:0043227;GO:0043228;GO:0043229;GO:0043230;GO:0043231;GO:0043232;GO:0044291;GO:0044421;GO:0044422;GO:0044424;GO:0044425;GO:0044437;GO:0044444;GO:0044446;GO:0044449;GO:…		203	203	203	66.7	66.7	66.7	604250	2076.52	1613.18	1741.71	39189.6	46622.4	65705.8	36935.2	47692.9	45996.2	1810.47	50505.9	43541.4
P30561	P30561	Aryl hydrocarbon receptor	Ahr	sp|P30561|AHR_MOUSE Aryl hydrocarbon receptor OS=Mus musculus OX=10090 GN=Ahr PE=1 SV=3	anatomical structure development;anatomical structure morphogenesis;B cell activation;B cell differentiation;B cell homeostasis;B-1 B cell homeostasis;biological regulation;biosynthetic process;blood circulation;blood vessel development;blood vessel morphogenesis;blood vessel remodeling;branching morphogenesis of a tube;camera-type eye development;cardiac chamber morphogenesis;cardiac left ventri…	binding;DNA binding;E-box binding;enhancer binding;heat shock protein binding;Hsp90 protein binding;ligand-dependent nuclear receptor activity;molecular transducer activity;nucleic acid binding;nucleic acid binding transcription factor activity;protein binding;protein dimerization activity;protein heterodimerization activity;receptor activity;regulatory region DNA binding;regulatory region nuclei…	aryl hydrocarbon receptor complex;cell part;cytoplasm;cytoplasmic part;cytosol;cytosolic aryl hydrocarbon receptor complex;cytosolic part;intracellular membrane-bounded organelle;intracellular organelle;intracellular organelle part;intracellular part;macromolecular complex;membrane-bounded organelle;nuclear aryl hydrocarbon receptor complex;nuclear part;nucleoplasm;nucleoplasm part;nucleus;organe…		GO:0000122;GO:0000902;GO:0001568;GO:0001569;GO:0001654;GO:0001763;GO:0001775;GO:0001776;GO:0001782;GO:0001889;GO:0001922;GO:0001974;GO:0002009;GO:0002260;GO:0002376;GO:0002521;GO:0002682;GO:0002694;GO:0003006;GO:0003008;GO:0003013;GO:0003018;GO:0003085;GO:0003206;GO:0003208;GO:0003214;GO:0003241;GO:0003243;GO:0006139;GO:0006351;GO:0006355;GO:0006357;GO:0006366;GO:0006805;GO:0006807;GO:0006950;GO:…	GO:0000975;GO:0000981;GO:0001067;GO:0001071;GO:0003676;GO:0003677;GO:0003700;GO:0003705;GO:0004871;GO:0004872;GO:0004879;GO:0005488;GO:0005515;GO:0008134;GO:0031072;GO:0035326;GO:0038023;GO:0043565;GO:0044212;GO:0046982;GO:0046983;GO:0051879;GO:0060089;GO:0070888	GO:0005634;GO:0005654;GO:0005667;GO:0005737;GO:0005829;GO:0032991;GO:0034751;GO:0034752;GO:0034753;GO:0043226;GO:0043227;GO:0043229;GO:0043231;GO:0043234;GO:0043235;GO:0044422;GO:0044424;GO:0044428;GO:0044444;GO:0044445;GO:0044446;GO:0044451;GO:0044464		5	5	5	12.7	12.7	12.7	95016				792.636			1013.49	672.514	638.303		792.636	774.769
Q3U1U7-2;Q3U1U7;Q3U1U7-3	Q3U1U7-2;Q3U1U7	Aryl hydrocarbon receptor repressor	Ahrr	sp|Q3U1U7-2|AHRR_MOUSE Isoform 2 of Aryl hydrocarbon receptor repressor OS=Mus musculus OX=10090 GN=Ahrr;sp|Q3U1U7|AHRR_MOUSE Aryl hydrocarbon receptor repressor OS=Mus musculus OX=10090 GN=Ahrr PE=1 SV=1	biological regulation;cellular metabolic process;cellular process;metabolic process;negative regulation of biological process;negative regulation of biosynthetic process;negative regulation of cellular biosynthetic process;negative regulation of cellular macromolecule biosynthetic process;negative regulation of cellular metabolic process;negative regulation of cellular process;negative regulation…	binding;DNA binding;molecular transducer activity;nucleic acid binding;protein binding transcription factor activity;RNA polymerase II transcription factor binding transcription factor activity;RNA polymerase II transcription factor binding transcription factor activity involved in negative regulation of transcription;signal transducer activity;transcription factor binding transcription factor ac…	cell part;cytoplasm;intracellular membrane-bounded organelle;intracellular organelle;intracellular part;membrane-bounded organelle;nucleus;organelle		GO:0000122;GO:0006355;GO:0006357;GO:0006805;GO:0008152;GO:0009410;GO:0009889;GO:0009890;GO:0009892;GO:0009893;GO:0009987;GO:0010468;GO:0010556;GO:0010558;GO:0010604;GO:0010605;GO:0010629;GO:0019219;GO:0019222;GO:0031323;GO:0031324;GO:0031325;GO:0031326;GO:0031327;GO:0031399;GO:0031401;GO:0032268;GO:0032270;GO:0033233;GO:0033235;GO:0042221;GO:0044237;GO:0045892;GO:0045934;GO:0048518;GO:0048519;GO:…	GO:0000988;GO:0000989;GO:0001076;GO:0001191;GO:0003676;GO:0003677;GO:0004871;GO:0005488;GO:0060089	GO:0005634;GO:0005737;GO:0043226;GO:0043227;GO:0043229;GO:0043231;GO:0044424;GO:0044464		3	3	3	8.4	8.4	8.4	63286			905.586	616.31				29.2934		905.586	616.31	29.2934
Q8BK64	Q8BK64	Activator of 90 kDa heat shock protein ATPase homolog 1	Ahsa1	sp|Q8BK64|AHSA1_MOUSE Activator of 90 kDa heat shock protein ATPase homolog 1 OS=Mus musculus OX=10090 GN=Ahsa1 PE=1 SV=2	biological regulation;cellular macromolecule metabolic process;cellular metabolic process;cellular process;cellular protein metabolic process;macromolecule metabolic process;metabolic process;positive regulation of ATPase activity;positive regulation of catalytic activity;positive regulation of hydrolase activity;positive regulation of molecular function;primary metabolic process;protein folding;…	ATPase activator activity;ATPase regulator activity;binding;chaperone binding;enzyme activator activity;enzyme regulator activity;nucleoside-triphosphatase regulator activity;protein binding	cell part;cytoplasm;cytoplasmic part;cytosol;endoplasmic reticulum;extracellular membrane-bounded organelle;extracellular organelle;extracellular region part;extracellular vesicular exosome;intracellular membrane-bounded organelle;intracellular organelle;intracellular part;membrane-bounded organelle;membrane-bounded vesicle;organelle;vesicle		GO:0006140;GO:0006457;GO:0006950;GO:0008152;GO:0009894;GO:0009987;GO:0019219;GO:0019222;GO:0019538;GO:0030811;GO:0031323;GO:0031329;GO:0032781;GO:0033121;GO:0043085;GO:0043170;GO:0043462;GO:0044093;GO:0044237;GO:0044238;GO:0044260;GO:0044267;GO:0050789;GO:0050790;GO:0050794;GO:0050896;GO:0051171;GO:0051336;GO:0051345;GO:0065007;GO:0065009;GO:0080090	GO:0001671;GO:0005488;GO:0005515;GO:0008047;GO:0030234;GO:0051087;GO:0060589;GO:0060590	GO:0005737;GO:0005783;GO:0005829;GO:0031982;GO:0031988;GO:0043226;GO:0043227;GO:0043229;GO:0043230;GO:0043231;GO:0044421;GO:0044424;GO:0044444;GO:0044464;GO:0065010;GO:0070062		32	32	32	78.7	78.7	78.7	38117	53427.6	75302	62310.9	1534020	1512410	1165620	1198800	864611	922222	63680.2	1.40402e+06	995211
Q8N9S3;Q8N9S3-2;Q8N9S3-3	Q8N9S3;Q8N9S3-2;Q8N9S3-3	Activator of 90 kDa heat shock protein ATPase homolog 2	Ahsa2	sp|Q8N9S3|AHSA2_MOUSE Activator of 90 kDa heat shock protein ATPase homolog 2 OS=Mus musculus OX=10090 GN=Ahsa2 PE=1 SV=2;sp|Q8N9S3-2|AHSA2_MOUSE Isoform 2 of Activator of 90 kDa heat shock protein ATPase homolog 2 OS=Mus musculus OX=10090 GN=Ahsa2;sp|Q8N9	response to stimulus;response to stress	ATPase activator activity;ATPase regulator activity;enzyme activator activity;enzyme regulator activity;nucleoside-triphosphatase regulator activity			GO:0006950;GO:0050896	GO:0001671;GO:0008047;GO:0030234;GO:0060589;GO:0060590			13	13	13	55	55	55	37648	197.893	664.586	886.278	22082.3	19471.3	24974.1	19669	21170.9	10248.9	582.919	22175.9	17029.6
Q8C4Q6;Q8C4Q6-2	Q8C4Q6;Q8C4Q6-2	Axin interactor, dorsalization-associated protein	Aida	sp|Q8C4Q6|AIDA_MOUSE Axin interactor, dorsalization-associated protein OS=Mus musculus OX=10090 GN=Aida PE=1 SV=1;sp|Q8C4Q6-2|AIDA_MOUSE Isoform 2 of Axin interactor, dorsalization-associated protein OS=Mus musculus OX=10090 GN=Aida	biological regulation;determination of ventral identity;developmental process;dorsal/ventral pattern formation;negative regulation of biological process;negative regulation of catalytic activity;negative regulation of cell communication;negative regulation of cellular process;negative regulation of determination of dorsal identity;negative regulation of developmental process;negative regulation o…	binding;protein binding;protein domain specific binding	cell part;cytoplasm;intracellular part		GO:0001932;GO:0003002;GO:0006469;GO:0007389;GO:0009953;GO:0009966;GO:0009968;GO:0010627;GO:0010646;GO:0010648;GO:0010741;GO:0019220;GO:0019222;GO:0023051;GO:0023057;GO:0031323;GO:0031399;GO:0032268;GO:0032502;GO:0033673;GO:0042325;GO:0043086;GO:0043393;GO:0043405;GO:0043407;GO:0043408;GO:0043409;GO:0043496;GO:0043506;GO:0043508;GO:0043549;GO:0044092;GO:0045859;GO:0046328;GO:0046329;GO:0048264;GO:…	GO:0005488;GO:0005515;GO:0019904	GO:0005737;GO:0044424;GO:0044464		11	11	11	50.2	50.2	50.2	34888	2350.14	2336.67	2007.03	11458	7517.14	8987.51	11360.8	8919.94	4877.95	2231.28	9320.88	8386.23
Q9EQX4	Q9EQX4	Allograft inflammatory factor 1-like	Aif1l	sp|Q9EQX4|AIF1L_MOUSE Allograft inflammatory factor 1-like OS=Mus musculus OX=10090 GN=Aif1l PE=1 SV=1		actin binding;actin filament binding;binding;calcium ion binding;cation binding;cytoskeletal protein binding;ion binding;metal ion binding;protein binding	actin cytoskeleton;actin filament;adherens junction;anchoring junction;cell junction;cell part;cell projection membrane;cell projection part;cell-substrate adherens junction;cell-substrate junction;cytoplasm;cytoskeletal part;cytoskeleton;extracellular membrane-bounded organelle;extracellular organelle;extracellular region part;extracellular vesicular exosome;focal adhesion;intracellular non-memb…			GO:0003779;GO:0005488;GO:0005509;GO:0005515;GO:0008092;GO:0043167;GO:0043169;GO:0046872;GO:0051015	GO:0005737;GO:0005856;GO:0005884;GO:0005912;GO:0005924;GO:0005925;GO:0015629;GO:0030054;GO:0030055;GO:0031253;GO:0031256;GO:0031982;GO:0031988;GO:0032587;GO:0032991;GO:0043226;GO:0043227;GO:0043228;GO:0043229;GO:0043230;GO:0043232;GO:0043234;GO:0044421;GO:0044422;GO:0044424;GO:0044425;GO:0044430;GO:0044446;GO:0044459;GO:0044463;GO:0044464;GO:0065010;GO:0070062;GO:0070161		1	1	1	6.7	6.7	6.7	17024							168.546					168.546
Q9Z0X1	Q9Z0X1	Apoptosis-inducing factor 1, mitochondrial	Aifm1	sp|Q9Z0X1|AIFM1_MOUSE Apoptosis-inducing factor 1, mitochondrial OS=Mus musculus OX=10090 GN=Aifm1 PE=1 SV=1	activation of caspase activity;apoptosis;apoptosis in response to endoplasmic reticulum stress;apoptotic mitochondrial changes;biological regulation;cell death;cell differentiation;cell redox homeostasis;cellular component assembly;cellular component assembly at cellular level;cellular component biogenesis;cellular component organization;cellular component organization at cellular level;cellular …	binding;catalytic activity;coenzyme binding;cofactor binding;DNA binding;electron-transferring-flavoprotein dehydrogenase activity;FAD binding;flavin adenine dinucleotide binding;NAD(P)H oxidase activity;nucleic acid binding;oxidoreductase activity;oxidoreductase activity, acting on NADH or NADPH;oxidoreductase activity, acting on NADH or NADPH, oxygen as acceptor;oxidoreductase activity, acting …	cell part;cytoplasm;cytoplasmic part;cytosol;intracellular membrane-bounded organelle;intracellular organelle;intracellular organelle part;intracellular part;membrane;membrane-bounded organelle;membrane-enclosed lumen;mitochondrial inner membrane;mitochondrial intermembrane space;mitochondrial membrane;mitochondrial outer membrane;mitochondrial part;mitochondrion;nucleus;organelle;organelle envel…	Apoptosis	GO:0006461;GO:0006915;GO:0006919;GO:0006950;GO:0006979;GO:0006996;GO:0007005;GO:0008219;GO:0008637;GO:0009987;GO:0010257;GO:0010941;GO:0010942;GO:0010952;GO:0012501;GO:0016043;GO:0016265;GO:0019222;GO:0019725;GO:0022607;GO:0030154;GO:0030182;GO:0032502;GO:0032981;GO:0033108;GO:0034621;GO:0034622;GO:0042221;GO:0042592;GO:0042981;GO:0043065;GO:0043067;GO:0043068;GO:0043085;GO:0043280;GO:0043281;GO:…	GO:0003676;GO:0003677;GO:0003824;GO:0004174;GO:0005488;GO:0016174;GO:0016491;GO:0016645;GO:0016649;GO:0016651;GO:0048037;GO:0050660;GO:0050662;GO:0050664;GO:0071949	GO:0005634;GO:0005737;GO:0005739;GO:0005741;GO:0005743;GO:0005758;GO:0005829;GO:0016020;GO:0019866;GO:0019867;GO:0031090;GO:0031966;GO:0031968;GO:0031970;GO:0031974;GO:0043226;GO:0043227;GO:0043229;GO:0043231;GO:0044422;GO:0044424;GO:0044429;GO:0044444;GO:0044446;GO:0044464;GO:0048471	ko04210	30	30	30	59.5	59.5	59.5	66765	16929.7	21439.2	16551.3	246236	244576	268069	222357	212097	171067	18306.7	252960	201840
A0A0G2JG52;E9PVP1	A0A0G2JG52;E9PVP1		Aim1	tr|A0A0G2JG52|A0A0G2JG52_MOUSE Crystallin beta-gamma domain-containing 1 OS=Mus musculus OX=10090 GN=Crybg1 PE=1 SV=1;tr|E9PVP1|E9PVP1_MOUSE Crystallin beta-gamma domain-containing 1 OS=Mus musculus OX=10090 GN=Crybg1 PE=1 SV=1									35	35	35	28.2	28.2	28.2	223450	152.914	55.1321	35.8221	3055.08	3921.23	4800.84	6245.53	9671.91	8846.38	81.2894	3925.72	8254.61
Q91VJ1	Q91VJ1	Interferon-inducible protein AIM2	Aim2	sp|Q91VJ1|AIM2_MOUSE Interferon-inducible protein AIM2 OS=Mus musculus OX=10090 GN=Aim2 PE=1 SV=2	activation of immune response;activation of innate immune response;apoptosis;biological regulation;cell death;cell surface receptor linked signaling pathway;cellular process;cellular response to chemical stimulus;cellular response to cytokine stimulus;cellular response to drug;cellular response to interferon-beta;cellular response to organic substance;cellular response to stimulus;cellular respon…	binding;DNA binding;double-stranded DNA binding;identical protein binding;nucleic acid binding;protein binding;structure-specific DNA binding	cell part;cytoplasm;cytoplasmic part;cytosol;intracellular membrane-bounded organelle;intracellular organelle;intracellular part;membrane-bounded organelle;nucleus;organelle	Cytosolic DNA-sensing pathway	GO:0001817;GO:0001819;GO:0002218;GO:0002230;GO:0002253;GO:0002376;GO:0002682;GO:0002684;GO:0002697;GO:0002831;GO:0006355;GO:0006810;GO:0006915;GO:0006950;GO:0006952;GO:0006954;GO:0006955;GO:0007165;GO:0007166;GO:0008219;GO:0009306;GO:0009611;GO:0009889;GO:0009987;GO:0010033;GO:0010468;GO:0010556;GO:0010950;GO:0010952;GO:0012501;GO:0015031;GO:0016265;GO:0019219;GO:0019221;GO:0019222;GO:0031323;GO:…	GO:0003676;GO:0003677;GO:0003690;GO:0005488;GO:0005515;GO:0042802;GO:0043566	GO:0005634;GO:0005737;GO:0005829;GO:0043226;GO:0043227;GO:0043229;GO:0043231;GO:0044424;GO:0044444;GO:0044464	ko04623	14	14	14	48.6	48.6	48.6	40155	1784.72	1254.19	2625.76	30000.6	15710.6	22221.8	25800.5	33364.5	28378.6	1888.22	22644.3	29181.2
P31230	P31230	Aminoacyl tRNA synthase complex-interacting multifunctional protein 1;Endothelial monocyte-activating polypeptide 2	Aimp1	sp|P31230|AIMP1_MOUSE Aminoacyl tRNA synthase complex-interacting multifunctional protein 1 OS=Mus musculus OX=10090 GN=Aimp1 PE=1 SV=2	alcohol metabolic process;anatomical structure formation involved in morphogenesis;angiogenesis;apoptosis;biological adhesion;biological regulation;biosynthetic process;carbohydrate metabolic process;cell adhesion;cell communication;cell death;cell migration;cell motility;cell-cell signaling;cellular biosynthetic process;cellular carbohydrate metabolic process;cellular component movement;cellular…	binding;cytokine activity;identical protein binding;nucleic acid binding;protein binding;protein dimerization activity;protein homodimerization activity;receptor binding;RNA binding;tRNA binding	aminoacyl-tRNA synthetase multienzyme complex;cell part;cell surface;cytoplasm;cytoplasmic membrane-bounded vesicle;cytoplasmic part;cytoplasmic vesicle;cytosol;endoplasmic reticulum;extracellular region part;extracellular space;Golgi apparatus;intracellular membrane-bounded organelle;intracellular organelle;intracellular part;macromolecular complex;membrane;membrane-bounded organelle;membrane-bo…		GO:0001525;GO:0001936;GO:0001937;GO:0002376;GO:0005975;GO:0005996;GO:0006006;GO:0006066;GO:0006412;GO:0006915;GO:0006928;GO:0006950;GO:0006952;GO:0006954;GO:0007154;GO:0007155;GO:0007267;GO:0008152;GO:0008219;GO:0008285;GO:0009058;GO:0009059;GO:0009611;GO:0009987;GO:0012501;GO:0016265;GO:0016477;GO:0019318;GO:0019538;GO:0022610;GO:0023052;GO:0032502;GO:0034645;GO:0040011;GO:0042127;GO:0043170;GO:…	GO:0000049;GO:0003676;GO:0003723;GO:0005102;GO:0005125;GO:0005488;GO:0005515;GO:0042802;GO:0042803;GO:0046983	GO:0005615;GO:0005634;GO:0005737;GO:0005783;GO:0005794;GO:0005829;GO:0009986;GO:0016020;GO:0016023;GO:0017101;GO:0030133;GO:0031410;GO:0031982;GO:0031988;GO:0032991;GO:0043226;GO:0043227;GO:0043229;GO:0043231;GO:0043234;GO:0044421;GO:0044424;GO:0044444;GO:0044464		27	27	27	81.9	81.9	81.9	33997	19454.3	23482.9	19976.7	716508	686652	702063	556836	478427	361844	20971.3	701741	465702
Q8R010	Q8R010	Aminoacyl tRNA synthase complex-interacting multifunctional protein 2	Aimp2	sp|Q8R010|AIMP2_MOUSE Aminoacyl tRNA synthase complex-interacting multifunctional protein 2 OS=Mus musculus OX=10090 GN=Aimp2 PE=1 SV=2	apoptosis;biological regulation;biosynthetic process;cell death;cell differentiation;cellular biosynthetic process;cellular developmental process;cellular macromolecule biosynthetic process;cellular macromolecule metabolic process;cellular metabolic process;cellular process;cellular protein metabolic process;death;developmental process;epithelial cell differentiation;lung cell differentiation;lun…		cell part;cytoplasmic part;cytosol;intracellular membrane-bounded organelle;intracellular organelle;intracellular part;membrane;membrane-bounded organelle;nucleus;organelle		GO:0006412;GO:0006915;GO:0008152;GO:0008219;GO:0008285;GO:0009058;GO:0009059;GO:0009893;GO:0009987;GO:0010604;GO:0012501;GO:0016265;GO:0019222;GO:0019538;GO:0030154;GO:0030855;GO:0031323;GO:0031325;GO:0031396;GO:0031398;GO:0031399;GO:0031401;GO:0032268;GO:0032270;GO:0032502;GO:0034645;GO:0042127;GO:0043170;GO:0044237;GO:0044238;GO:0044249;GO:0044260;GO:0044267;GO:0048518;GO:0048519;GO:0048522;GO:…		GO:0005634;GO:0005829;GO:0016020;GO:0043226;GO:0043227;GO:0043229;GO:0043231;GO:0044424;GO:0044444;GO:0044464		14	14	14	54.7	54.7	54.7	35377	5717.51	5875.85	5305.9	292949	363746	269115	287243	218356	177086	5633.09	308603	227562
O08915	O08915	AH receptor-interacting protein	Aip	sp|O08915|AIP_MOUSE AH receptor-interacting protein OS=Mus musculus OX=10090 GN=Aip PE=1 SV=1	biological regulation;cellular macromolecule metabolic process;cellular metabolic process;cellular process;cellular protein metabolic process;establishment of localization;establishment of localization in cell;establishment of protein localization;establishment of protein localization in mitochondrion;establishment of protein localization to organelle;intracellular protein transport;intracellular…	aryl hydrocarbon receptor binding;binding;GAF domain binding;protein binding;protein binding transcription factor activity;protein domain specific binding;receptor binding;transcription cofactor activity;transcription factor binding;transcription factor binding transcription factor activity;unfolded protein binding	aryl hydrocarbon receptor complex;cell part;cytoplasm;cytoplasmic part;cytosol;intracellular organelle part;intracellular part;macromolecular complex;membrane;nuclear part;nucleoplasm;organelle part;plasma membrane;protein complex;receptor complex		GO:0006457;GO:0006605;GO:0006626;GO:0006805;GO:0006810;GO:0006839;GO:0006886;GO:0008152;GO:0009966;GO:0009987;GO:0010627;GO:0010738;GO:0015031;GO:0017038;GO:0019222;GO:0019538;GO:0022417;GO:0023051;GO:0043086;GO:0043170;GO:0044092;GO:0044237;GO:0044238;GO:0044260;GO:0044267;GO:0045184;GO:0046907;GO:0048583;GO:0050789;GO:0050790;GO:0050794;GO:0051234;GO:0051336;GO:0051342;GO:0051344;GO:0051346;GO:…	GO:0000988;GO:0000989;GO:0003712;GO:0005102;GO:0005488;GO:0005515;GO:0008134;GO:0017162;GO:0019904;GO:0036004;GO:0051082	GO:0005654;GO:0005737;GO:0005829;GO:0005886;GO:0016020;GO:0032991;GO:0034751;GO:0043234;GO:0043235;GO:0044422;GO:0044424;GO:0044428;GO:0044444;GO:0044446;GO:0044464		20	20	20	60.3	60.3	60.3	37605	15611.4	20755.2	19069.4	148430	165892	148163	148240	130001	109220	18478.7	154162	129154
Q9WTP6-2;Q9WTP6	Q9WTP6-2;Q9WTP6	Adenylate kinase 2, mitochondrial;Adenylate kinase 2, mitochondrial, N-terminally processed	Ak2	sp|Q9WTP6-2|KAD2_MOUSE Isoform 2 of Adenylate kinase 2, mitochondrial OS=Mus musculus OX=10090 GN=Ak2;sp|Q9WTP6|KAD2_MOUSE Adenylate kinase 2, mitochondrial OS=Mus musculus OX=10090 GN=Ak2 PE=1 SV=5	2'-deoxyribonucleotide metabolic process;ADP biosynthetic process;ADP metabolic process;AMP metabolic process;anatomical structure development;biosynthetic process;brain development;cellular biosynthetic process;cellular metabolic process;cellular nitrogen compound biosynthetic process;cellular nitrogen compound metabolic process;cellular process;dATP metabolic process;deoxyribonucleoside triphos…	adenyl nucleotide binding;adenyl ribonucleotide binding;adenylate kinase activity;ATP binding;binding;catalytic activity;kinase activity;nucleobase-containing compound kinase activity;nucleotide binding;nucleotide kinase activity;phosphotransferase activity, phosphate group as acceptor;purine nucleotide binding;purine ribonucleoside triphosphate binding;purine ribonucleotide binding;ribonucleotid…	cell part;cytoplasmic part;cytosol;extracellular membrane-bounded organelle;extracellular organelle;extracellular region part;extracellular vesicular exosome;intracellular membrane-bounded organelle;intracellular organelle;intracellular organelle part;intracellular part;membrane;membrane-bounded organelle;membrane-bounded vesicle;membrane-enclosed lumen;mitochondrial inner membrane;mitochondrial …	Purine metabolism	GO:0001889;GO:0006091;GO:0006119;GO:0006139;GO:0006163;GO:0006164;GO:0006172;GO:0006753;GO:0006793;GO:0006796;GO:0006807;GO:0007420;GO:0008152;GO:0009058;GO:0009117;GO:0009123;GO:0009126;GO:0009132;GO:0009133;GO:0009135;GO:0009136;GO:0009141;GO:0009144;GO:0009150;GO:0009151;GO:0009152;GO:0009161;GO:0009165;GO:0009167;GO:0009179;GO:0009180;GO:0009185;GO:0009188;GO:0009200;GO:0009215;GO:0009259;GO:…	GO:0000166;GO:0003824;GO:0004017;GO:0005488;GO:0005524;GO:0016301;GO:0016740;GO:0016772;GO:0016776;GO:0017076;GO:0019201;GO:0019205;GO:0030554;GO:0032553;GO:0032555;GO:0032559;GO:0035639	GO:0005739;GO:0005743;GO:0005758;GO:0005829;GO:0016020;GO:0019866;GO:0031090;GO:0031966;GO:0031970;GO:0031974;GO:0031982;GO:0031988;GO:0043226;GO:0043227;GO:0043229;GO:0043230;GO:0043231;GO:0044421;GO:0044422;GO:0044424;GO:0044429;GO:0044444;GO:0044446;GO:0044464;GO:0065010;GO:0070062	ko00230	19	19	19	72.4	72.4	72.4	25605	13204.3	12404	15893.9	290316	837285	841934	678394	493755	446209	13834.1	656512	539453
Q9WTP7	Q9WTP7	GTP:AMP phosphotransferase AK3, mitochondrial	Ak3	sp|Q9WTP7|KAD3_MOUSE GTP:AMP phosphotransferase AK3, mitochondrial OS=Mus musculus OX=10090 GN=Ak3 PE=1 SV=3	ADP biosynthetic process;ADP metabolic process;AMP metabolic process;biosynthetic process;cellular biosynthetic process;cellular metabolic process;cellular nitrogen compound biosynthetic process;cellular nitrogen compound metabolic process;cellular process;GTP metabolic process;heterocycle biosynthetic process;heterocycle metabolic process;ITP metabolic process;metabolic process;nitrogen compound…	adenyl nucleotide binding;adenyl ribonucleotide binding;adenylate kinase activity;ATP binding;binding;catalytic activity;GTP binding;guanyl nucleotide binding;guanyl ribonucleotide binding;kinase activity;nucleobase-containing compound kinase activity;nucleoside triphosphate adenylate kinase activity;nucleotide binding;nucleotide kinase activity;phosphotransferase activity, phosphate group as acc…	cell part;cytoplasmic part;intracellular membrane-bounded organelle;intracellular organelle;intracellular organelle lumen;intracellular organelle part;intracellular part;membrane-bounded organelle;membrane-enclosed lumen;mitochondrial matrix;mitochondrial part;mitochondrion;organelle;organelle lumen;organelle part	Pyrimidine metabolism	GO:0006139;GO:0006163;GO:0006164;GO:0006172;GO:0006213;GO:0006220;GO:0006753;GO:0006807;GO:0008152;GO:0009058;GO:0009116;GO:0009117;GO:0009119;GO:0009123;GO:0009126;GO:0009132;GO:0009133;GO:0009135;GO:0009136;GO:0009141;GO:0009144;GO:0009147;GO:0009150;GO:0009152;GO:0009161;GO:0009165;GO:0009167;GO:0009179;GO:0009180;GO:0009185;GO:0009188;GO:0009199;GO:0009205;GO:0009208;GO:0009218;GO:0009259;GO:…	GO:0000166;GO:0003824;GO:0004017;GO:0005488;GO:0005524;GO:0005525;GO:0016301;GO:0016740;GO:0016772;GO:0016776;GO:0017076;GO:0019001;GO:0019201;GO:0019205;GO:0030554;GO:0032553;GO:0032555;GO:0032559;GO:0032561;GO:0035639;GO:0046899	GO:0005739;GO:0005759;GO:0031974;GO:0043226;GO:0043227;GO:0043229;GO:0043231;GO:0043233;GO:0044422;GO:0044424;GO:0044429;GO:0044444;GO:0044446;GO:0044464;GO:0070013	ko00240	19	19	19	80.6	80.6	80.6	25426	11365	10366.4	12775.9	195150	261968	177367	335897	332859	226147	11502.4	211495	298301
Q9WUR9	Q9WUR9	Adenylate kinase 4, mitochondrial	Ak4	sp|Q9WUR9|KAD4_MOUSE Adenylate kinase 4, mitochondrial OS=Mus musculus OX=10090 GN=Ak4 PE=1 SV=1	ADP biosynthetic process;ADP metabolic process;AMP metabolic process;anatomical structure development;ATP metabolic process;biosynthetic process;brain development;cellular biosynthetic process;cellular metabolic process;cellular nitrogen compound biosynthetic process;cellular nitrogen compound metabolic process;cellular process;developmental process;GTP metabolic process;heterocycle biosynthetic …	adenyl nucleotide binding;adenyl ribonucleotide binding;adenylate kinase activity;ATP binding;binding;catalytic activity;GTP binding;guanyl nucleotide binding;guanyl ribonucleotide binding;kinase activity;nucleobase-containing compound kinase activity;nucleoside diphosphate kinase activity;nucleoside triphosphate adenylate kinase activity;nucleotide binding;nucleotide kinase activity;phosphotrans…	cell part;cytoplasmic part;extracellular membrane-bounded organelle;extracellular organelle;extracellular region part;extracellular vesicular exosome;intracellular membrane-bounded organelle;intracellular organelle;intracellular organelle lumen;intracellular organelle part;intracellular part;membrane-bounded organelle;membrane-bounded vesicle;membrane-enclosed lumen;mitochondrial matrix;mitochond…	Purine metabolism	GO:0001889;GO:0006139;GO:0006163;GO:0006164;GO:0006165;GO:0006172;GO:0006753;GO:0006793;GO:0006796;GO:0006807;GO:0007420;GO:0008152;GO:0009058;GO:0009117;GO:0009123;GO:0009126;GO:0009132;GO:0009133;GO:0009135;GO:0009136;GO:0009141;GO:0009142;GO:0009144;GO:0009150;GO:0009152;GO:0009161;GO:0009165;GO:0009167;GO:0009179;GO:0009180;GO:0009185;GO:0009188;GO:0009199;GO:0009205;GO:0009259;GO:0009260;GO:…	GO:0000166;GO:0003824;GO:0004017;GO:0004550;GO:0005488;GO:0005524;GO:0005525;GO:0016301;GO:0016740;GO:0016772;GO:0016776;GO:0017076;GO:0019001;GO:0019201;GO:0019205;GO:0030554;GO:0032553;GO:0032555;GO:0032559;GO:0032561;GO:0035639;GO:0046899	GO:0005739;GO:0005759;GO:0031974;GO:0031982;GO:0031988;GO:0043226;GO:0043227;GO:0043229;GO:0043230;GO:0043231;GO:0043233;GO:0044421;GO:0044422;GO:0044424;GO:0044429;GO:0044444;GO:0044446;GO:0044464;GO:0065010;GO:0070013;GO:0070062	ko00230	12	12	12	59.6	59.6	59.6	25061				85761.7	172453	102597	60255.2	78272	55755.2		120271	64760.8
Q8VCP8	Q8VCP8	Adenylate kinase isoenzyme 6	Ak6	sp|Q8VCP8|KAD6_MOUSE Adenylate kinase isoenzyme 6 OS=Mus musculus OX=10090 GN=Ak6 PE=1 SV=1	cellular metabolic process;cellular nitrogen compound metabolic process;cellular process;metabolic process;nitrogen compound metabolic process;nucleobase-containing compound metabolic process;nucleobase-containing small molecule metabolic process;nucleoside phosphate metabolic process;nucleotide metabolic process;nucleotide phosphorylation;phosphate-containing compound metabolic process;phosphoru…	adenyl nucleotide binding;adenyl ribonucleotide binding;adenylate kinase activity;ATP binding;ATPase activity;binding;catalytic activity;hydrolase activity;hydrolase activity, acting on acid anhydrides;hydrolase activity, acting on acid anhydrides, in phosphorus-containing anhydrides;kinase activity;nucleobase-containing compound kinase activity;nucleoside-triphosphatase activity;nucleotide bindi…	Cajal body;cell part;intracellular organelle part;intracellular part;nuclear body;nuclear part;nucleoplasm;nucleoplasm part;organelle part		GO:0006139;GO:0006753;GO:0006793;GO:0006796;GO:0006807;GO:0008152;GO:0009117;GO:0009987;GO:0016310;GO:0034641;GO:0044237;GO:0044238;GO:0044281;GO:0046939;GO:0055086	GO:0000166;GO:0003824;GO:0004017;GO:0005488;GO:0005524;GO:0016301;GO:0016462;GO:0016740;GO:0016772;GO:0016776;GO:0016787;GO:0016817;GO:0016818;GO:0016887;GO:0017076;GO:0017111;GO:0019201;GO:0019205;GO:0030554;GO:0032553;GO:0032555;GO:0032559;GO:0035639	GO:0005654;GO:0015030;GO:0016604;GO:0044422;GO:0044424;GO:0044428;GO:0044446;GO:0044451;GO:0044464		5	5	5	36.6	36.6	36.6	19947				17291.4	25891.1	24539.8	20071.5	15344.1	8072.54		22574.1	14496
O08715;O08715-4;O08715-6;O08715-2;O08715-5;O08715-3	O08715;O08715-4;O08715-6;O08715-2;O08715-5;O08715-3	A-kinase anchor protein 1, mitochondrial	Akap1	sp|O08715|AKAP1_MOUSE A-kinase anchor protein 1, mitochondrial OS=Mus musculus OX=10090 GN=Akap1 PE=1 SV=4;sp|O08715-4|AKAP1_MOUSE Isoform 4 of A-kinase anchor protein 1, mitochondrial OS=Mus musculus OX=10090 GN=Akap1;sp|O08715-6|AKAP1_MOUSE Isoform 6 of			cell part;cytoplasmic part;endoplasmic reticulum;integral to membrane;intracellular membrane-bounded organelle;intracellular organelle;intracellular organelle part;intracellular part;intrinsic to membrane;membrane;membrane part;membrane-bounded organelle;mitochondrial membrane;mitochondrial outer membrane;mitochondrial part;mitochondrion;organelle;organelle membrane;organelle outer membrane;organ…				GO:0005739;GO:0005741;GO:0005783;GO:0016020;GO:0016021;GO:0019867;GO:0031090;GO:0031224;GO:0031966;GO:0031968;GO:0043226;GO:0043227;GO:0043229;GO:0043231;GO:0044422;GO:0044424;GO:0044425;GO:0044429;GO:0044444;GO:0044446;GO:0044464		14	14	14	28.4	28.4	28.4	92194	158.159	279.693		36199.9	19329.9	35245.7	19465.1	28328.5	13057.2	218.926	30258.5	20283.6
O88845;O88845-3;O88845-2	O88845;O88845-3;O88845-2	A-kinase anchor protein 10, mitochondrial	Akap10	sp|O88845|AKA10_MOUSE A-kinase anchor protein 10, mitochondrial OS=Mus musculus OX=10090 GN=Akap10 PE=1 SV=3;sp|O88845-3|AKA10_MOUSE Isoform 3 of A-kinase anchor protein 10, mitochondrial OS=Mus musculus OX=10090 GN=Akap10;sp|O88845-2|AKA10_MOUSE Isoform 2	biological regulation;localization;macromolecule localization;negative regulation of biological process;negative regulation of cell communication;negative regulation of cellular process;negative regulation of G-protein coupled receptor protein signaling pathway;negative regulation of response to stimulus;negative regulation of signal transduction;negative regulation of signaling;protein localizat…	binding;protein binding;protein kinase A binding	cell part;cytoplasm;cytoplasmic part;intracellular membrane-bounded organelle;intracellular organelle;intracellular part;membrane;membrane-bounded organelle;mitochondrion;organelle;plasma membrane		GO:0008104;GO:0008277;GO:0009966;GO:0009968;GO:0010646;GO:0010648;GO:0023021;GO:0023051;GO:0023057;GO:0033036;GO:0038032;GO:0045744;GO:0048519;GO:0048523;GO:0048583;GO:0048585;GO:0050789;GO:0050794;GO:0051179;GO:0065007	GO:0005488;GO:0005515;GO:0051018	GO:0005737;GO:0005739;GO:0005886;GO:0016020;GO:0043226;GO:0043227;GO:0043229;GO:0043231;GO:0044424;GO:0044444;GO:0044464		23	23	23	46.5	46.5	46.5	73631	83.6259	423.852	167.361	9717.33	9529.74	7473.37	10003.1	6415.47	9123.6	224.946	8906.81	8514.06
[truncated: 8,095 more rows]

## Sheet: statistics
Protein IDs	Protein IDs	Majority protein IDs	Protein names	Gene names	Fasta headers	GOBP name	GOMF name	GOCC name	KEGG name	GOBP	GOMF	GOCC	KEGG	Peptides	Razor + unique peptides	Unique peptides	Sequence coverage [%]	Unique + razor sequence coverage [%]	Unique sequence coverage [%]	Mol. weight [kDa]	Number of proteins	Copy number naive BR1	Copy number naive BR2	Copy number naive BR3	Copy number No inhib Rep 1	Copy number No inhib Rep 2	Copy number No inhib Rep 3	Copy number With inhib Rep 1	Copy number With inhib Rep 2	Copy number With inhib Rep 3	LOG Copy number naive BR1	LOG Copy number naive BR2	LOG Copy number naive BR3	LOG Copy number No inhib Rep 1	LOG Copy number No inhib Rep 2	LOG Copy number No inhib Rep 3	LOG Copy number With inhib Rep 1	LOG Copy number With inhib Rep 2	LOG Copy number With inhib Rep 3	NAÏVE AVERAGE COPY	TCR NO INHIB AVERAGE	TCR WITH INHIB AVERAGE	FOLD CHANGE +INHIB/-INHIB	FOLD CHANGE + INHIB/-INHIB (LOG2)	T TEST +INHIB AND -INHIB	T TEST +INHIB AND -INHIB (-LOG10)	FOLD CHANGE TCR/naïve	FOLD CHANGE TCR/naïve (log 2)	T TEST TCR and naïve
[truncated: 8,318 more rows]
[truncated: 5 more columns]

## Sheet: lipid metab process GO 0006629
Protein IDs	Majority protein IDs	Protein names	Gene names	Fasta headers	GOBP name	GOMF name	GOCC name	KEGG name	GOBP	GOMF	GOCC	KEGG	Peptides	Razor + unique peptides	Unique peptides	Sequence coverage [%]	Unique + razor sequence coverage [%]	Unique sequence coverage [%]	Mol. weight [kDa]	Number of proteins	Copy number naive BR1	Copy number naive BR2	Copy number naive BR3	Copy number No inhib Rep 1	Copy number No inhib Rep 2	Copy number No inhib Rep 3	Copy number With inhib Rep 1	Copy number With inhib Rep 2	Copy number With inhib Rep 3
[truncated: 419 more rows]

[truncated: 1 more sheets: DNA bind TF activity GO 0003700]
