# Supplementary material for: Extracellular signal-regulated kinase (ERK) pathway control of CD8+ T cell differentiation
Source: Biochem J. 2021 Jan 13;478(1):79–98. doi: 10.1042/BCJ20200661 (PMC7813476; doi:10.1042/BCJ20200661)
Supplement: Supplementary File S2 [file BCJ-478-79-s2.xlsx]

## Sheet: proteins down in MYC KO
Protein ID	Majority protein IDs	Fasta headers	Protein names	Gene names	CD8 TCR BR1	CD8 TCR BR2	CD8 TCR BR3	CD8 TCR MycKO BR1	CD8 TCR MycKO BR2	CD8 TCR MycKO BR3
Q9CQE3	Q9CQE3	sp|Q9CQE3|RT17_MOUSE 28S ribosomal protein S17, mitochondrial OS=Mus musculus OX=10090 GN=Mrps17 PE=1 SV=1	28S ribosomal protein S17, mitochondrial	Mrps17	43039.2	32258.7	46931.2	0	0	0
Q9JIZ5	Q9JIZ5	tr|Q9JIZ5|Q9JIZ5_MOUSE Activator protein 4 OS=Mus musculus OX=10090 GN=Tfap4 PE=1 SV=1		Tfap4	37529.1	46568	47107.2	0	0	0
P24860	P24860	sp|P24860|CCNB1_MOUSE G2/mitotic-specific cyclin-B1 OS=Mus musculus OX=10090 GN=Ccnb1 PE=1 SV=3	G2/mitotic-specific cyclin-B1	Ccnb1	36233.2	8889.66	43588.8	0	0	0
P04184	P04184	sp|P04184|KITH_MOUSE Thymidine kinase, cytosolic OS=Mus musculus OX=10090 GN=Tk1 PE=1 SV=3	Thymidine kinase, cytosolic	Tk1	34802.4	19859.7	28812.1	0	0	0
O09131	O09131	sp|O09131|GSTO1_MOUSE Glutathione S-transferase omega-1 OS=Mus musculus OX=10090 GN=Gsto1 PE=1 SV=2	Glutathione S-transferase omega-1	Gsto1	34459.3	25119	31101.5	0	0	0
Q9JJ78	Q9JJ78	sp|Q9JJ78|TOPK_MOUSE Lymphokine-activated killer T-cell-originated protein kinase OS=Mus musculus OX=10090 GN=Pbk PE=1 SV=1	Lymphokine-activated killer T-cell-originated protein kinase	Pbk	34143.2	23600	51898.6	0	0	0
Q9CQX4	Q9CQX4	sp|Q9CQX4|PAF15_MOUSE PCNA-associated factor OS=Mus musculus OX=10090 GN=Pclaf PE=1 SV=1	PCNA-associated factor	Paf	32734	5947.72	3189.33	0	0	0
P10404	P10404	sp|P10404|ENV1_MOUSE MLV-related proviral Env polyprotein OS=Mus musculus OX=10090 PE=1 SV=3	MLV-related proviral Env polyprotein;Surface protein;Transmembrane protein		30340.3	22791.5	40138.2	0	0	0
Q80ZQ9	Q80ZQ9	sp|Q80ZQ9|ABITM_MOUSE Protein Abitram OS=Mus musculus OX=10090 GN=Abitram PE=1 SV=2	Protein Simiate	Fam206a	29956.3	29527.4	37554.4	0	0	0
P51943	P51943	sp|P51943|CCNA2_MOUSE Cyclin-A2 OS=Mus musculus OX=10090 GN=Ccna2 PE=1 SV=2	Cyclin-A2	Ccna2	27262.6	27970.6	47068.1	0	0	0
E9PWG6	E9PWG6	tr|E9PWG6|E9PWG6_MOUSE Non-SMC condensin I complex, subunit G OS=Mus musculus OX=10090 GN=Ncapg PE=1 SV=1		Ncapg	26721.1	20847.7	34073.4	0	0	0
Q9Z2Q2	Q9Z2Q2;Q9Z2Q2-2;Q9Z2Q2-3	sp|Q9Z2Q2|KNOP1_MOUSE Lysine-rich nucleolar protein 1 OS=Mus musculus OX=10090 GN=Knop1 PE=1 SV=2;sp|Q9Z2Q2-2|KNOP1_MOUSE Isoform 2 of Lysine-rich nucleolar protein 1 OS=Mus musculus OX=10090 GN=Knop1;sp|Q9Z2Q2-3|KNOP1_MOUSE Isoform 3 of Lysine-rich nucleo	Lysine-rich nucleolar protein 1	Knop1	25268.1	36392.1	35298.7	0	0	0
P00416	P00416	sp|P00416|COX3_MOUSE Cytochrome c oxidase subunit 3 OS=Mus musculus OX=10090 GN=mt-Co3 PE=1 SV=2	Cytochrome c oxidase subunit 3	mt-Co3	23939.7	554.794	267.483	0	0	0
Q3V300	Q3V300	sp|Q3V300|KIF22_MOUSE Kinesin-like protein KIF22 OS=Mus musculus OX=10090 GN=Kif22 PE=2 SV=2	Kinesin-like protein KIF22	Kif22	23555.2	24864.4	42732.3	0	0	0
P48760	P48760-2;P48760-5;P48760-4;P48760;P48760-3	sp|P48760-2|FOLC_MOUSE Isoform 2 of Folylpolyglutamate synthase, mitochondrial OS=Mus musculus OX=10090 GN=Fpgs;sp|P48760-5|FOLC_MOUSE Isoform 5 of Folylpolyglutamate synthase, mitochondrial OS=Mus musculus OX=10090 GN=Fpgs;sp|P48760-4|FOLC_MOUSE Isoform 4	Folylpolyglutamate synthase, mitochondrial	Fpgs	23273.8	20974.8	31106.2	0	0	0
Q9CZH3	Q9CZH3	sp|Q9CZH3|PSMG3_MOUSE Proteasome assembly chaperone 3 OS=Mus musculus OX=10090 GN=Psmg3 PE=1 SV=1	Proteasome assembly chaperone 3	Psmg3	21811.2	35107.7	24890.2	0	0	0
Q9CQ37	Q9CQ37	sp|Q9CQ37|UBE2T_MOUSE Ubiquitin-conjugating enzyme E2 T OS=Mus musculus OX=10090 GN=Ube2t PE=1 SV=1	Ubiquitin-conjugating enzyme E2 T	Ube2t	21606.2	13665	23585.8	0	0	0
Q3UA06	Q3UA06;Q3UA06-2	sp|Q3UA06|PCH2_MOUSE Pachytene checkpoint protein 2 homolog OS=Mus musculus OX=10090 GN=Trip13 PE=1 SV=1;sp|Q3UA06-2|PCH2_MOUSE Isoform 2 of Pachytene checkpoint protein 2 homolog OS=Mus musculus OX=10090 GN=Trip13	Pachytene checkpoint protein 2 homolog	Trip13	21206.5	28409	38778	0	0	0
P97346	P97346;P97346-2	sp|P97346|NXN_MOUSE Nucleoredoxin OS=Mus musculus OX=10090 GN=Nxn PE=1 SV=1;sp|P97346-2|NXN_MOUSE Isoform 2 of Nucleoredoxin OS=Mus musculus OX=10090 GN=Nxn	Nucleoredoxin	Nxn	20577.2	31621	27148.3	0	0	0
Q9CZI9	Q9CZI9;Q9CZI9-2	sp|Q9CZI9|AEN_MOUSE Apoptosis-enhancing nuclease OS=Mus musculus OX=10090 GN=Aen PE=2 SV=1;sp|Q9CZI9-2|AEN_MOUSE Isoform 2 of Apoptosis-enhancing nuclease OS=Mus musculus OX=10090 GN=Aen	Apoptosis-enhancing nuclease	Aen	20301	20843.9	21512.5	0	0	0
Q9CWY4	Q9CWY4	sp|Q9CWY4|GEMI7_MOUSE Gem-associated protein 7 OS=Mus musculus OX=10090 GN=Gemin7 PE=2 SV=1	Gem-associated protein 7	Gemin7	19959.4	12175.4	22040.2	0	0	0
Q9WVM1	Q9WVM1	sp|Q9WVM1|RGAP1_MOUSE Rac GTPase-activating protein 1 OS=Mus musculus OX=10090 GN=Racgap1 PE=1 SV=1	Rac GTPase-activating protein 1	Racgap1	19850.9	17131.1	30523.3	0	0	0
Q80VJ3	Q80VJ3	sp|Q80VJ3|DNPH1_MOUSE 2-deoxynucleoside 5-phosphate N-hydrolase 1 OS=Mus musculus OX=10090 GN=Dnph1 PE=1 SV=2	2-deoxynucleoside 5-phosphate N-hydrolase 1	Dnph1	18849.9	13538.2	34871.2	0	0	0
Q8VEA4	Q8VEA4	sp|Q8VEA4|MIA40_MOUSE Mitochondrial intermembrane space import and assembly protein 40 OS=Mus musculus OX=10090 GN=Chchd4 PE=1 SV=1	Mitochondrial intermembrane space import and assembly protein 40	Chchd4	18527.5	18891.3	30226.7	0	0	0
Q7JCY9	Q7JCY9;P00848	tr|Q7JCY9|Q7JCY9_MOUSE ATP synthase subunit a OS=Mus musculus OX=10090 GN=mt-Atp6 PE=1 SV=1;sp|P00848|ATP6_MOUSE ATP synthase subunit a OS=Mus musculus OX=10090 GN=Mtatp6 PE=1 SV=1	ATP synthase subunit a	mt-Atp6;Mtatp6	17870.9	3790.35	1712.87	0	0	0
Q8BMK1	Q8BMK1	sp|Q8BMK1|METL2_MOUSE Methyltransferase-like protein 2 OS=Mus musculus OX=10090 GN=Mettl2 PE=2 SV=2	Methyltransferase-like protein 2	Mettl2	17630	9505.93	15282.7	0	0	0
Q921N7	Q921N7	sp|Q921N7|TMM70_MOUSE Transmembrane protein 70, mitochondrial OS=Mus musculus OX=10090 GN=Tmem70 PE=2 SV=2	Transmembrane protein 70, mitochondrial	Tmem70	17323.6	25103.3	10166.6	0	0	0
Q9WTZ1	Q9WTZ1	sp|Q9WTZ1|RBX2_MOUSE RING-box protein 2 OS=Mus musculus OX=10090 GN=Rnf7 PE=3 SV=1	RING-box protein 2	Rnf7	17289.1	17247.9	35351.7	0	0	0
Q07832	Q07832	sp|Q07832|PLK1_MOUSE Serine/threonine-protein kinase PLK1 OS=Mus musculus OX=10090 GN=Plk1 PE=1 SV=2	Serine/threonine-protein kinase PLK1	Plk1	17191	16893.6	36916	0	0	0
P58059	P58059	sp|P58059|RT21_MOUSE 28S ribosomal protein S21, mitochondrial OS=Mus musculus OX=10090 GN=Mrps21 PE=1 SV=1	28S ribosomal protein S21, mitochondrial	Mrps21	16808.2	18136.2	18335.4	0	0	0
Q8K1A0	Q8K1A0	sp|Q8K1A0|METL5_MOUSE Methyltransferase-like protein 5 OS=Mus musculus OX=10090 GN=Mettl5 PE=2 SV=2	Methyltransferase-like protein 5	Mettl5	15916.2	3237.96	11107.4	0	0	0
P56391	P56391	sp|P56391|CX6B1_MOUSE Cytochrome c oxidase subunit 6B1 OS=Mus musculus OX=10090 GN=Cox6b1 PE=1 SV=2	Cytochrome c oxidase subunit 6B1	Cox6b1	15571.3	14089.3	53320	0	0	0
Q9D1B9	Q9D1B9	sp|Q9D1B9|RM28_MOUSE 39S ribosomal protein L28, mitochondrial OS=Mus musculus OX=10090 GN=Mrpl28 PE=1 SV=3	39S ribosomal protein L28, mitochondrial	Mrpl28	15202.3	10664.8	18322.4	0	0	0
Q9WUJ8	Q9WUJ8	sp|Q9WUJ8|ORC6_MOUSE Origin recognition complex subunit 6 OS=Mus musculus OX=10090 GN=Orc6 PE=1 SV=1	Origin recognition complex subunit 6	Orc6	14535.7	15699	30125.7	0	0	0
Q9CZ15	Q9CZ15	sp|Q9CZ15|PSF1_MOUSE DNA replication complex GINS protein PSF1 OS=Mus musculus OX=10090 GN=Gins1 PE=1 SV=1	DNA replication complex GINS protein PSF1	Gins1	14247.8	16227.7	18492.9	0	0	0
Q91ZU1	Q91ZU1	sp|Q91ZU1|ASB6_MOUSE Ankyrin repeat and SOCS box protein 6 OS=Mus musculus OX=10090 GN=Asb6 PE=1 SV=1	Ankyrin repeat and SOCS box protein 6	Asb6	14016	7362.57	24068.7	0	0	0
Q9DCU6	Q9DCU6	sp|Q9DCU6|RM04_MOUSE 39S ribosomal protein L4, mitochondrial OS=Mus musculus OX=10090 GN=Mrpl4 PE=1 SV=1	39S ribosomal protein L4, mitochondrial	Mrpl4	13963.4	6549.32	18439.5	0	0	0
Q9Z204	Q9Z204;Q9Z204-5	sp|Q9Z204|HNRPC_MOUSE Heterogeneous nuclear ribonucleoproteins C1/C2 OS=Mus musculus OX=10090 GN=Hnrnpc PE=1 SV=1;sp|Q9Z204-5|HNRPC_MOUSE Isoform 5 of Heterogeneous nuclear ribonucleoproteins C1/C2 OS=Mus musculus OX=10090 GN=Hnrnpc	Heterogeneous nuclear ribonucleoproteins C1/C2	Hnrnpc	13715.1	61838.7	36564.1	0	0	0
Q9CPV3	Q9CPV3	sp|Q9CPV3|RM42_MOUSE 39S ribosomal protein L42, mitochondrial OS=Mus musculus OX=10090 GN=Mrpl42 PE=1 SV=1	39S ribosomal protein L42, mitochondrial	Mrpl42	13631.7	13714.4	26294.9	0	0	0
O88513	O88513	sp|O88513|GEMI_MOUSE Geminin OS=Mus musculus OX=10090 GN=Gmnn PE=1 SV=1	Geminin	Gmnn	13627	35213.9	33319.7	0	0	0
Q91YN9	Q91YN9	sp|Q91YN9|BAG2_MOUSE BAG family molecular chaperone regulator 2 OS=Mus musculus OX=10090 GN=Bag2 PE=1 SV=1	BAG family molecular chaperone regulator 2	Bag2	13365.4	14284.7	13895.3	0	0	0
Q99MZ7	Q99MZ7	sp|Q99MZ7|PECR_MOUSE Peroxisomal trans-2-enoyl-CoA reductase OS=Mus musculus OX=10090 GN=Pecr PE=1 SV=1	Peroxisomal trans-2-enoyl-CoA reductase	Pecr	13232.2	4928.98	10167.7	0	0	0
Q5U5M8	Q5U5M8	sp|Q5U5M8|BL1S3_MOUSE Biogenesis of lysosome-related organelles complex 1 subunit 3 OS=Mus musculus OX=10090 GN=Bloc1s3 PE=1 SV=1	Biogenesis of lysosome-related organelles complex 1 subunit 3	Bloc1s3	12682.7	19556.7	12953.7	0	0	0
Q6P9L6	Q6P9L6	sp|Q6P9L6|KIF15_MOUSE Kinesin-like protein KIF15 OS=Mus musculus OX=10090 GN=Kif15 PE=1 SV=1	Kinesin-like protein KIF15	Kif15	12654.9	14218.1	21172.6	0	0	0
Q922M5	Q922M5	sp|Q922M5|CDA7L_MOUSE Cell division cycle-associated 7-like protein OS=Mus musculus OX=10090 GN=Cdca7l PE=1 SV=1	Cell division cycle-associated 7-like protein	Cdca7l	12600.6	13783.4	16559.6	0	0	0
O70579	O70579	sp|O70579|PM34_MOUSE Peroxisomal membrane protein PMP34 OS=Mus musculus OX=10090 GN=Slc25a17 PE=1 SV=1	Peroxisomal membrane protein PMP34	Slc25a17	12597.2	8216.6	6283.09	0	0	0
P97329	P97329	sp|P97329|KI20A_MOUSE Kinesin-like protein KIF20A OS=Mus musculus OX=10090 GN=Kif20a PE=1 SV=1	Kinesin-like protein KIF20A	Kif20a	12466.4	13324.5	27471.3	0	0	0
Q8C1M2	Q8C1M2	sp|Q8C1M2|ZN428_MOUSE Zinc finger protein 428 OS=Mus musculus OX=10090 GN=Znf428 PE=1 SV=1	Zinc finger protein 428	Znf428	12397.5	20914.4	22199.6	0	0	0
Q9CXV1	Q9CXV1	sp|Q9CXV1|DHSD_MOUSE Succinate dehydrogenase [ubiquinone] cytochrome b small subunit, mitochondrial OS=Mus musculus OX=10090 GN=Sdhd PE=1 SV=2	Succinate dehydrogenase [ubiquinone] cytochrome b small subunit, mitochondrial	Sdhd	12011.9	15783.3	27766.6	0	0	0
Q9QZS2	Q9QZS2	sp|Q9QZS2|RNF4_MOUSE E3 ubiquitin-protein ligase RNF4 OS=Mus musculus OX=10090 GN=Rnf4 PE=1 SV=1	E3 ubiquitin-protein ligase RNF4	Rnf4	11581.2	8325.6	9099.66	0	0	0
Q9QXP4	Q9QXP4	sp|Q9QXP4|DONS_MOUSE Protein downstream neighbor of Son OS=Mus musculus OX=10090 GN=Donson PE=1 SV=2	Protein downstream neighbor of Son	Donson	11503.2	19821.9	36912.4	0	0	0
Q8R1J3	Q8R1J3	sp|Q8R1J3|ZCHC9_MOUSE Zinc finger CCHC domain-containing protein 9 OS=Mus musculus OX=10090 GN=Zcchc9 PE=2 SV=2	Zinc finger CCHC domain-containing protein 9	Zcchc9	11135.2	15276.3	19416.7	0	0	0
Q9D1I6	Q9D1I6	sp|Q9D1I6|RM14_MOUSE 39S ribosomal protein L14, mitochondrial OS=Mus musculus OX=10090 GN=Mrpl14 PE=1 SV=1	39S ribosomal protein L14, mitochondrial	Mrpl14	11086.4	7675.14	15226	0	0	0
Q9Z179	Q9Z179	sp|Q9Z179|SHCBP_MOUSE SHC SH2 domain-binding protein 1 OS=Mus musculus OX=10090 GN=Shcbp1 PE=1 SV=1	SHC SH2 domain-binding protein 1	Shcbp1	11085.2	13485.7	17108.4	0	0	0
Q3UX10	Q3UX10	sp|Q3UX10|TBAL3_MOUSE Tubulin alpha chain-like 3 OS=Mus musculus OX=10090 GN=Tubal3 PE=2 SV=2	Tubulin alpha chain-like 3	Tubal3	11044.6	1380.57	6705.2	0	0	0
Q8K0W9	Q8K0W9	sp|Q8K0W9|DPH3_MOUSE DPH3 homolog OS=Mus musculus OX=10090 GN=Dph3 PE=1 SV=1	DPH3 homolog	Dph3	10846.3	18954.1	16979.7	0	0	0
Q7TPD2	Q7TPD2;Q7TPD2-2	sp|Q7TPD2|F185A_MOUSE Protein FAM185A OS=Mus musculus OX=10090 GN=Fam185a PE=2 SV=1;sp|Q7TPD2-2|F185A_MOUSE Isoform 2 of Protein FAM185A OS=Mus musculus OX=10090 GN=Fam185a	Protein FAM185A	Fam185a	10688.8	5207.75	6443.03	0	0	0
Q8CIB9	Q8CIB9	sp|Q8CIB9|ESCO2_MOUSE N-acetyltransferase ESCO2 OS=Mus musculus OX=10090 GN=Esco2 PE=2 SV=3	N-acetyltransferase ESCO2	Esco2	10617.2	10697.6	12412.1	0	0	0
Q3TZX3	Q3TZX3	sp|Q3TZX3|S2533_MOUSE Solute carrier family 25 member 33 OS=Mus musculus OX=10090 GN=Slc25a33 PE=2 SV=1	Solute carrier family 25 member 33	Slc25a33	10406.5	9681.09	5251.95	0	0	0
Q8R5A0	Q8R5A0	sp|Q8R5A0|SMYD2_MOUSE N-lysine methyltransferase SMYD2 OS=Mus musculus OX=10090 GN=Smyd2 PE=1 SV=1	N-lysine methyltransferase SMYD2	Smyd2	10321.1	7667.29	15053.7	0	0	0
Q3V1H1	Q3V1H1	sp|Q3V1H1|CKAP2_MOUSE Cytoskeleton-associated protein 2 OS=Mus musculus OX=10090 GN=Ckap2 PE=1 SV=1	Cytoskeleton-associated protein 2	Ckap2	10156.7	7350.21	11792.1	0	0	0
Q8K2T1	Q8K2T1;Q8K2T1-2;Q8K2T1-3	sp|Q8K2T1|NMRL1_MOUSE NmrA-like family domain-containing protein 1 OS=Mus musculus OX=10090 GN=Nmral1 PE=1 SV=1;sp|Q8K2T1-2|NMRL1_MOUSE Isoform 2 of NmrA-like family domain-containing protein 1 OS=Mus musculus OX=10090 GN=Nmral1;sp|Q8K2T1-3|NMRL1_MOUSE Iso	NmrA-like family domain-containing protein 1	Nmral1	9973.88	3128.98	7722.65	0	0	0
P41438	P41438-2;P41438	sp|P41438-2|S19A1_MOUSE Isoform 2 of Reduced folate transporter OS=Mus musculus OX=10090 GN=Slc19a1;sp|P41438|S19A1_MOUSE Reduced folate transporter OS=Mus musculus OX=10090 GN=Slc19a1 PE=1 SV=1	Folate transporter 1	Slc19a1	9927.98	6755.21	11778	0	0	0
Q7TSG3	Q7TSG3	sp|Q7TSG3|FBX5_MOUSE F-box only protein 5 OS=Mus musculus OX=10090 GN=Fbxo5 PE=1 SV=1	F-box only protein 5	Fbxo5	9732.71	13400	17264.5	0	0	0
Q61672	Q61672	sp|Q61672|S29A2_MOUSE Equilibrative nucleoside transporter 2 OS=Mus musculus OX=10090 GN=Slc29a2 PE=1 SV=2	Equilibrative nucleoside transporter 2	Slc29a2	9250.54	6826.05	6882.46	0	0	0
Q99MD6	Q99MD6	sp|Q99MD6|TRXR3_MOUSE Thioredoxin reductase 3 OS=Mus musculus OX=10090 GN=Txnrd3 PE=1 SV=3	Thioredoxin reductase 3	Txnrd3	9233.61	9897.15	8871.7	0	0	0
Q9JKB3	Q9JKB3	sp|Q9JKB3|YBOX3_MOUSE Y-box-binding protein 3 OS=Mus musculus OX=10090 GN=Ybx3 PE=1 SV=2	Y-box-binding protein 3	Ybx3	9114.8	12995.2	13134.5	0	0	0
Q9Z1S0	Q9Z1S0	sp|Q9Z1S0|BUB1B_MOUSE Mitotic checkpoint serine/threonine-protein kinase BUB1 beta OS=Mus musculus OX=10090 GN=Bub1b PE=1 SV=2	Mitotic checkpoint serine/threonine-protein kinase BUB1 beta	Bub1b	9107.85	11301.2	14743.8	0	0	0
Q9DB28	Q9DB28	sp|Q9DB28|POP5_MOUSE Ribonuclease P/MRP protein subunit POP5 OS=Mus musculus OX=10090 GN=Pop5 PE=1 SV=1	Ribonuclease P/MRP protein subunit POP5	Pop5	9088.26	6320.03	17501.6	0	0	0
Q922S8	Q922S8	sp|Q922S8|KIF2C_MOUSE Kinesin-like protein KIF2C OS=Mus musculus OX=10090 GN=Kif2c PE=1 SV=1	Kinesin-like protein KIF2C	Kif2c	8989.08	7996.38	14393.4	0	0	0
P60330	P60330	sp|P60330|ESPL1_MOUSE Separin OS=Mus musculus OX=10090 GN=Espl1 PE=1 SV=1	Separin	Espl1	8679.81	7409.13	15107.7	0	0	0
Q99P69	Q99P69	sp|Q99P69|NUF2_MOUSE Kinetochore protein Nuf2 OS=Mus musculus OX=10090 GN=Nuf2 PE=1 SV=2	Kinetochore protein Nuf2	Nuf2	8593.91	3996.22	16614.8	0	0	0
Q8C8M1	Q8C8M1	sp|Q8C8M1|SHCAF_MOUSE SIN3-HDAC complex-associated factor OS=Mus musculus OX=10090 GN=Sinhcaf PE=1 SV=1	Protein FAM60A	Fam60a	8535.54	11167.9	18226.7	0	0	0
Q91WK1	Q91WK1	sp|Q91WK1|SPRY4_MOUSE SPRY domain-containing protein 4 OS=Mus musculus OX=10090 GN=Spryd4 PE=1 SV=1	SPRY domain-containing protein 4	Spryd4	8192.72	8708.91	16667	0	0	0
Q9JJ66	Q9JJ66	sp|Q9JJ66|CDC20_MOUSE Cell division cycle protein 20 homolog OS=Mus musculus OX=10090 GN=Cdc20 PE=1 SV=2	Cell division cycle protein 20 homolog	Cdc20	7969.82	30010.3	37357.6	0	0	0
Q5ND52	Q5ND52	sp|Q5ND52|MRM3_MOUSE rRNA methyltransferase 3, mitochondrial OS=Mus musculus OX=10090 GN=Mrm3 PE=2 SV=1	rRNA methyltransferase 3, mitochondrial	Rnmtl1	7892.83	5611.73	11659.9	0	0	0
Q99N92	Q99N92	sp|Q99N92|RM27_MOUSE 39S ribosomal protein L27, mitochondrial OS=Mus musculus OX=10090 GN=Mrpl27 PE=1 SV=1	39S ribosomal protein L27, mitochondrial	Mrpl27	7865.26	3461.93	5698.48	0	0	0
Q9EQ15	Q9EQ15;Q9EQ15-2	sp|Q9EQ15|GNB1L_MOUSE Guanine nucleotide-binding protein subunit beta-like protein 1 OS=Mus musculus OX=10090 GN=Gnb1l PE=2 SV=2;sp|Q9EQ15-2|GNB1L_MOUSE Isoform 2 of Guanine nucleotide-binding protein subunit beta-like protein 1 OS=Mus musculus OX=10090 GN	Guanine nucleotide-binding protein subunit beta-like protein 1	Gnb1l	7749.84	2125.88	3922.35	0	0	0
Q99LW0	Q99LW0	sp|Q99LW0|ANR10_MOUSE Ankyrin repeat domain-containing protein 10 OS=Mus musculus OX=10090 GN=Ankrd10 PE=2 SV=2	Ankyrin repeat domain-containing protein 10	Ankrd10	7661.98	6663.19	12355.2	0	0	0
Q8C3I8	Q8C3I8	sp|Q8C3I8|HGH1_MOUSE Protein HGH1 homolog OS=Mus musculus OX=10090 GN=Hgh1 PE=1 SV=1	Protein HGH1 homolog	Hgh1	7448.33	5806.25	8217.86	0	0	0
Q9JJ11	Q9JJ11;Q9JJ11-2	sp|Q9JJ11|TACC3_MOUSE Transforming acidic coiled-coil-containing protein 3 OS=Mus musculus OX=10090 GN=Tacc3 PE=1 SV=1;sp|Q9JJ11-2|TACC3_MOUSE Isoform 2 of Transforming acidic coiled-coil-containing protein 3 OS=Mus musculus OX=10090 GN=Tacc3	Transforming acidic coiled-coil-containing protein 3	Tacc3	7367.07	10363.7	18469.7	0	0	0
Q9CQ18	Q9CQ18	sp|Q9CQ18|RNH2C_MOUSE Ribonuclease H2 subunit C OS=Mus musculus OX=10090 GN=Rnaseh2c PE=1 SV=1	Ribonuclease H2 subunit C	Rnaseh2c	7362.45	12624.8	11296.7	0	0	0
Q99N91	Q99N91	sp|Q99N91|RM34_MOUSE 39S ribosomal protein L34, mitochondrial OS=Mus musculus OX=10090 GN=Mrpl34 PE=1 SV=1	39S ribosomal protein L34, mitochondrial	Mrpl34	7314.88	34432.6	48974	0	0	0
E9Q368	E9Q368	tr|E9Q368|E9Q368_MOUSE TAR RNA-binding protein 1 OS=Mus musculus OX=10090 GN=Tarbp1 PE=1 SV=1		Gm17296	7304.04	5501.65	8025.11	0	0	0
Q80Y14	Q80Y14	sp|Q80Y14|GLRX5_MOUSE Glutaredoxin-related protein 5, mitochondrial OS=Mus musculus OX=10090 GN=Glrx5 PE=1 SV=2	Glutaredoxin-related protein 5, mitochondrial	Glrx5	7019.35	11554.8	20134.8	0	0	0
Q6PB60	Q6PB60	sp|Q6PB60|BHLH9_MOUSE Protein BHLHb9 OS=Mus musculus OX=10090 GN=Bhlhb9 PE=2 SV=1	Protein BHLHb9	Bhlhb9	7000.59	2215.91	3010.5	0	0	0
Q9CQN7	Q9CQN7	sp|Q9CQN7|RM41_MOUSE 39S ribosomal protein L41, mitochondrial OS=Mus musculus OX=10090 GN=Mrpl41 PE=1 SV=1	39S ribosomal protein L41, mitochondrial	Mrpl41	6811.3	7793.17	9900.79	0	0	0
O35047	O35047	sp|O35047|HOP2_MOUSE Homologous-pairing protein 2 homolog OS=Mus musculus OX=10090 GN=Psmc3ip PE=1 SV=1	Homologous-pairing protein 2 homolog	Psmc3ip	6748.02	6632.87	5145.5	0	0	0
Q64133	Q64133	sp|Q64133|AOFA_MOUSE Amine oxidase [flavin-containing] A OS=Mus musculus OX=10090 GN=Maoa PE=1 SV=3	Amine oxidase [flavin-containing] A	Maoa	6713.27	3432.4	7159.18	0	0	0
P0C7N9	P0C7N9	sp|P0C7N9|PSMG4_MOUSE Proteasome assembly chaperone 4 OS=Mus musculus OX=10090 GN=Psmg4 PE=1 SV=1	Proteasome assembly chaperone 4	Psmg4	6658.2	10753.9	19324.2	0	0	0
Q8R216	Q8R216	sp|Q8R216|SIR4_MOUSE NAD-dependent protein lipoamidase sirtuin-4, mitochondrial OS=Mus musculus OX=10090 GN=Sirt4 PE=1 SV=3	NAD-dependent protein deacetylase sirtuin-4	Sirt4	6652.95	1186.6	4046.08	0	0	0
Q922W5	Q922W5	sp|Q922W5|P5CR1_MOUSE Pyrroline-5-carboxylate reductase 1, mitochondrial OS=Mus musculus OX=10090 GN=Pycr1 PE=1 SV=1	Pyrroline-5-carboxylate reductase 1, mitochondrial	Pycr1	6587.45	2769.1	7133.59	0	0	0
P0CW03	P0CW03	sp|P0CW03|LY6C2_MOUSE Lymphocyte antigen 6C2 OS=Mus musculus OX=10090 GN=Ly6c2 PE=1 SV=1	Lymphocyte antigen 6C2	Ly6c2	6544.08	16693	17485.8	0	0	0
Q9D4C5	Q9D4C5	sp|Q9D4C5|EAF1_MOUSE ELL-associated factor 1 OS=Mus musculus OX=10090 GN=Eaf1 PE=1 SV=2	ELL-associated factor 1	Eaf1	6483.64	15045.7	26636.3	0	0	0
Q9D0P8	Q9D0P8	sp|Q9D0P8|IFT27_MOUSE Intraflagellar transport protein 27 homolog OS=Mus musculus OX=10090 GN=Ift27 PE=1 SV=1	Intraflagellar transport protein 27 homolog	Ift27	6463.62	3991.13	6666.21	0	0	0
Q8BIW9	Q8BIW9	sp|Q8BIW9|CTF18_MOUSE Chromosome transmission fidelity protein 18 homolog OS=Mus musculus OX=10090 GN=Chtf18 PE=1 SV=2	Chromosome transmission fidelity protein 18 homolog	Chtf18	6436.24	4010.44	8298.79	0	0	0
P0DPE0	P0DPE0	sp|P0DPE0|EFMT4_MOUSE EEF1A lysine methyltransferase 4 OS=Mus musculus OX=10090 GN=Eef1akmt4 PE=2 SV=1			6399.34	16573.2	7403.83	0	0	0
Q8R3J4	Q8R3J4	sp|Q8R3J4|MTEF3_MOUSE Transcription termination factor 3, mitochondrial OS=Mus musculus OX=10090 GN=Mterf3 PE=2 SV=1	Transcription termination factor 3, mitochondrial	Mterf3	6288.02	4617.76	5931.69	0	0	0
Q9CQG3	Q9CQG3;Q9CQG3-2	sp|Q9CQG3|ZMY19_MOUSE Zinc finger MYND domain-containing protein 19 OS=Mus musculus OX=10090 GN=Zmynd19 PE=2 SV=1;sp|Q9CQG3-2|ZMY19_MOUSE Isoform 2 of Zinc finger MYND domain-containing protein 19 OS=Mus musculus OX=10090 GN=Zmynd19	Zinc finger MYND domain-containing protein 19	Zmynd19	6228.36	6042.06	9497.05	0	0	0
B2RXV4	B2RXV4;B2RXV4-2	sp|B2RXV4|FLVC1_MOUSE Feline leukemia virus subgroup C receptor-related protein 1 OS=Mus musculus OX=10090 GN=Flvcr1 PE=2 SV=1;sp|B2RXV4-2|FLVC1_MOUSE Isoform 2 of Feline leukemia virus subgroup C receptor-related protein 1 OS=Mus musculus OX=10090 GN=Flvc	Feline leukemia virus subgroup C receptor-related protein 1	Flvcr1	6205.7	7304.73	5597.77	0	0	0
Q9CRC0	Q9CRC0	sp|Q9CRC0|VKOR1_MOUSE Vitamin K epoxide reductase complex subunit 1 OS=Mus musculus OX=10090 GN=Vkorc1 PE=1 SV=1	Vitamin K epoxide reductase complex subunit 1	Vkorc1	6197.61	9719.19	14430.5	0	0	0
O89033	O89033	sp|O89033|CDC6_MOUSE Cell division control protein 6 homolog OS=Mus musculus OX=10090 GN=Cdc6 PE=1 SV=2	Cell division control protein 6 homolog	Cdc6	5989.94	4629.79	7967.03	0	0	0
P58064	P58064	sp|P58064|RT06_MOUSE 28S ribosomal protein S6, mitochondrial OS=Mus musculus OX=10090 GN=Mrps6 PE=1 SV=3	28S ribosomal protein S6, mitochondrial	Mrps6	5959.98	4688.09	11168.2	0	0	0
Q14AI0	Q14AI0	sp|Q14AI0|DCC1_MOUSE Sister chromatid cohesion protein DCC1 OS=Mus musculus OX=10090 GN=DSCC1 PE=2 SV=1	Sister chromatid cohesion protein DCC1	DSCC1	5938.08	5344.96	7076.77	0	0	0
Q7TML3	Q7TML3	sp|Q7TML3|S35F2_MOUSE Solute carrier family 35 member F2 OS=Mus musculus OX=10090 GN=Slc35f2 PE=1 SV=2	Solute carrier family 35 member F2	Slc35f2	5905.14	7199.82	8135.08	0	0	0
Q8BJ83	Q8BJ83-2;Q8BJ83	sp|Q8BJ83-2|TM2D3_MOUSE Isoform 2 of TM2 domain-containing protein 3 OS=Mus musculus OX=10090 GN=Tm2d3;sp|Q8BJ83|TM2D3_MOUSE TM2 domain-containing protein 3 OS=Mus musculus OX=10090 GN=Tm2d3 PE=2 SV=1	TM2 domain-containing protein 3	Tm2d3	5891.54	1680.28	2414.61	0	0	0
Q3UA16	Q3UA16;Q3UA16-3;Q3UA16-2	sp|Q3UA16|SPC25_MOUSE Kinetochore protein Spc25 OS=Mus musculus OX=10090 GN=Spc25 PE=2 SV=1;sp|Q3UA16-3|SPC25_MOUSE Isoform 3 of Kinetochore protein Spc25 OS=Mus musculus OX=10090 GN=Spc25;sp|Q3UA16-2|SPC25_MOUSE Isoform 2 of Kinetochore protein Spc25 OS=M	Kinetochore protein Spc25	Spc25	5856.72	6593.6	9993.49	0	0	0
O88574	O88574	sp|O88574|SAP30_MOUSE Histone deacetylase complex subunit SAP30 OS=Mus musculus OX=10090 GN=Sap30 PE=1 SV=1	Histone deacetylase complex subunit SAP30	Sap30	5826.46	5050.65	11865	0	0	0
Q9CQK1	Q9CQK1	sp|Q9CQK1|ZNHI3_MOUSE Zinc finger HIT domain-containing protein 3 OS=Mus musculus OX=10090 GN=Znhit3 PE=1 SV=1	Zinc finger HIT domain-containing protein 3	Znhit3	5816.52	4793.72	7872.8	0	0	0
Q14B71	Q14B71	sp|Q14B71|CDCA2_MOUSE Cell division cycle-associated protein 2 OS=Mus musculus OX=10090 GN=Cdca2 PE=1 SV=2	Cell division cycle-associated protein 2	Cdca2	5718.88	4581.48	10217.5	0	0	0
Q99K43	Q99K43	sp|Q99K43|PRC1_MOUSE Protein regulator of cytokinesis 1 OS=Mus musculus OX=10090 GN=Prc1 PE=1 SV=2	Protein regulator of cytokinesis 1	Prc1	5657.18	2707.72	11179.5	0	0	0
Q8BPY9	Q8BPY9	sp|Q8BPY9|FIGL1_MOUSE Fidgetin-like protein 1 OS=Mus musculus OX=10090 GN=Fignl1 PE=1 SV=1	Fidgetin-like protein 1	Fignl1	5614.92	5365.49	9733.21	0	0	0
Q9BCZ4	Q9BCZ4	sp|Q9BCZ4|SELS_MOUSE Selenoprotein S OS=Mus musculus OX=10090 GN=Selenos PE=1 SV=3	Selenoprotein S	Vimp	5568.48	6191.58	6645.28	0	0	0
Q8K2D6	Q8K2D6	sp|Q8K2D6|DCTD_MOUSE Deoxycytidylate deaminase OS=Mus musculus OX=10090 GN=Dctd PE=2 SV=1	Deoxycytidylate deaminase	Dctd	5558.24	3399.68	14671	0	0	0
O54926	O54926	sp|O54926|SIVA_MOUSE Apoptosis regulatory protein Siva OS=Mus musculus OX=10090 GN=Siva1 PE=1 SV=1	Apoptosis regulatory protein Siva	Siva1	5440.74	2793.91	6676.78	0	0	0
Q9JKL4	Q9JKL4	sp|Q9JKL4|NDUF3_MOUSE NADH dehydrogenase [ubiquinone] 1 alpha subcomplex assembly factor 3 OS=Mus musculus OX=10090 GN=Ndufaf3 PE=1 SV=1	NADH dehydrogenase [ubiquinone] 1 alpha subcomplex assembly factor 3	Ndufaf3	5392.02	12712.3	16148.4	0	0	0
Q62511	Q62511;Q62511-2	sp|Q62511|ZFP91_MOUSE E3 ubiquitin-protein ligase ZFP91 OS=Mus musculus OX=10090 GN=Zfp91 PE=1 SV=3;sp|Q62511-2|ZFP91_MOUSE Isoform 2 of E3 ubiquitin-protein ligase ZFP91 OS=Mus musculus OX=10090 GN=Zfp91	E3 ubiquitin-protein ligase ZFP91	Zfp91	5209.44	5574.58	1202.56	0	0	0
Q9CYC5	Q9CYC5	sp|Q9CYC5|DSN1_MOUSE Kinetochore-associated protein DSN1 homolog OS=Mus musculus OX=10090 GN=Dsn1 PE=1 SV=1	Kinetochore-associated protein DSN1 homolog	Dsn1	5124.45	2389.23	4173.25	0	0	0
Q99LN9	Q99LN9;Q99LN9-2	sp|Q99LN9|DOHH_MOUSE Deoxyhypusine hydroxylase OS=Mus musculus OX=10090 GN=Dohh PE=1 SV=2;sp|Q99LN9-2|DOHH_MOUSE Isoform 2 of Deoxyhypusine hydroxylase OS=Mus musculus OX=10090 GN=Dohh	Deoxyhypusine hydroxylase	Dohh	5119.37	5818.88	10992	0	0	0
Q9DBX1	Q9DBX1	sp|Q9DBX1|RGCC_MOUSE Regulator of cell cycle RGCC OS=Mus musculus OX=10090 GN=Rgcc PE=1 SV=1	Regulator of cell cycle RGCC	Rgcc	5062.6	8616.05	3947.37	0	0	0
P56873	P56873	sp|P56873|ZNRD2_MOUSE Protein ZNRD2 OS=Mus musculus OX=10090 GN=Znrd2 PE=1 SV=1	Sjoegren syndrome/scleroderma autoantigen 1 homolog	Sssca1	5033.11	10089.2	12137.7	0	0	0
Q9DCL4	Q9DCL4	sp|Q9DCL4|MET15_MOUSE Probable methyltransferase-like protein 15 OS=Mus musculus OX=10090 GN=Mettl15 PE=1 SV=2	Probable methyltransferase-like protein 15	Mettl15	4879.85	3052.83	4098.43	0	0	0
O08740	O08740	sp|O08740|RPB11_MOUSE DNA-directed RNA polymerase II subunit RPB11 OS=Mus musculus OX=10090 GN=Polr2j PE=1 SV=1	DNA-directed RNA polymerase II subunit RPB11	Polr2j	4801.75	6048.28	6153.48	0	0	0
Q3KQJ0	Q3KQJ0	sp|Q3KQJ0|TMM69_MOUSE Transmembrane protein 69 OS=Mus musculus OX=10090 GN=Tmem69 PE=2 SV=2	Transmembrane protein 69	Tmem69	4667.06	4458.15	7129.8	0	0	0
Q61457	Q61457	sp|Q61457|CCNE1_MOUSE G1/S-specific cyclin-E1 OS=Mus musculus OX=10090 GN=Ccne1 PE=1 SV=2	G1/S-specific cyclin-E1	Ccne1	4659.24	10982.4	6252.56	0	0	0
O55242	O55242;O55242-2	sp|O55242|SGMR1_MOUSE Sigma non-opioid intracellular receptor 1 OS=Mus musculus OX=10090 GN=Sigmar1 PE=1 SV=1;sp|O55242-2|SGMR1_MOUSE Isoform 2 of Sigma non-opioid intracellular receptor 1 OS=Mus musculus OX=10090 GN=Sigmar1	Sigma non-opioid intracellular receptor 1	Sigmar1	4636.52	3831.76	7862.38	0	0	0
Q9CQL5	Q9CQL5	sp|Q9CQL5|RM18_MOUSE 39S ribosomal protein L18, mitochondrial OS=Mus musculus OX=10090 GN=Mrpl18 PE=1 SV=1	39S ribosomal protein L18, mitochondrial	Mrpl18	4560.33	15989.3	33208	0	0	0
Q3V460	Q3V460	tr|Q3V460|Q3V460_MOUSE Gene model 561, (NCBI) OS=Mus musculus OX=10090 GN=Smim26 PE=1 SV=1		Gm561	4497.09	14344.8	14805.3	0	0	0
D3YY91	D3YY91	tr|D3YY91|D3YY91_MOUSE Leucine-rich repeat protein 1 OS=Mus musculus OX=10090 GN=Lrr1 PE=1 SV=1		Lrr1	4489.77	3663.3	5637.61	0	0	0
Q3TQB2	Q3TQB2;Q3TQB2-2	sp|Q3TQB2|FXRD1_MOUSE FAD-dependent oxidoreductase domain-containing protein 1 OS=Mus musculus OX=10090 GN=Foxred1 PE=1 SV=1;sp|Q3TQB2-2|FXRD1_MOUSE Isoform 2 of FAD-dependent oxidoreductase domain-containing protein 1 OS=Mus musculus OX=10090 GN=Foxred1	FAD-dependent oxidoreductase domain-containing protein 1	Foxred1	4433.65	8250.2	8730.31	0	0	0
Q8BJU9	Q8BJU9	sp|Q8BJU9|RF1ML_MOUSE Peptide chain release factor 1-like, mitochondrial OS=Mus musculus OX=10090 GN=Mtrf1l PE=2 SV=1	Peptide chain release factor 1-like, mitochondrial	Mtrf1l	4427.26	1883.33	2823.5	0	0	0
Q9CYZ6	Q9CYZ6	sp|Q9CYZ6|REX1B_MOUSE Required for excision 1-B domain-containing protein OS=Mus musculus OX=10090 GN=Rex1bd PE=1 SV=1	Uncharacterized protein C19orf60 homolog		4378.17	3075.17	2632.55	0	0	0
Q8R3L8	Q8R3L8-3;Q8R3L8	sp|Q8R3L8-3|CDK8_MOUSE Isoform 3 of Cyclin-dependent kinase 8 OS=Mus musculus OX=10090 GN=Cdk8;sp|Q8R3L8|CDK8_MOUSE Cyclin-dependent kinase 8 OS=Mus musculus OX=10090 GN=Cdk8 PE=1 SV=3	Cyclin-dependent kinase 8	Cdk8	4374.3	2795.52	7688.99	0	0	0
Q91YP0	Q91YP0	sp|Q91YP0|L2HDH_MOUSE L-2-hydroxyglutarate dehydrogenase, mitochondrial OS=Mus musculus OX=10090 GN=L2hgdh PE=1 SV=1	L-2-hydroxyglutarate dehydrogenase, mitochondrial	L2hgdh	4336.65	5029.9	4526.5	0	0	0
O08715	O08715;O08715-4;O08715-6;O08715-2;O08715-5;O08715-3	sp|O08715|AKAP1_MOUSE A-kinase anchor protein 1, mitochondrial OS=Mus musculus OX=10090 GN=Akap1 PE=1 SV=4;sp|O08715-4|AKAP1_MOUSE Isoform 4 of A-kinase anchor protein 1, mitochondrial OS=Mus musculus OX=10090 GN=Akap1;sp|O08715-6|AKAP1_MOUSE Isoform 6 of	A-kinase anchor protein 1, mitochondrial	Akap1	4295.84	4095.95	8506.39	0	0	0
P0DMN7	P0DMN7;D3Z6H8	sp|P0DMN7|DCAM1_MOUSE S-adenosylmethionine decarboxylase proenzyme 1 OS=Mus musculus OX=10090 GN=Amd1 PE=1 SV=1;sp|D3Z6H8|DCAM2_MOUSE S-adenosylmethionine decarboxylase proenzyme 2 OS=Mus musculus OX=10090 GN=Amd2 PE=1 SV=1	S-adenosylmethionine decarboxylase proenzyme 1;S-adenosylmethionine decarboxylase 1 alpha chain;S-adenosylmethionine decarboxylase 1 beta chain;S-adenosylmethionine decarboxylase proenzyme 2;S-adenosylmethionine decarboxylase 2 alpha chain;S-adenosylmethionine decarboxylase 2 beta chain	Amd1;Amd2	4254.59	5366.86	4877.28	0	0	0
Q9D0T2	Q9D0T2	sp|Q9D0T2|DUS12_MOUSE Dual specificity protein phosphatase 12 OS=Mus musculus OX=10090 GN=Dusp12 PE=2 SV=1	Dual specificity protein phosphatase 12	Dusp12	4235.66	943.733	1686.81	0	0	0
Q32M08	Q32M08	sp|Q32M08|DUS4L_MOUSE tRNA-dihydrouridine(20a/20b) synthase [NAD(P)+]-like OS=Mus musculus OX=10090 GN=Dus4l PE=2 SV=1	tRNA-dihydrouridine(20a/20b) synthase [NAD(P)+]-like	Dus4l	4231.46	4582.2	9173.35	0	0	0
Q9CPY3	Q9CPY3	sp|Q9CPY3|CDCA5_MOUSE Sororin OS=Mus musculus OX=10090 GN=Cdca5 PE=1 SV=1	Sororin	Cdca5	4226.65	1902.42	4407.27	0	0	0
Q8K298	Q8K298	sp|Q8K298|ANLN_MOUSE Anillin OS=Mus musculus OX=10090 GN=Anln PE=1 SV=2	Actin-binding protein anillin	Anln	4201.62	4894.4	9684.76	0	0	0
Q99M03	Q99M03	sp|Q99M03|RWD2B_MOUSE RWD domain-containing protein 2B OS=Mus musculus OX=10090 GN=Rwdd2b PE=2 SV=1	RWD domain-containing protein 2B	Rwdd2b	4179.18	2229.53	4986.25	0	0	0
Q80ZM8	Q80ZM8	sp|Q80ZM8|CRLS1_MOUSE Cardiolipin synthase (CMP-forming) OS=Mus musculus OX=10090 GN=Crls1 PE=1 SV=1	Cardiolipin synthase (CMP-forming)	Crls1	4154.43	4668.56	4199.12	0	0	0
P70191	P70191	sp|P70191|TRAF5_MOUSE TNF receptor-associated factor 5 OS=Mus musculus OX=10090 GN=Traf5 PE=1 SV=1	TNF receptor-associated factor 5	Traf5	4149.13	7883.4	4649.98	0	0	0
Q8R3P7	Q8R3P7	sp|Q8R3P7|CLUA1_MOUSE Clusterin-associated protein 1 OS=Mus musculus OX=10090 GN=Cluap1 PE=1 SV=1	Clusterin-associated protein 1	Cluap1	4145.69	3317.17	2336.02	0	0	0
Q80Y20	Q80Y20;Q80Y20-2	sp|Q80Y20|ALKB8_MOUSE Alkylated DNA repair protein alkB homolog 8 OS=Mus musculus OX=10090 GN=Alkbh8 PE=1 SV=1;sp|Q80Y20-2|ALKB8_MOUSE Isoform 2 of Alkylated DNA repair protein alkB homolog 8 OS=Mus musculus OX=10090 GN=Alkbh8	Alkylated DNA repair protein alkB homolog 8	Alkbh8	4131.05	3459.99	4111.95	0	0	0
Q9CR76	Q9CR76	sp|Q9CR76|TM186_MOUSE Transmembrane protein 186 OS=Mus musculus OX=10090 GN=Tmem186 PE=1 SV=2	Transmembrane protein 186	Tmem186	4060.11	2275.38	4009.98	0	0	0
Q8BPA8	Q8BPA8	sp|Q8BPA8|DPCD_MOUSE Protein DPCD OS=Mus musculus OX=10090 GN=Dpcd PE=1 SV=1	Protein DPCD	Dpcd	4059.24	5161.76	7942.4	0	0	0
Q80WE4	Q80WE4-3;Q80WE4;Q80WE4-4;Q80WE4-2	sp|Q80WE4-3|KI20B_MOUSE Isoform 3 of Kinesin-like protein KIF20B OS=Mus musculus OX=10090 GN=Kif20b;sp|Q80WE4|KI20B_MOUSE Kinesin-like protein KIF20B OS=Mus musculus OX=10090 GN=Kif20b PE=1 SV=3;sp|Q80WE4-4|KI20B_MOUSE Isoform 4 of Kinesin-like protein KIF	Kinesin-like protein KIF20B	Kif20b	3983.43	4825.7	6055.92	0	0	0
P97477	P97477;P97477-2	sp|P97477|AURKA_MOUSE Aurora kinase A OS=Mus musculus OX=10090 GN=Aurka PE=1 SV=1;sp|P97477-2|AURKA_MOUSE Isoform 2 of Aurora kinase A OS=Mus musculus OX=10090 GN=Aurka	Aurora kinase A	Aurka	3972.2	4006.24	13378.8	0	0	0
O88986	O88986	sp|O88986|KBL_MOUSE 2-amino-3-ketobutyrate coenzyme A ligase, mitochondrial OS=Mus musculus OX=10090 GN=Gcat PE=1 SV=2	2-amino-3-ketobutyrate coenzyme A ligase, mitochondrial	Gcat	3967.89	696.134	1019.87	0	0	0
Q8R404	Q8R404	sp|Q8R404|MIC13_MOUSE MICOS complex subunit MIC13 OS=Mus musculus OX=10090 GN=Micos13 PE=1 SV=1	Protein QIL1	Qil1	3967.3	2076.57	2703.94	0	0	0
Q9D2X8	Q9D2X8	sp|Q9D2X8|CH076_MOUSE Uncharacterized protein C8orf76 homolog OS=Mus musculus OX=10090 PE=1 SV=1	Uncharacterized protein C8orf76 homolog		3908.99	3366.98	4598.19	0	0	0
Q9DBA6	Q9DBA6	sp|Q9DBA6|TYSD1_MOUSE Peroxisomal leader peptide-processing protease OS=Mus musculus OX=10090 GN=Tysnd1 PE=1 SV=1	Peroxisomal leader peptide-processing protease;Peroxisomal leader peptide-processing protease, 10 kDa form;Peroxisomal leader peptide-processing protease, 49 kDa form	Tysnd1	3827.36	2176.8	5534.82	0	0	0
Q9DCT8	Q9DCT8	sp|Q9DCT8|CRIP2_MOUSE Cysteine-rich protein 2 OS=Mus musculus OX=10090 GN=Crip2 PE=1 SV=1	Cysteine-rich protein 2	Crip2	3813.81	6041.01	11441.8	0	0	0
Q9QXA7	Q9QXA7	sp|Q9QXA7|TRI44_MOUSE Tripartite motif-containing protein 44 OS=Mus musculus OX=10090 GN=Trim44 PE=1 SV=2	Tripartite motif-containing protein 44	Trim44	3785.57	5695.63	7354.75	0	0	0
Q4QY64	Q4QY64	sp|Q4QY64|ATAD5_MOUSE ATPase family AAA domain-containing protein 5 OS=Mus musculus OX=10090 GN=Atad5 PE=1 SV=1	ATPase family AAA domain-containing protein 5	Atad5	3724.17	3394.93	4525.32	0	0	0
Q78IS1	Q78IS1	sp|Q78IS1|TMED3_MOUSE Transmembrane emp24 domain-containing protein 3 OS=Mus musculus OX=10090 GN=Tmed3 PE=1 SV=1	Transmembrane emp24 domain-containing protein 3	Tmed3	3718.56	3505.95	6462.98	0	0	0
Q6ZQJ5	Q6ZQJ5;Q6ZQJ5-2	sp|Q6ZQJ5|DNA2_MOUSE DNA replication ATP-dependent helicase/nuclease DNA2 OS=Mus musculus OX=10090 GN=Dna2 PE=1 SV=2;sp|Q6ZQJ5-2|DNA2_MOUSE Isoform 2 of DNA replication ATP-dependent helicase/nuclease DNA2 OS=Mus musculus OX=10090 GN=Dna2	DNA replication ATP-dependent helicase/nuclease DNA2;DNA replication nuclease DNA2;DNA replication ATP-dependent helicase DNA2	Dna2	3683.68	5741.18	7434.43	0	0	0
Q6P5E6	Q6P5E6;Q6P5E6-2	sp|Q6P5E6|GGA2_MOUSE ADP-ribosylation factor-binding protein GGA2 OS=Mus musculus OX=10090 GN=Gga2 PE=1 SV=1;sp|Q6P5E6-2|GGA2_MOUSE Isoform 2 of ADP-ribosylation factor-binding protein GGA2 OS=Mus musculus OX=10090 GN=Gga2	ADP-ribosylation factor-binding protein GGA2	Gga2	3677.89	3755.52	4374.59	0	0	0
Q8R366	Q8R366	sp|Q8R366|IGSF8_MOUSE Immunoglobulin superfamily member 8 OS=Mus musculus OX=10090 GN=Igsf8 PE=1 SV=2	Immunoglobulin superfamily member 8	Igsf8	3655.67	2415.33	2820.15	0	0	0
Q9R2B6	Q9R2B6-3;Q9R2B6-2;Q9R2B6	sp|Q9R2B6-3|SIA7D_MOUSE Isoform 3 of Alpha-N-acetyl-neuraminyl-2,3-beta-galactosyl-1,3-N-acetyl-galactosaminide alpha-2,6-sialyltransferase OS=Mus musculus OX=10090 GN=St6galnac4;sp|Q9R2B6-2|SIA7D_MOUSE Isoform 2 of Alpha-N-acetyl-neuraminyl-2,3-beta-galac	Alpha-N-acetyl-neuraminyl-2,3-beta-galactosyl-1,3-N-acetyl-galactosaminide alpha-2,6-sialyltransferase	St6galnac4	3633.71	3461.87	3939.45	0	0	0
O70445	O70445	sp|O70445|BARD1_MOUSE BRCA1-associated RING domain protein 1 OS=Mus musculus OX=10090 GN=Bard1 PE=2 SV=1	BRCA1-associated RING domain protein 1	Bard1	3616.2	3069.65	5154.77	0	0	0
Q9CXH7	Q9CXH7;Q9CXH7-2	sp|Q9CXH7|SGO1_MOUSE Shugoshin 1 OS=Mus musculus OX=10090 GN=Sgo1 PE=2 SV=1;sp|Q9CXH7-2|SGO1_MOUSE Isoform 2 of Shugoshin 1 OS=Mus musculus OX=10090 GN=Sgo1	Shugoshin-like 1	Sgol1	3609.79	4102.2	4103.91	0	0	0
Q9D2Q3	Q9D2Q3	sp|Q9D2Q3|CJ088_MOUSE Uncharacterized protein C10orf88 homolog OS=Mus musculus OX=10090 PE=2 SV=1	Uncharacterized protein C10orf88 homolog		3581.19	1759	7028.77	0	0	0
Q3TV70	Q3TV70	sp|Q3TV70|NR2CA_MOUSE Nuclear receptor 2C2-associated protein OS=Mus musculus OX=10090 GN=Nr2c2ap PE=1 SV=1	Nuclear receptor 2C2-associated protein	Nr2c2ap	3526.13	2791.07	3909.07	0	0	0
Q69ZB8	Q69ZB8-2;Q69ZB8	sp|Q69ZB8-2|ZCHC2_MOUSE Isoform 2 of Zinc finger CCHC domain-containing protein 2 OS=Mus musculus OX=10090 GN=Zcchc2;sp|Q69ZB8|ZCHC2_MOUSE Zinc finger CCHC domain-containing protein 2 OS=Mus musculus OX=10090 GN=Zcchc2 PE=2 SV=3	Zinc finger CCHC domain-containing protein 2	Zcchc2	3500.11	3139.57	3522.53	0	0	0
Q6PG16	Q6PG16-2;Q6PG16;Q6PG16-3	sp|Q6PG16-2|HJURP_MOUSE Isoform 2 of Holliday junction recognition protein OS=Mus musculus OX=10090 GN=Hjurp;sp|Q6PG16|HJURP_MOUSE Holliday junction recognition protein OS=Mus musculus OX=10090 GN=Hjurp PE=1 SV=1;sp|Q6PG16-3|HJURP_MOUSE Isoform 3 of Hollid	Holliday junction recognition protein	Hjurp	3478.43	3874.42	8955.97	0	0	0
Q8BGK6	Q8BGK6	sp|Q8BGK6|YLAT2_MOUSE Y+L amino acid transporter 2 OS=Mus musculus OX=10090 GN=Slc7a6 PE=1 SV=1	Y+L amino acid transporter 2	Slc7a6	3472.26	5211.69	5569.02	0	0	0
Q91WI7	Q91WI7;Q91WI7-2	sp|Q91WI7|ITFG2_MOUSE KICSTOR complex protein ITFG2 OS=Mus musculus OX=10090 GN=Itfg2 PE=2 SV=1;sp|Q91WI7-2|ITFG2_MOUSE Isoform 2 of KICSTOR complex protein ITFG2 OS=Mus musculus OX=10090 GN=Itfg2	Integrin-alpha FG-GAP repeat-containing protein 2	Itfg2	3466.89	2797.25	1980.85	0	0	0
P01108	P01108	sp|P01108|MYC_MOUSE Myc proto-oncogene protein OS=Mus musculus OX=10090 GN=Myc PE=1 SV=1	Myc proto-oncogene protein	Myc	3413.52	4398.03	7212.6	0	0	0
Q9D8C6	Q9D8C6	sp|Q9D8C6|MED11_MOUSE Mediator of RNA polymerase II transcription subunit 11 OS=Mus musculus OX=10090 GN=Med11 PE=1 SV=1	Mediator of RNA polymerase II transcription subunit 11	Med11	3399.31	4677.78	8595.31	0	0	0
Q9CPQ5	Q9CPQ5	sp|Q9CPQ5|CENPQ_MOUSE Centromere protein Q OS=Mus musculus OX=10090 GN=Cenpq PE=2 SV=2	Centromere protein Q	Cenpq	3359.78	4173.25	4918.83	0	0	0
Q91UZ5	Q91UZ5	sp|Q91UZ5|IMPA2_MOUSE Inositol monophosphatase 2 OS=Mus musculus OX=10090 GN=Impa2 PE=1 SV=1	Inositol monophosphatase 2	Impa2	3348.19	11246.1	14069.2	0	0	0
B1AVZ0	B1AVZ0	sp|B1AVZ0|UPP_MOUSE Uracil phosphoribosyltransferase homolog OS=Mus musculus OX=10090 GN=Uprt PE=1 SV=1	Uracil phosphoribosyltransferase homolog	Uprt	3337.46	9101.38	7610.6	0	0	0
Q7TMV3	Q7TMV3	sp|Q7TMV3|FAKD5_MOUSE FAST kinase domain-containing protein 5, mitochondrial OS=Mus musculus OX=10090 GN=Fastkd5 PE=2 SV=1	FAST kinase domain-containing protein 5	Fastkd5	3323.24	5804.39	8266.82	0	0	0
Q9Z0H0	Q9Z0H0;Q9Z0H0-2	sp|Q9Z0H0|CDC7_MOUSE Cell division cycle 7-related protein kinase OS=Mus musculus OX=10090 GN=Cdc7 PE=1 SV=2;sp|Q9Z0H0-2|CDC7_MOUSE Isoform 2 of Cell division cycle 7-related protein kinase OS=Mus musculus OX=10090 GN=Cdc7	Cell division cycle 7-related protein kinase	Cdc7	3273.5	2158.87	5894.95	0	0	0
P28704	P28704-2;P28704	sp|P28704-2|RXRB_MOUSE Isoform Short of Retinoic acid receptor RXR-beta OS=Mus musculus OX=10090 GN=Rxrb;sp|P28704|RXRB_MOUSE Retinoic acid receptor RXR-beta OS=Mus musculus OX=10090 GN=Rxrb PE=1 SV=2	Retinoic acid receptor RXR-beta	Rxrb	3264.63	4032.97	5052.12	0	0	0
Q8JZX3	Q8JZX3-2;Q8JZX3	sp|Q8JZX3-2|POC1A_MOUSE Isoform 2 of POC1 centriolar protein homolog A OS=Mus musculus OX=10090 GN=Poc1a;sp|Q8JZX3|POC1A_MOUSE POC1 centriolar protein homolog A OS=Mus musculus OX=10090 GN=Poc1a PE=2 SV=2	POC1 centriolar protein homolog A	Poc1a	3198.12	2346.52	4169.45	0	0	0
Q9JMG9	Q9JMG9;Q5NBY9;Q5NBZ1;Q5NBZ2	tr|Q9JMG9|Q9JMG9_MOUSE POZ (BTB) and AT hook-containing zinc finger 1 OS=Mus musculus OX=10090 GN=Patz1 PE=1 SV=1;tr|Q5NBY9|Q5NBY9_MOUSE POZ (BTB) and AT hook-containing zinc finger 1 OS=Mus musculus OX=10090 GN=Patz1 PE=1 SV=1;tr|Q5NBZ1|Q5NBZ1_MOUSE POZ (		Patz1	3149.26	5404.7	4643.61	0	0	0
Q6RT24	Q6RT24	sp|Q6RT24|CENPE_MOUSE Centromere-associated protein E OS=Mus musculus OX=10090 GN=Cenpe PE=1 SV=1	Centromere-associated protein E	Cenpe	3117.92	2752.77	6484.79	0	0	0
Q8R0I4	Q8R0I4	sp|Q8R0I4|TM2D2_MOUSE TM2 domain-containing protein 2 OS=Mus musculus OX=10090 GN=Tm2d2 PE=2 SV=1	TM2 domain-containing protein 2	Tm2d2	3114.63	3314.52	4483.56	0	0	0
Q9CZX7	Q9CZX7	sp|Q9CZX7|PP4P2_MOUSE Type 2 phosphatidylinositol 4,5-bisphosphate 4-phosphatase OS=Mus musculus OX=10090 GN=Pip4p2 PE=1 SV=1	Type 2 phosphatidylinositol 4,5-bisphosphate 4-phosphatase	Tmem55a	3076.89	1761.14	3876.81	0	0	0
Q8K4R4	Q8K4R4-2	sp|Q8K4R4-2|PITC1_MOUSE Isoform 2 of Cytoplasmic phosphatidylinositol transfer protein 1 OS=Mus musculus OX=10090 GN=Pitpnc1	Cytoplasmic phosphatidylinositol transfer protein 1	Pitpnc1	3074.44	5553.64	5093.25	0	0	0
Q9D516	Q9D516	sp|Q9D516|CC130_MOUSE Coiled-coil domain-containing protein 130 OS=Mus musculus OX=10090 GN=Ccdc130 PE=2 SV=1	Coiled-coil domain-containing protein 130	Ccdc130	3071.09	3515.99	4327.45	0	0	0
Q9WV84	Q9WV84	sp|Q9WV84|NDKM_MOUSE Nucleoside diphosphate kinase, mitochondrial OS=Mus musculus OX=10090 GN=Nme4 PE=1 SV=1	Nucleoside diphosphate kinase, mitochondrial	Nme4	3043.09	1484.63	3159.34	0	0	0
Q8R080	Q8R080	sp|Q8R080|GTSE1_MOUSE G2 and S phase-expressed protein 1 OS=Mus musculus OX=10090 GN=Gtse1 PE=1 SV=2	G2 and S phase-expressed protein 1	Gtse1	3019.88	4291.23	4300.16	0	0	0
Q9Z207	Q9Z207	sp|Q9Z207|DIAP3_MOUSE Protein diaphanous homolog 3 OS=Mus musculus OX=10090 GN=Diaph3 PE=1 SV=1	Protein diaphanous homolog 3	Diaph3	3010.72	2579.08	8127	0	0	0
E9Q6W4	E9Q6W4	sp|E9Q6W4|ZN296_MOUSE Zinc finger protein 296 OS=Mus musculus OX=10090 GN=Znf296 PE=1 SV=1		Zfp296	2986.22	2766.27	3630.74	0	0	0
Q9D8S9	Q9D8S9	sp|Q9D8S9|BOLA1_MOUSE BolA-like protein 1 OS=Mus musculus OX=10090 GN=Bola1 PE=1 SV=1	BolA-like protein 1	Bola1	2979.93	15701.7	8221.97	0	0	0
Q8R3A2	Q8R3A2	sp|Q8R3A2|CDPF1_MOUSE Cysteine-rich DPF motif domain-containing protein 1 OS=Mus musculus OX=10090 GN=Cdpf1 PE=3 SV=2	Cysteine-rich DPF motif domain-containing protein 1	Cdpf1	2966.83	4921.87	8745	0	0	0
Q61846	Q61846	sp|Q61846|MELK_MOUSE Maternal embryonic leucine zipper kinase OS=Mus musculus OX=10090 GN=Melk PE=1 SV=2	Maternal embryonic leucine zipper kinase	Melk	2957.02	3004.86	5635.4	0	0	0
Q6IQX7	Q6IQX7;Q6IQX7-3;Q6IQX7-2	sp|Q6IQX7|CHSS2_MOUSE Chondroitin sulfate synthase 2 OS=Mus musculus OX=10090 GN=Chpf PE=1 SV=1;sp|Q6IQX7-3|CHSS2_MOUSE Isoform 3 of Chondroitin sulfate synthase 2 OS=Mus musculus OX=10090 GN=Chpf;sp|Q6IQX7-2|CHSS2_MOUSE Isoform 2 of Chondroitin sulfate sy	Chondroitin sulfate synthase 2	Chpf	2923.71	245.615	1748.29	0	0	0
Q9CQ20	Q9CQ20	sp|Q9CQ20|M1IP1_MOUSE Mid1-interacting protein 1 OS=Mus musculus OX=10090 GN=Mid1ip1 PE=1 SV=1	Mid1-interacting protein 1	Mid1ip1	2909.18	2983.91	1987.06	0	0	0
P56380	P56380	sp|P56380|AP4A_MOUSE Bis(5-nucleosyl)-tetraphosphatase [asymmetrical] OS=Mus musculus OX=10090 GN=Nudt2 PE=1 SV=3	Bis(5-nucleosyl)-tetraphosphatase [asymmetrical]	Nudt2	2846.88	1235.82	5316.57	0	0	0
Q8BHL6	Q8BHL6	sp|Q8BHL6|FAP24_MOUSE Fanconi anemia core complex-associated protein 24 OS=Mus musculus OX=10090 GN=Faap24 PE=2 SV=1	Fanconi anemia-associated protein of 24 kDa	Faap24	2828.65	3015.09	2666.33	0	0	0
A6H611	A6H611	sp|A6H611|MIPEP_MOUSE Mitochondrial intermediate peptidase OS=Mus musculus OX=10090 GN=Mipep PE=1 SV=1	Mitochondrial intermediate peptidase	Mipep	2823.12	2780.97	4981.64	0	0	0
Q8BWY9	Q8BWY9	sp|Q8BWY9|CIP2A_MOUSE Protein CIP2A OS=Mus musculus OX=10090 GN=Cip2a PE=1 SV=3	Protein CIP2A	Kiaa1524	2820.11	2460.98	4630.68	0	0	0
O88509	O88509-3;O88509-4;O88509-2;O88509	sp|O88509-3|DNM3B_MOUSE Isoform 3 of DNA (cytosine-5)-methyltransferase 3B OS=Mus musculus OX=10090 GN=Dnmt3b;sp|O88509-4|DNM3B_MOUSE Isoform 4 of DNA (cytosine-5)-methyltransferase 3B OS=Mus musculus OX=10090 GN=Dnmt3b;sp|O88509-2|DNM3B_MOUSE Isoform 2 of	DNA (cytosine-5)-methyltransferase 3B	Dnmt3b	2787.43	1072.08	2719.43	0	0	0
P97360	P97360	sp|P97360|ETV6_MOUSE Transcription factor ETV6 OS=Mus musculus OX=10090 GN=Etv6 PE=1 SV=1	Transcription factor ETV6	Etv6	2767.39	2146.48	11811.8	0	0	0
Q8BJQ2	Q8BJQ2	sp|Q8BJQ2|UBP1_MOUSE Ubiquitin carboxyl-terminal hydrolase 1 OS=Mus musculus OX=10090 GN=Usp1 PE=1 SV=1	Ubiquitin carboxyl-terminal hydrolase 1	Usp1	2762.54	3527.12	5205.71	0	0	0
P48754	P48754	sp|P48754|BRCA1_MOUSE Breast cancer type 1 susceptibility protein homolog OS=Mus musculus OX=10090 GN=Brca1 PE=1 SV=3	Breast cancer type 1 susceptibility protein homolog	Brca1	2739.61	3073.05	5107.41	0	0	0
Q8BVH9	Q8BVH9-2;Q8BVH9;Q8BVH9-3	sp|Q8BVH9-2|METL6_MOUSE Isoform 2 of Methyltransferase-like protein 6 OS=Mus musculus OX=10090 GN=Mettl6;sp|Q8BVH9|METL6_MOUSE Methyltransferase-like protein 6 OS=Mus musculus OX=10090 GN=Mettl6 PE=2 SV=2;sp|Q8BVH9-3|METL6_MOUSE Isoform 3 of Methyltransfer	Methyltransferase-like protein 6	Mettl6	2724.51	1306.28	6412.26	0	0	0
Q9CYY7	Q9CYY7	sp|Q9CYY7|PLD3B_MOUSE PRELI domain containing protein 3B OS=Mus musculus OX=10090 GN=Prelid3b PE=1 SV=2	Protein slowmo homolog 2	Slmo2	2723.57	1417.57	1897.65	0	0	0
Q6PAR0	Q6PAR0-2;Q6PAR0;Q6PAR0-3	sp|Q6PAR0-2|KLD10_MOUSE Isoform 2 of Kelch domain-containing protein 10 OS=Mus musculus OX=10090 GN=Klhdc10;sp|Q6PAR0|KLD10_MOUSE Kelch domain-containing protein 10 OS=Mus musculus OX=10090 GN=Klhdc10 PE=1 SV=1;sp|Q6PAR0-3|KLD10_MOUSE Isoform 3 of Kelch do	Kelch domain-containing protein 10	Klhdc10	2723.31	2126.1	3093.89	0	0	0
Q62241	Q62241	sp|Q62241|RU1C_MOUSE U1 small nuclear ribonucleoprotein C OS=Mus musculus OX=10090 GN=Snrpc PE=1 SV=1	U1 small nuclear ribonucleoprotein C	Snrpc	2697.86	5946.55	6179.12	0	0	0
P62492	P62492	sp|P62492|RB11A_MOUSE Ras-related protein Rab-11A OS=Mus musculus OX=10090 GN=Rab11a PE=1 SV=3	Ras-related protein Rab-11A	Rab11a	2694.25	1712.22	1883.38	0	0	0
Q8VID5	Q8VID5	sp|Q8VID5|RECQ5_MOUSE ATP-dependent DNA helicase Q5 OS=Mus musculus OX=10090 GN=Recql5 PE=1 SV=1	ATP-dependent DNA helicase Q5	Recql5	2664.99	1350.72	1600.68	0	0	0
Q8BXA1	Q8BXA1	sp|Q8BXA1|GOLI4_MOUSE Golgi integral membrane protein 4 OS=Mus musculus OX=10090 GN=Golim4 PE=1 SV=1	Golgi integral membrane protein 4	Golim4	2650.75	1234.25	3715.68	0	0	0
O54790	O54790	sp|O54790|MAFG_MOUSE Transcription factor MafG OS=Mus musculus OX=10090 GN=Mafg PE=1 SV=1	Transcription factor MafG	Mafg	2626.56	1006.1	1609.21	0	0	0
P59941	P59941	sp|P59941|SIR6_MOUSE NAD-dependent protein deacetylase sirtuin-6 OS=Mus musculus OX=10090 GN=Sirt6 PE=1 SV=1	NAD-dependent protein deacetylase sirtuin-6	Sirt6	2618.08	1885.71	3369.86	0	0	0
Q99NA9	Q99NA9	sp|Q99NA9|PCGF6_MOUSE Polycomb group RING finger protein 6 OS=Mus musculus OX=10090 GN=Pcgf6 PE=1 SV=1	Polycomb group RING finger protein 6	Pcgf6	2613.85	3434.98	2082.57	0	0	0
Q2TBE6	Q2TBE6	sp|Q2TBE6|P4K2A_MOUSE Phosphatidylinositol 4-kinase type 2-alpha OS=Mus musculus OX=10090 GN=Pi4k2a PE=1 SV=1	Phosphatidylinositol 4-kinase type 2-alpha	Pi4k2a	2594	2585.98	1919.05	0	0	0
Q9Z2G0	Q9Z2G0	sp|Q9Z2G0|FEM1B_MOUSE Protein fem-1 homolog B OS=Mus musculus OX=10090 GN=Fem1b PE=1 SV=1	Protein fem-1 homolog B	Fem1b	2579.94	2192.52	6631.59	0	0	0
O55230	O55230	sp|O55230|RA51D_MOUSE DNA repair protein RAD51 homolog 4 OS=Mus musculus OX=10090 GN=Rad51d PE=1 SV=1	DNA repair protein RAD51 homolog 4	Rad51d	2542.25	3337.67	3101.6	0	0	0
Q9JIQ3	Q9JIQ3	sp|Q9JIQ3|DBLOH_MOUSE Diablo homolog, mitochondrial OS=Mus musculus OX=10090 GN=Diablo PE=1 SV=2	Diablo homolog, mitochondrial	Diablo	2519.23	2937.84	2070.34	0	0	0
A2AQ14	A2AQ14	sp|A2AQ14|MS18B_MOUSE Protein Mis18-beta OS=Mus musculus OX=10090 GN=Oip5 PE=2 SV=1	Protein Mis18-beta	Oip5	2503.47	1986.87	1574.94	0	0	0
Q8BUL5	Q8BUL5	sp|Q8BUL5|KLHL7_MOUSE Kelch-like protein 7 OS=Mus musculus OX=10090 GN=Klhl7 PE=2 SV=1	Kelch-like protein 7	Klhl7	2455.85	653.861	309.39	0	0	0
Q9CV28	Q9CV28;Q9CV28-2	sp|Q9CV28|MINY3_MOUSE Ubiquitin carboxyl-terminal hydrolase MINDY-3 OS=Mus musculus OX=10090 GN=MINDY3 PE=1 SV=2;sp|Q9CV28-2|MINY3_MOUSE Isoform 2 of Ubiquitin carboxyl-terminal hydrolase MINDY-3 OS=Mus musculus OX=10090 GN=MINDY3	Protein FAM188A	Fam188a	2432.57	1714.91	3602.83	0	0	0
Q8C3Y4	Q8C3Y4	sp|Q8C3Y4|KNTC1_MOUSE Kinetochore-associated protein 1 OS=Mus musculus OX=10090 GN=Kntc1 PE=1 SV=2	Kinetochore-associated protein 1	Kntc1	2392.7	2099.03	2863.59	0	0	0
Q7TSY8	Q7TSY8	sp|Q7TSY8|SGO2_MOUSE Shugoshin 2 OS=Mus musculus OX=10090 GN=Sgo2 PE=1 SV=1	Shugoshin-like 2	Sgol2	2368.12	1141.41	3166.75	0	0	0
A2AI08	A2AI08	sp|A2AI08|TPRN_MOUSE Taperin OS=Mus musculus OX=10090 GN=Tprn PE=1 SV=1	Taperin	Tprn	2355.62	1984.17	1178.82	0	0	0
Q6P7W5	Q6P7W5	sp|Q6P7W5|SEN2_MOUSE tRNA-splicing endonuclease subunit Sen2 OS=Mus musculus OX=10090 GN=Tsen2 PE=1 SV=1	tRNA-splicing endonuclease subunit Sen2	Tsen2	2337.09	1703.14	3038.29	0	0	0
Q8VCZ8	Q8VCZ8	sp|Q8VCZ8|RUSD1_MOUSE RNA pseudouridylate synthase domain-containing protein 1 OS=Mus musculus OX=10090 GN=Rpusd1 PE=2 SV=1	RNA pseudouridylate synthase domain-containing protein 1	Rpusd1	2289.86	2389.25	5079.33	0	0	0
Q8VD62	Q8VD62	sp|Q8VD62|CK068_MOUSE UPF0696 protein C11orf68 homolog OS=Mus musculus OX=10090 GN=Bles03 PE=1 SV=2	UPF0696 protein C11orf68 homolog	Bles03	2285.93	1972.53	1763.33	0	0	0
Q9WVD5	Q9WVD5	sp|Q9WVD5|ORNT1_MOUSE Mitochondrial ornithine transporter 1 OS=Mus musculus OX=10090 GN=Slc25a15 PE=1 SV=1	Mitochondrial ornithine transporter 1	Slc25a15	2253.62	3214.15	5051.89	0	0	0
Q9D084	Q9D084;Q9D084-2	sp|Q9D084|CENPS_MOUSE Centromere protein S OS=Mus musculus OX=10090 GN=Cenps PE=2 SV=1;sp|Q9D084-2|CENPS_MOUSE Isoform 2 of Centromere protein S OS=Mus musculus OX=10090 GN=Cenps	Centromere protein S	Apitd1	2251.96	4448.24	1832.44	0	0	0
Q9DB70	Q9DB70	sp|Q9DB70|FUND1_MOUSE FUN14 domain-containing protein 1 OS=Mus musculus OX=10090 GN=Fundc1 PE=1 SV=1	FUN14 domain-containing protein 1	Fundc1	2245.54	3052.56	5501.98	0	0	0
Q6P3B9	Q6P3B9	sp|Q6P3B9|RBFA_MOUSE Putative ribosome-binding factor A, mitochondrial OS=Mus musculus OX=10090 GN=Rbfa PE=2 SV=1	Putative ribosome-binding factor A, mitochondrial	Rbfa	2217.1	5670.03	3023.91	0	0	0
Q8K4J6	Q8K4J6;Q8K4J6-2	sp|Q8K4J6|MRTFA_MOUSE Myocardin-related transcription factor A OS=Mus musculus OX=10090 GN=Mrtfa PE=1 SV=2;sp|Q8K4J6-2|MRTFA_MOUSE Isoform 2 of Myocardin-related transcription factor A OS=Mus musculus OX=10090 GN=Mrtfa	MKL/myocardin-like protein 1	Mkl1	2211.04	818.593	1883.18	0	0	0
Q3UX61	Q3UX61	sp|Q3UX61|NAA11_MOUSE N-alpha-acetyltransferase 11 OS=Mus musculus OX=10090 GN=Naa11 PE=1 SV=1	N-alpha-acetyltransferase 11	Naa11	2185.25	3709.37	8741.1	0	0	0
Q3TQQ9	Q3TQQ9-3;Q3TQQ9;Q3TQQ9-2	sp|Q3TQQ9-3|CA112_MOUSE Isoform 3 of Uncharacterized protein C1orf112 homolog OS=Mus musculus OX=10090;sp|Q3TQQ9|CA112_MOUSE Uncharacterized protein C1orf112 homolog OS=Mus musculus OX=10090 PE=1 SV=2;sp|Q3TQQ9-2|CA112_MOUSE Isoform 2 of Uncharacterized pr	Uncharacterized protein C1orf112 homolog		2156.53	3667.6	3082.5	0	0	0
Q9WU79	Q9WU79	sp|Q9WU79|PROD_MOUSE Proline dehydrogenase 1, mitochondrial OS=Mus musculus OX=10090 GN=Prodh PE=1 SV=2	Proline dehydrogenase 1, mitochondrial	Prodh	2155.46	1466.22	2172.67	0	0	0
Q8BFR1	Q8BFR1;Q8BFR1-2	sp|Q8BFR1|ZCCHL_MOUSE Zinc finger CCCH-type antiviral protein 1-like OS=Mus musculus OX=10090 GN=Zc3hav1l PE=2 SV=1;sp|Q8BFR1-2|ZCCHL_MOUSE Isoform 2 of Zinc finger CCCH-type antiviral protein 1-like OS=Mus musculus OX=10090 GN=Zc3hav1l	Zinc finger CCCH-type antiviral protein 1-like	Zc3hav1l	2152.09	388.627	2814.43	0	0	0
Q0VEJ0	Q0VEJ0	sp|Q0VEJ0|CEP76_MOUSE Centrosomal protein of 76 kDa OS=Mus musculus OX=10090 GN=Cep76 PE=1 SV=1	Centrosomal protein of 76 kDa	Cep76	2147.5	3489.05	2171.37	0	0	0
Q9CWY3	Q9CWY3	sp|Q9CWY3|SETD6_MOUSE N-lysine methyltransferase SETD6 OS=Mus musculus OX=10090 GN=Setd6 PE=1 SV=1	N-lysine methyltransferase SETD6	Setd6	2129.76	2681.38	4607.64	0	0	0
Q99JG7	Q99JG7	sp|Q99JG7|TNIP2_MOUSE TNFAIP3-interacting protein 2 OS=Mus musculus OX=10090 GN=Tnip2 PE=1 SV=1	TNFAIP3-interacting protein 2	Tnip2	2116	640.779	1675.31	0	0	0
Q4VA53	Q4VA53	sp|Q4VA53|PDS5B_MOUSE Sister chromatid cohesion protein PDS5 homolog B OS=Mus musculus OX=10090 GN=Pds5b PE=1 SV=1	Sister chromatid cohesion protein PDS5 homolog B	Pds5b	2110.77	900.366	661.896	0	0	0
Q8R079	Q8R079;Q8R079-2	sp|Q8R079|BFAR_MOUSE Bifunctional apoptosis regulator OS=Mus musculus OX=10090 GN=Bfar PE=1 SV=1;sp|Q8R079-2|BFAR_MOUSE Isoform 2 of Bifunctional apoptosis regulator OS=Mus musculus OX=10090 GN=Bfar	Bifunctional apoptosis regulator	Bfar	2092.64	694.272	1659.78	0	0	0
Q6PJN8	Q6PJN8	sp|Q6PJN8|DALD3_MOUSE DALR anticodon-binding domain-containing protein 3 OS=Mus musculus OX=10090 GN=Dalrd3 PE=2 SV=1	DALR anticodon-binding domain-containing protein 3	Dalrd3	2079.54	1167.6	1953.03	0	0	0
Q9CWX4	Q9CWX4	sp|Q9CWX4|RUSD4_MOUSE Mitochondrial RNA pseudouridine synthase Rpusd4 OS=Mus musculus OX=10090 GN=Rpusd4 PE=2 SV=1	RNA pseudouridylate synthase domain-containing protein 4	Rpusd4	2073.97	4325.96	11711.7	0	0	0
Q5U4D8	Q5U4D8	sp|Q5U4D8|SC5A6_MOUSE Sodium-dependent multivitamin transporter OS=Mus musculus OX=10090 GN=Slc5a6 PE=1 SV=2	Sodium-dependent multivitamin transporter	Slc5a6	2011.12	1815.65	1627.98	0	0	0
Q8BFT2	Q8BFT2	sp|Q8BFT2|HAUS4_MOUSE HAUS augmin-like complex subunit 4 OS=Mus musculus OX=10090 GN=Haus4 PE=1 SV=1	HAUS augmin-like complex subunit 4	Haus4	1997.49	4827.32	2454.94	0	0	0
Q8BIX3	Q8BIX3	sp|Q8BIX3|AL14E_MOUSE ARL14 effector protein OS=Mus musculus OX=10090 GN=Arl14ep PE=1 SV=1	ARL14 effector protein	Arl14ep	1993.24	11242	2471.65	0	0	0
Q9QZM4	Q9QZM4	sp|Q9QZM4|TR10B_MOUSE Tumor necrosis factor receptor superfamily member 10B OS=Mus musculus OX=10090 GN=Tnfrsf10b PE=2 SV=3	Tumor necrosis factor receptor superfamily member 10B	Tnfrsf10b	1991.95	1098.22	3461.03	0	0	0
Q9CZ57	Q9CZ57;Q9CZ57-2	sp|Q9CZ57|NSUN4_MOUSE 5-methylcytosine rRNA methyltransferase NSUN4 OS=Mus musculus OX=10090 GN=Nsun4 PE=1 SV=1;sp|Q9CZ57-2|NSUN4_MOUSE Isoform 2 of 5-methylcytosine rRNA methyltransferase NSUN4 OS=Mus musculus OX=10090 GN=Nsun4	5-methylcytosine rRNA methyltransferase NSUN4	Nsun4	1979.65	4508.86	3014.66	0	0	0
O70157	O70157	sp|O70157|TOP3A_MOUSE DNA topoisomerase 3-alpha OS=Mus musculus OX=10090 GN=Top3a PE=2 SV=1	DNA topoisomerase 3-alpha	Top3a	1948.86	1000.04	1771.81	0	0	0
P35761	P35761-2;P35761	sp|P35761-2|TTK_MOUSE Isoform 2 of Dual specificity protein kinase TTK OS=Mus musculus OX=10090 GN=Ttk;sp|P35761|TTK_MOUSE Dual specificity protein kinase TTK OS=Mus musculus OX=10090 GN=Ttk PE=1 SV=1	Dual specificity protein kinase TTK	Ttk	1933.16	950.957	11173	0	0	0
Q9D009	Q9D009	sp|Q9D009|LIPT2_MOUSE Putative lipoyltransferase 2, mitochondrial OS=Mus musculus OX=10090 GN=Lipt2 PE=1 SV=2	Putative lipoyltransferase 2, mitochondrial	Lipt2	1897.58	2299.62	2048.58	0	0	0
Q9D4V4	Q9D4V4-3;Q9D4V4-2;Q9D4V4	sp|Q9D4V4-3|TAF1D_MOUSE Isoform 3 of TATA box-binding protein-associated factor RNA polymerase I subunit D OS=Mus musculus OX=10090 GN=Taf1d;sp|Q9D4V4-2|TAF1D_MOUSE Isoform 2 of TATA box-binding protein-associated factor RNA polymerase I subunit D OS=Mus m	TATA box-binding protein-associated factor RNA polymerase I subunit D	Taf1d	1889.03	4501.52	4187.75	0	0	0
Q8CA72	Q8CA72	sp|Q8CA72|GAN_MOUSE Gigaxonin OS=Mus musculus OX=10090 GN=Gan PE=1 SV=2	Gigaxonin	Gan	1855.91	1468.21	1670.18	0	0	0
Q810L4	Q810L4	sp|Q810L4|TM39B_MOUSE Transmembrane protein 39B OS=Mus musculus OX=10090 GN=Tmem39b PE=1 SV=1	Transmembrane protein 39B	Tmem39b	1815.85	3942.34	4054.03	0	0	0
Q8BG80	Q8BG80	sp|Q8BG80|FBX46_MOUSE F-box only protein 46 OS=Mus musculus OX=10090 GN=Fbxo46 PE=2 SV=1	F-box only protein 46	Fbxo46	1791.92	1394.26	1182.71	0	0	0
O35975	O35975	sp|O35975|NAR2B_MOUSE T-cell ecto-ADP-ribosyltransferase 2 OS=Mus musculus OX=10090 GN=Art2b PE=1 SV=2	T-cell ecto-ADP-ribosyltransferase 2	Art2b	1784.79	1011.8	523.063	0	0	0
Q149L7	Q149L7-3;Q149L7;Q149L7-2	sp|Q149L7-3|CRTAM_MOUSE Isoform 3 of Cytotoxic and regulatory T-cell molecule OS=Mus musculus OX=10090 GN=Crtam;sp|Q149L7|CRTAM_MOUSE Cytotoxic and regulatory T-cell molecule OS=Mus musculus OX=10090 GN=Crtam PE=1 SV=2;sp|Q149L7-2|CRTAM_MOUSE Isoform 2 of	Cytotoxic and regulatory T-cell molecule	Crtam	1780.91	2226.03	2018.44	0	0	0
O54917	O54917	sp|O54917|E2F6_MOUSE Transcription factor E2F6 OS=Mus musculus OX=10090 GN=E2f6 PE=2 SV=2	Transcription factor E2F6	E2f6	1780.9	1000.18	1382.03	0	0	0
Q9EPR2	Q9EPR2;Q9EPR2-2	sp|Q9EPR2|PG12A_MOUSE Group XIIA secretory phospholipase A2 OS=Mus musculus OX=10090 GN=Pla2g12a PE=1 SV=2;sp|Q9EPR2-2|PG12A_MOUSE Isoform 2 of Group XIIA secretory phospholipase A2 OS=Mus musculus OX=10090 GN=Pla2g12a	Group XIIA secretory phospholipase A2	Pla2g12a	1771.55	2821.84	2510.33	0	0	0
Q8K248	Q8K248	sp|Q8K248|HPDL_MOUSE 4-hydroxyphenylpyruvate dioxygenase-like protein OS=Mus musculus OX=10090 GN=Hpdl PE=2 SV=1	4-hydroxyphenylpyruvate dioxygenase-like protein	Hpdl	1767.37	1498.05	1425.01	0	0	0
P97865	P97865	sp|P97865|PEX7_MOUSE Peroxisomal targeting signal 2 receptor OS=Mus musculus OX=10090 GN=Pex7 PE=1 SV=1	Peroxisomal targeting signal 2 receptor	Pex7	1765.35	2333.02	4295.96	0	0	0
Q9EQQ0	Q9EQQ0	sp|Q9EQQ0|SUV92_MOUSE Histone-lysine N-methyltransferase SUV39H2 OS=Mus musculus OX=10090 GN=Suv39h2 PE=1 SV=1	Histone-lysine N-methyltransferase SUV39H2	Suv39h2	1744.98	1470.36	1137.82	0	0	0
Q923X4	Q923X4-2;Q923X4	sp|Q923X4-2|GLRX2_MOUSE Isoform 2 of Glutaredoxin-2, mitochondrial OS=Mus musculus OX=10090 GN=Glrx2;sp|Q923X4|GLRX2_MOUSE Glutaredoxin-2, mitochondrial OS=Mus musculus OX=10090 GN=Glrx2 PE=1 SV=1	Glutaredoxin-2, mitochondrial	Glrx2	1743.6	2736.33	2657.09	0	0	0
Q75NR7	Q75NR7;Q75NR7-2	sp|Q75NR7|RECQ4_MOUSE ATP-dependent DNA helicase Q4 OS=Mus musculus OX=10090 GN=Recql4 PE=2 SV=2;sp|Q75NR7-2|RECQ4_MOUSE Isoform 2 of ATP-dependent DNA helicase Q4 OS=Mus musculus OX=10090 GN=Recql4	ATP-dependent DNA helicase Q4	Recql4	1728.97	1078.4	2427.98	0	0	0
Q6P8H8	Q6P8H8	sp|Q6P8H8|ALG8_MOUSE Probable dolichyl pyrophosphate Glc1Man9GlcNAc2 alpha-1,3-glucosyltransferase OS=Mus musculus OX=10090 GN=Alg8 PE=2 SV=2	Probable dolichyl pyrophosphate Glc1Man9GlcNAc2 alpha-1,3-glucosyltransferase	Alg8	1723.11	1276.61	1224.77	0	0	0
Q8BHT7	Q8BHT7	sp|Q8BHT7|RGP1_MOUSE RAB6A-GEF complex partner protein 2 OS=Mus musculus OX=10090 GN=Rgp1 PE=2 SV=1	RAB6A-GEF complex partner protein 2	Rgp1	1722.65	1483.95	3084.18	0	0	0
Q8BHN7	Q8BHN7-2;Q8BHN7	sp|Q8BHN7-2|CL029_MOUSE Isoform 2 of Uncharacterized protein C12orf29 homolog OS=Mus musculus OX=10090;sp|Q8BHN7|CL029_MOUSE Uncharacterized protein C12orf29 homolog OS=Mus musculus OX=10090 PE=2 SV=1	Uncharacterized protein C12orf29 homolog		1721.57	1500.75	2895.08	0	0	0
O88875	O88875	sp|O88875|BY55_MOUSE CD160 antigen OS=Mus musculus OX=10090 GN=Cd160 PE=1 SV=2	CD160 antigen	Cd160	1718.85	924.823	1744.79	0	0	0
P23798	P23798	sp|P23798|PCGF2_MOUSE Polycomb group RING finger protein 2 OS=Mus musculus OX=10090 GN=Pcgf2 PE=1 SV=2	Polycomb group RING finger protein 2	Pcgf2	1713.93	1671.21	2656.57	0	0	0
Q99JH1	Q99JH1	sp|Q99JH1|RP25L_MOUSE Ribonuclease P protein subunit p25-like protein OS=Mus musculus OX=10090 GN=Rpp25l PE=1 SV=1	Ribonuclease P protein subunit p25-like protein	Rpp25l	1709.17	1733.4	3527.99	0	0	0
Q9DBY1	Q9DBY1;Q9DBY1-2	sp|Q9DBY1|SYVN1_MOUSE E3 ubiquitin-protein ligase synoviolin OS=Mus musculus OX=10090 GN=Syvn1 PE=1 SV=3;sp|Q9DBY1-2|SYVN1_MOUSE Isoform 2 of E3 ubiquitin-protein ligase synoviolin OS=Mus musculus OX=10090 GN=Syvn1	E3 ubiquitin-protein ligase synoviolin	Syvn1	1695.18	317.727	1113.82	0	0	0
A2AFK4	A2AFK4;I6L986	tr|A2AFK4|A2AFK4_MOUSE GTP binding protein 5, isoform CRA_a OS=Mus musculus OX=10090 GN=Mtg2 PE=1 SV=1;tr|I6L986|I6L986_MOUSE Gtpbp5 protein OS=Mus musculus OX=10090 GN=Mtg2 PE=1 SV=1		Mtg2	1692.7	1817.26	1918.55	0	0	0
Q8K015	Q8K015;Q8K015-2	sp|Q8K015|CENPO_MOUSE Centromere protein O OS=Mus musculus OX=10090 GN=Cenpo PE=2 SV=1;sp|Q8K015-2|CENPO_MOUSE Isoform 2 of Centromere protein O OS=Mus musculus OX=10090 GN=Cenpo	Centromere protein O	Cenpo	1683.07	2376.89	2670.52	0	0	0
Q9R0P9	Q9R0P9	sp|Q9R0P9|UCHL1_MOUSE Ubiquitin carboxyl-terminal hydrolase isozyme L1 OS=Mus musculus OX=10090 GN=Uchl1 PE=1 SV=1	Ubiquitin carboxyl-terminal hydrolase isozyme L1	Uchl1	1676.4	4520.69	6074.47	0	0	0
Q8BMI4	Q8BMI4;Q8BMI4-2	sp|Q8BMI4|GEN_MOUSE Flap endonuclease GEN homolog 1 OS=Mus musculus OX=10090 GN=Gen1 PE=1 SV=2;sp|Q8BMI4-2|GEN_MOUSE Isoform 2 of Flap endonuclease GEN homolog 1 OS=Mus musculus OX=10090 GN=Gen1	Flap endonuclease GEN homolog 1	Gen1	1675	1634.12	3382.36	0	0	0
O88878	O88878	sp|O88878|ZFAN5_MOUSE AN1-type zinc finger protein 5 OS=Mus musculus OX=10090 GN=Zfand5 PE=1 SV=1	AN1-type zinc finger protein 5	Zfand5	1669.67	958.235	3899.09	0	0	0
Q9JKD9	Q9JKD9	sp|Q9JKD9|ZBT32_MOUSE Zinc finger and BTB domain-containing protein 32 OS=Mus musculus OX=10090 GN=Zbtb32 PE=1 SV=1	Zinc finger and BTB domain-containing protein 32	Zbtb32	1653.87	936.774	3625.56	0	0	0
Q9MD59	Q9MD59;P03893	tr|Q9MD59|Q9MD59_MOUSE NADH-ubiquinone oxidoreductase chain 2 OS=Mus musculus OX=10090 GN=mt-Nd2 PE=1 SV=1;sp|P03893|NU2M_MOUSE NADH-ubiquinone oxidoreductase chain 2 OS=Mus musculus OX=10090 GN=Mtnd2 PE=1 SV=2	NADH-ubiquinone oxidoreductase chain 2	mt-Nd2;Mtnd2	1650.76	760.303	934.558	0	0	0
Q8BKF1	Q8BKF1	sp|Q8BKF1|RPOM_MOUSE DNA-directed RNA polymerase, mitochondrial OS=Mus musculus OX=10090 GN=Polrmt PE=1 SV=1	DNA-directed RNA polymerase, mitochondrial	Polrmt	1626.87	9229.59	17553.7	0	0	0
Q9CQG1	Q9CQG1;Q9CQG1-2	sp|Q9CQG1|CHAC2_MOUSE Putative glutathione-specific gamma-glutamylcyclotransferase 2 OS=Mus musculus OX=10090 GN=Chac2 PE=1 SV=1;sp|Q9CQG1-2|CHAC2_MOUSE Isoform 2 of Putative glutathione-specific gamma-glutamylcyclotransferase 2 OS=Mus musculus OX=10090 GN	Putative glutathione-specific gamma-glutamylcyclotransferase 2	Chac2	1614.55	1577.86	2542.28	0	0	0
Q91X51	Q91X51	sp|Q91X51|GORS1_MOUSE Golgi reassembly-stacking protein 1 OS=Mus musculus OX=10090 GN=Gorasp1 PE=1 SV=3	Golgi reassembly-stacking protein 1	Gorasp1	1606.31	788.848	2734.1	0	0	0
Q8R2U7	Q8R2U7	sp|Q8R2U7|LRC42_MOUSE Leucine-rich repeat-containing protein 42 OS=Mus musculus OX=10090 GN=Lrrc42 PE=1 SV=1	Leucine-rich repeat-containing protein 42	Lrrc42	1595.01	2203.52	3585.79	0	0	0
Q6AXC6	Q6AXC6	sp|Q6AXC6|DDX11_MOUSE ATP-dependent DNA helicase DDX11 OS=Mus musculus OX=10090 GN=Ddx11 PE=1 SV=2	Probable ATP-dependent RNA helicase DDX11	Ddx11	1592.85	2114.47	2116.42	0	0	0
Q80Y19	Q80Y19	sp|Q80Y19|RHGBA_MOUSE Rho GTPase-activating protein 11A OS=Mus musculus OX=10090 GN=Arhgap11a PE=1 SV=2	Rho GTPase-activating protein 11A	Arhgap11a	1577.51	1722.31	2318.58	0	0	0
Q8BIP0	Q8BIP0	sp|Q8BIP0|SYDM_MOUSE Aspartate--tRNA ligase, mitochondrial OS=Mus musculus OX=10090 GN=Dars2 PE=1 SV=1	Aspartate--tRNA ligase, mitochondrial	Dars2	1573.47	1004.69	1727.53	0	0	0
Q9CWM2	Q9CWM2	sp|Q9CWM2|CDCA4_MOUSE Cell division cycle-associated protein 4 OS=Mus musculus OX=10090 GN=Cdca4 PE=2 SV=2	Cell division cycle-associated protein 4	Cdca4	1569.08	3519.91	3879.32	0	0	0
Q3U3E2	Q3U3E2	sp|Q3U3E2|F117B_MOUSE Protein FAM117B OS=Mus musculus OX=10090 GN=Fam117b PE=1 SV=1	Protein FAM117B	Fam117b	1563.89	1758.7	2035.73	0	0	0
Q9R0E1	Q9R0E1	sp|Q9R0E1|PLOD3_MOUSE Multifunctional procollagen lysine hydroxylase and glycosyltransferase LH3 OS=Mus musculus OX=10090 GN=Plod3 PE=1 SV=1	Procollagen-lysine,2-oxoglutarate 5-dioxygenase 3	Plod3	1555.17	1393.1	1749.14	0	0	0
Q920L1	Q920L1	sp|Q920L1|FADS1_MOUSE Acyl-CoA (8-3)-desaturase OS=Mus musculus OX=10090 GN=Fads1 PE=1 SV=1	Fatty acid desaturase 1	Fads1	1554.89	1430.34	1551.15	0	0	0
Q9CXJ4	Q9CXJ4	sp|Q9CXJ4|ABCB8_MOUSE ATP-binding cassette sub-family B member 8, mitochondrial OS=Mus musculus OX=10090 GN=Abcb8 PE=1 SV=1	ATP-binding cassette sub-family B member 8, mitochondrial	Abcb8	1540.27	615.937	2149.53	0	0	0
P09242	P09242	sp|P09242|PPBT_MOUSE Alkaline phosphatase, tissue-nonspecific isozyme OS=Mus musculus OX=10090 GN=Alpl PE=1 SV=2	Alkaline phosphatase, tissue-nonspecific isozyme	Alpl	1522.61	3918.11	4869.73	0	0	0
Q8K2A8	Q8K2A8	sp|Q8K2A8|ALG3_MOUSE Dol-P-Man:Man(5)GlcNAc(2)-PP-Dol alpha-1,3-mannosyltransferase OS=Mus musculus OX=10090 GN=Alg3 PE=1 SV=2	Dol-P-Man:Man(5)GlcNAc(2)-PP-Dol alpha-1,3-mannosyltransferase	Alg3	1519.96	818.409	1994.22	0	0	0
Q8CEF1	Q8CEF1	sp|Q8CEF1|FEM1C_MOUSE Protein fem-1 homolog C OS=Mus musculus OX=10090 GN=Fem1c PE=2 SV=1	Protein fem-1 homolog C	Fem1c	1445.6	782.149	694.202	0	0	0
Q91WG3	Q91WG3	sp|Q91WG3|TRUB2_MOUSE Mitochondrial mRNA pseudouridine synthase Trub2 OS=Mus musculus OX=10090 GN=Trub2 PE=2 SV=1	Probable tRNA pseudouridine synthase 2	Trub2	1444.8	1079.26	1339.18	0	0	0
Q8BGS3	Q8BGS3-2;Q8BGS3	sp|Q8BGS3-2|ZKSC1_MOUSE Isoform 2 of Zinc finger protein with KRAB and SCAN domains 1 OS=Mus musculus OX=10090 GN=Zkscan1;sp|Q8BGS3|ZKSC1_MOUSE Zinc finger protein with KRAB and SCAN domains 1 OS=Mus musculus OX=10090 GN=Zkscan1 PE=2 SV=1	Zinc finger protein with KRAB and SCAN domains 1	Zkscan1	1433.48	1386.09	1569.69	0	0	0
Q8BFS6	Q8BFS6-2;Q8BFS6;Q8BFS6-4;Q8BFS6-5	sp|Q8BFS6-2|CPPED_MOUSE Isoform 2 of Serine/threonine-protein phosphatase CPPED1 OS=Mus musculus OX=10090 GN=Cpped1;sp|Q8BFS6|CPPED_MOUSE Serine/threonine-protein phosphatase CPPED1 OS=Mus musculus OX=10090 GN=Cpped1 PE=1 SV=1;sp|Q8BFS6-4|CPPED_MOUSE Isofo	Serine/threonine-protein phosphatase CPPED1	Cpped1	1428.35	1814.84	3619.33	0	0	0
P41272	P41272	sp|P41272|CD27_MOUSE CD27 antigen OS=Mus musculus OX=10090 GN=Cd27 PE=2 SV=1	CD27 antigen	Cd27	1427.27	7716.4	2802.81	0	0	0
Q7TS74	Q7TS74;Q7TS74-2	sp|Q7TS74|CKP2L_MOUSE Cytoskeleton-associated protein 2-like OS=Mus musculus OX=10090 GN=Ckap2l PE=1 SV=1;sp|Q7TS74-2|CKP2L_MOUSE Isoform 2 of Cytoskeleton-associated protein 2-like OS=Mus musculus OX=10090 GN=Ckap2l	Cytoskeleton-associated protein 2-like	Ckap2l	1405.01	408.785	3309.12	0	0	0
Q91VW9	Q91VW9	sp|Q91VW9|ZKSC3_MOUSE Zinc finger protein with KRAB and SCAN domains 3 OS=Mus musculus OX=10090 GN=Zkscan3 PE=1 SV=1	Zinc finger protein with KRAB and SCAN domains 3	Zkscan3	1392.49	487.788	794.803	0	0	0
Q9CWT3	Q9CWT3	sp|Q9CWT3|SNX10_MOUSE Sorting nexin-10 OS=Mus musculus OX=10090 GN=Snx10 PE=1 SV=1	Sorting nexin-10	Snx10	1384.02	1391.06	1461.51	0	0	0
Q91WZ8	Q91WZ8;Q91WZ8-2;Q91WZ8-3	sp|Q91WZ8|DTBP1_MOUSE Dysbindin OS=Mus musculus OX=10090 GN=Dtnbp1 PE=1 SV=1;sp|Q91WZ8-2|DTBP1_MOUSE Isoform 2 of Dysbindin OS=Mus musculus OX=10090 GN=Dtnbp1;sp|Q91WZ8-3|DTBP1_MOUSE Isoform 3 of Dysbindin OS=Mus musculus OX=10090 GN=Dtnbp1	Dysbindin	Dtnbp1	1373.88	1398.16	776.588	0	0	0
A2APY7	A2APY7;A2APY7-2	sp|A2APY7|NDUF5_MOUSE Arginine-hydroxylase NDUFAF5, mitochondrial OS=Mus musculus OX=10090 GN=Ndufaf5 PE=1 SV=1;sp|A2APY7-2|NDUF5_MOUSE Isoform 2 of Arginine-hydroxylase NDUFAF5, mitochondrial OS=Mus musculus OX=10090 GN=Ndufaf5	NADH dehydrogenase [ubiquinone] 1 alpha subcomplex assembly factor 5	Ndufaf5	1371.35	734.607	921.991	0	0	0
Q505F1	Q505F1;Q505F1-2	sp|Q505F1|NR2C1_MOUSE Nuclear receptor subfamily 2 group C member 1 OS=Mus musculus OX=10090 GN=Nr2c1 PE=1 SV=3;sp|Q505F1-2|NR2C1_MOUSE Isoform 2 of Nuclear receptor subfamily 2 group C member 1 OS=Mus musculus OX=10090 GN=Nr2c1	Nuclear receptor subfamily 2 group C member 1	Nr2c1	1359.26	739.621	792.271	0	0	0
Q3U133	Q3U133	sp|Q3U133|ZN746_MOUSE Zinc finger protein 746 OS=Mus musculus OX=10090 GN=Znf746 PE=1 SV=3	Zinc finger protein 746	Znf746	1352.7	1149.82	669.747	0	0	0
Q8K387	Q8K387;Q8K387-2	sp|Q8K387|UBP45_MOUSE Ubiquitin carboxyl-terminal hydrolase 45 OS=Mus musculus OX=10090 GN=Usp45 PE=1 SV=1;sp|Q8K387-2|UBP45_MOUSE Isoform 2 of Ubiquitin carboxyl-terminal hydrolase 45 OS=Mus musculus OX=10090 GN=Usp45	Ubiquitin carboxyl-terminal hydrolase 45	Usp45	1341.2	1862.52	1000.28	0	0	0
Q8K385	Q8K385	sp|Q8K385|FRRS1_MOUSE Ferric-chelate reductase 1 OS=Mus musculus OX=10090 GN=FRRS1 PE=1 SV=1	Ferric-chelate reductase 1	FRRS1	1334.68	654.226	1715.28	0	0	0
O35710	O35710-2;O35710	sp|O35710-2|NOCT_MOUSE Isoform 2 of Nocturnin OS=Mus musculus OX=10090 GN=Noct;sp|O35710|NOCT_MOUSE Nocturnin OS=Mus musculus OX=10090 GN=Noct PE=1 SV=3	Nocturnin	Ccrn4l	1321.3	1062.52	1934.65	0	0	0
Q8VC16	Q8VC16	sp|Q8VC16|LRC14_MOUSE Leucine-rich repeat-containing protein 14 OS=Mus musculus OX=10090 GN=Lrrc14 PE=1 SV=1	Leucine-rich repeat-containing protein 14	Lrrc14	1316.88	1234.03	2409.19	0	0	0
Q9QZ11	Q9QZ11	sp|Q9QZ11|EXO1_MOUSE Exonuclease 1 OS=Mus musculus OX=10090 GN=Exo1 PE=2 SV=2	Exonuclease 1	Exo1	1307.8	1821.23	1526.66	0	0	0
Q8R0S1	Q8R0S1	sp|Q8R0S1|ATF7_MOUSE Cyclic AMP-dependent transcription factor ATF-7 OS=Mus musculus OX=10090 GN=Atf7 PE=2 SV=1	Cyclic AMP-dependent transcription factor ATF-7	Atf7	1295.17	1760.16	2571.95	0	0	0
Q8CHY3	Q8CHY3	sp|Q8CHY3|DYM_MOUSE Dymeclin OS=Mus musculus OX=10090 GN=Dym PE=1 SV=1	Dymeclin	Dym	1284.08	1869.56	1782.84	0	0	0
Q3UGP9	Q3UGP9	sp|Q3UGP9|LRC58_MOUSE Leucine-rich repeat-containing protein 58 OS=Mus musculus OX=10090 GN=Lrrc58 PE=2 SV=1	Leucine-rich repeat-containing protein 58	Lrrc58	1279.15	4266.21	2157.09	0	0	0
E9PYD1	E9PYD1;F6ZXW2;F6S0H0	tr|E9PYD1|E9PYD1_MOUSE Family with sequence similarity 98, member C OS=Mus musculus OX=10090 GN=Fam98c PE=1 SV=1;tr|F6ZXW2|F6ZXW2_MOUSE Family with sequence similarity 98, member C (Fragment) OS=Mus musculus OX=10090 GN=Fam98c PE=1 SV=1;tr|F6S0H0|F6S0H0_MO		Fam98c	1257.63	1398.79	769.798	0	0	0
Q8BYH3	Q8BYH3	sp|Q8BYH3|TRM13_MOUSE tRNA:m(4)X modification enzyme TRM13 homolog OS=Mus musculus OX=10090 GN=Trmt13 PE=2 SV=1	tRNA:m(4)X modification enzyme TRM13 homolog	Trmt13	1249.24	1606.6	3792.37	0	0	0
Q9CQ85	Q9CQ85	sp|Q9CQ85|TIM22_MOUSE Mitochondrial import inner membrane translocase subunit Tim22 OS=Mus musculus OX=10090 GN=Timm22 PE=1 SV=1	Mitochondrial import inner membrane translocase subunit Tim22	Timm22	1247.72	1223.33	3063.13	0	0	0
Q9JMB0	Q9JMB0	sp|Q9JMB0|GKAP1_MOUSE G kinase-anchoring protein 1 OS=Mus musculus OX=10090 GN=Gkap1 PE=1 SV=1	G kinase-anchoring protein 1	Gkap1	1232.58	1396.42	1445.36	0	0	0
Q9D1C1	Q9D1C1	sp|Q9D1C1|UBE2C_MOUSE Ubiquitin-conjugating enzyme E2 C OS=Mus musculus OX=10090 GN=Ube2c PE=1 SV=1	Ubiquitin-conjugating enzyme E2 C	Ube2c	1225.04	1564.22	2266.87	0	0	0
Q8BIA4	Q8BIA4;Q8BIA4-4	sp|Q8BIA4|FBXW8_MOUSE F-box/WD repeat-containing protein 8 OS=Mus musculus OX=10090 GN=Fbxw8 PE=1 SV=2;sp|Q8BIA4-4|FBXW8_MOUSE Isoform 2 of F-box/WD repeat-containing protein 8 OS=Mus musculus OX=10090 GN=Fbxw8	F-box/WD repeat-containing protein 8	Fbxw8	1222.59	1419.85	1757.04	0	0	0
Q80XJ2	Q80XJ2	sp|Q80XJ2|RN168_MOUSE E3 ubiquitin-protein ligase RNF168 OS=Mus musculus OX=10090 GN=Rnf168 PE=1 SV=3	E3 ubiquitin-protein ligase RNF168	Rnf168	1217.51	1162.84	413.861	0	0	0
Q91W67	Q91W67	sp|Q91W67|UBL7_MOUSE Ubiquitin-like protein 7 OS=Mus musculus OX=10090 GN=Ubl7 PE=1 SV=2	Ubiquitin-like protein 7	Ubl7	1215.39	1416.53	1488.16	0	0	0
Q9JJB9	Q9JJB9;A0A087WSE5;A0A087WPL2	sp|Q9JJB9|TM183_MOUSE Transmembrane protein 183 OS=Mus musculus OX=10090 GN=Tmem183 PE=2 SV=1;tr|A0A087WSE5|A0A087WSE5_MOUSE Transmembrane protein 183A (Fragment) OS=Mus musculus OX=10090 GN=Tmem183a PE=1 SV=1;tr|A0A087WPL2|A0A087WPL2_MOUSE Transmembrane p	Transmembrane protein 183	Tmem183;Tmem183a	1198.57	776.11	1374.38	0	0	0
Q8BFR4	Q8BFR4	sp|Q8BFR4|GNS_MOUSE N-acetylglucosamine-6-sulfatase OS=Mus musculus OX=10090 GN=Gns PE=1 SV=1	N-acetylglucosamine-6-sulfatase	Gns	1193.86	909.473	1068.19	0	0	0
Q8C2E4	Q8C2E4	sp|Q8C2E4|PTCD1_MOUSE Pentatricopeptide repeat-containing protein 1, mitochondrial OS=Mus musculus OX=10090 GN=Ptcd1 PE=2 SV=2	Pentatricopeptide repeat-containing protein 1, mitochondrial	Ptcd1	1174.41	2303.66	1943.81	0	0	0
Q6PDX6	Q6PDX6-2;Q6PDX6-4;Q6PDX6	sp|Q6PDX6-2|RN220_MOUSE Isoform 2 of E3 ubiquitin-protein ligase Rnf220 OS=Mus musculus OX=10090 GN=Rnf220;sp|Q6PDX6-4|RN220_MOUSE Isoform 4 of E3 ubiquitin-protein ligase Rnf220 OS=Mus musculus OX=10090 GN=Rnf220;sp|Q6PDX6|RN220_MOUSE E3 ubiquitin-protein	E3 ubiquitin-protein ligase Rnf220	Rnf220	1173.09	1468.07	1223.02	0	0	0
Q7TN31	Q7TN31	sp|Q7TN31|AGGF1_MOUSE Angiogenic factor with G patch and FHA domains 1 OS=Mus musculus OX=10090 GN=Aggf1 PE=2 SV=1	Angiogenic factor with G patch and FHA domains 1	Aggf1	1169.79	1315.66	1338.75	0	0	0
Q68G58	Q68G58;Q68G58-2;Q68G58-3;Q68G58-5;Q68G58-4	sp|Q68G58|APEX2_MOUSE DNA-(apurinic or apyrimidinic site) lyase 2 OS=Mus musculus OX=10090 GN=Apex2 PE=1 SV=1;sp|Q68G58-2|APEX2_MOUSE Isoform 2 of DNA-(apurinic or apyrimidinic site) lyase 2 OS=Mus musculus OX=10090 GN=Apex2;sp|Q68G58-3|APEX2_MOUSE Isoform	DNA-(apurinic or apyrimidinic site) lyase 2	Apex2	1165.73	1407.9	2476.24	0	0	0
Q5SVD0	Q5SVD0	sp|Q5SVD0|RFLB_MOUSE Refilin-B OS=Mus musculus OX=10090 GN=Rflnb PE=1 SV=1	Filamin-interacting protein FAM101B	Fam101b	1164.68	1202.73	1249.81	0	0	0
Q8CE33	Q8CE33;Q8CE33-2	sp|Q8CE33|KLH11_MOUSE Kelch-like protein 11 OS=Mus musculus OX=10090 GN=Klhl11 PE=1 SV=1;sp|Q8CE33-2|KLH11_MOUSE Isoform 2 of Kelch-like protein 11 OS=Mus musculus OX=10090 GN=Klhl11	Kelch-like protein 11	Klhl11	1157.29	1671.21	1917.39	0	0	0
Q91ZS8	Q91ZS8-5;Q91ZS8-4;Q91ZS8-3;Q91ZS8-2;Q91ZS8;Q91ZS8-6	sp|Q91ZS8-5|RED1_MOUSE Isoform 5 of Double-stranded RNA-specific editase 1 OS=Mus musculus OX=10090 GN=Adarb1;sp|Q91ZS8-4|RED1_MOUSE Isoform 4 of Double-stranded RNA-specific editase 1 OS=Mus musculus OX=10090 GN=Adarb1;sp|Q91ZS8-3|RED1_MOUSE Isoform 3 of	Double-stranded RNA-specific editase 1	Adarb1	1152.68	365.073	1101.74	0	0	0
Q3URE1	Q3URE1;Q3URE1-2	sp|Q3URE1|ACSF3_MOUSE Malonate--CoA ligase ACSF3, mitochondrial OS=Mus musculus OX=10090 GN=Acsf3 PE=1 SV=2;sp|Q3URE1-2|ACSF3_MOUSE Isoform 2 of Malonate--CoA ligase ACSF3, mitochondrial OS=Mus musculus OX=10090 GN=Acsf3	Acyl-CoA synthetase family member 3, mitochondrial	Acsf3	1147.88	2679.7	4218.06	0	0	0
Q6PFE3	Q6PFE3	sp|Q6PFE3|RA54B_MOUSE DNA repair and recombination protein RAD54B OS=Mus musculus OX=10090 GN=Rad54b PE=2 SV=1	DNA repair and recombination protein RAD54B	Rad54b	1137.75	1528.66	2403.87	0	0	0
Q9D1G2	Q9D1G2-2;Q9D1G2	sp|Q9D1G2-2|PMVK_MOUSE Isoform 2 of Phosphomevalonate kinase OS=Mus musculus OX=10090 GN=Pmvk;sp|Q9D1G2|PMVK_MOUSE Phosphomevalonate kinase OS=Mus musculus OX=10090 GN=Pmvk PE=1 SV=3	Phosphomevalonate kinase	Pmvk	1123.53	1152.1	6311.95	0	0	0
Q6DI86	Q6DI86;Q6DI86-3	sp|Q6DI86|FAKD1_MOUSE FAST kinase domain-containing protein 1, mitochondrial OS=Mus musculus OX=10090 GN=Fastkd1 PE=2 SV=1;sp|Q6DI86-3|FAKD1_MOUSE Isoform 3 of FAST kinase domain-containing protein 1, mitochondrial OS=Mus musculus OX=10090 GN=Fastkd1	FAST kinase domain-containing protein 1	Fastkd1	1119.62	413.995	486.158	0	0	0
Q6P6J0	Q6P6J0	sp|Q6P6J0|ADAT2_MOUSE tRNA-specific adenosine deaminase 2 OS=Mus musculus OX=10090 GN=Adat2 PE=1 SV=1	tRNA-specific adenosine deaminase 2	Adat2	1115.93	1335.98	2504.75	0	0	0
P51827	P51827	sp|P51827|AFF3_MOUSE AF4/FMR2 family member 3 OS=Mus musculus OX=10090 GN=Aff3 PE=1 SV=2	AF4/FMR2 family member 3	Aff3	1110.57	1828.85	2325.64	0	0	0
Q64151	Q64151	sp|Q64151|SEM4C_MOUSE Semaphorin-4C OS=Mus musculus OX=10090 GN=Sema4c PE=1 SV=1	Semaphorin-4C	Sema4c	1096.7	2094.54	2239.88	0	0	0
Q8CDJ3	Q8CDJ3	sp|Q8CDJ3|BAKOR_MOUSE Beclin 1-associated autophagy-related key regulator OS=Mus musculus OX=10090 GN=Atg14 PE=1 SV=1	Beclin 1-associated autophagy-related key regulator	Atg14	1082.87	610.377	844.651	0	0	0
Q8VCI5	Q8VCI5	sp|Q8VCI5|PEX19_MOUSE Peroxisomal biogenesis factor 19 OS=Mus musculus OX=10090 GN=Pex19 PE=1 SV=1	Peroxisomal biogenesis factor 19	Pex19	1078.51	2337.22	2125.24	0	0	0
Q91WL8	Q91WL8;Q91WL8-3;Q91WL8-4	sp|Q91WL8|WWOX_MOUSE WW domain-containing oxidoreductase OS=Mus musculus OX=10090 GN=Wwox PE=1 SV=1;sp|Q91WL8-3|WWOX_MOUSE Isoform 3 of WW domain-containing oxidoreductase OS=Mus musculus OX=10090 GN=Wwox;sp|Q91WL8-4|WWOX_MOUSE Isoform 4 of WW domain-conta	WW domain-containing oxidoreductase	Wwox	1077.12	614.338	328.542	0	0	0
Q6IRU7	Q6IRU7	sp|Q6IRU7|CEP78_MOUSE Centrosomal protein of 78 kDa OS=Mus musculus OX=10090 GN=Cep78 PE=2 SV=1	Centrosomal protein of 78 kDa	Cep78	1063.99	1642.52	1373.98	0	0	0
Q8C2A2	Q8C2A2;Q8C2A2-2	sp|Q8C2A2|SEN54_MOUSE tRNA-splicing endonuclease subunit Sen54 OS=Mus musculus OX=10090 GN=Tsen54 PE=2 SV=2;sp|Q8C2A2-2|SEN54_MOUSE Isoform 2 of tRNA-splicing endonuclease subunit Sen54 OS=Mus musculus OX=10090 GN=Tsen54	tRNA-splicing endonuclease subunit Sen54	Tsen54	1063.54	179.056	3083.85	0	0	0
Q6ZPY5	Q6ZPY5	sp|Q6ZPY5|ZN507_MOUSE Zinc finger protein 507 OS=Mus musculus OX=10090 GN=Znf507 PE=2 SV=2	Zinc finger protein 507	Znf507	1061.88	98.4795	1206.29	0	0	0
Q8VIG6	Q8VIG6	sp|Q8VIG6|TRAIP_MOUSE E3 ubiquitin-protein ligase TRAIP OS=Mus musculus OX=10090 GN=Traip PE=1 SV=2	E3 ubiquitin-protein ligase TRAIP	Traip	1051.6	1364.71	681.17	0	0	0
Q5HZK1	Q5HZK1	sp|Q5HZK1|CEP44_MOUSE Centrosomal protein of 44 kDa OS=Mus musculus OX=10090 GN=Cep44 PE=2 SV=1	Centrosomal protein of 44 kDa	Cep44	1049.88	490.264	1028.65	0	0	0
O88848	O88848;O88848-2	sp|O88848|ARL6_MOUSE ADP-ribosylation factor-like protein 6 OS=Mus musculus OX=10090 GN=Arl6 PE=1 SV=1;sp|O88848-2|ARL6_MOUSE Isoform 2 of ADP-ribosylation factor-like protein 6 OS=Mus musculus OX=10090 GN=Arl6	ADP-ribosylation factor-like protein 6	Arl6	1048.59	713.668	1753.24	0	0	0
Q921L7	Q921L7	sp|Q921L7|HEMK1_MOUSE MTRF1L release factor glutamine methyltransferase OS=Mus musculus OX=10090 GN=Hemk1 PE=2 SV=2	HemK methyltransferase family member 1	Hemk1	1042.05	686.484	2105.79	0	0	0
Q8R0Z5	Q8R0Z5	sp|Q8R0Z5|MFRN2_MOUSE Mitoferrin-2 OS=Mus musculus OX=10090 GN=Slc25a28 PE=2 SV=1	Mitoferrin-2	Slc25a28	1038.31	940.233	1408.38	0	0	0
P08046	P08046	sp|P08046|EGR1_MOUSE Early growth response protein 1 OS=Mus musculus OX=10090 GN=Egr1 PE=1 SV=2	Early growth response protein 1	Egr1	1035.13	2010.65	836.536	0	0	0
P49025	P49025-5;P49025	sp|P49025-5|CTRO_MOUSE Isoform 5 of Citron Rho-interacting kinase OS=Mus musculus OX=10090 GN=Cit;sp|P49025|CTRO_MOUSE Citron Rho-interacting kinase OS=Mus musculus OX=10090 GN=Cit PE=1 SV=3	Citron Rho-interacting kinase	Cit	1034.51	1369.64	2530.13	0	0	0
Q91WA6	Q91WA6;Q91WA6-2	sp|Q91WA6|SHRPN_MOUSE Sharpin OS=Mus musculus OX=10090 GN=Sharpin PE=1 SV=1;sp|Q91WA6-2|SHRPN_MOUSE Isoform 2 of Sharpin OS=Mus musculus OX=10090 GN=Sharpin	Sharpin	Sharpin	1026.22	1322.25	1182.23	0	0	0
P30412	P30412	sp|P30412|PPIC_MOUSE Peptidyl-prolyl cis-trans isomerase C OS=Mus musculus OX=10090 GN=Ppic PE=1 SV=1	Peptidyl-prolyl cis-trans isomerase C	Ppic	1022.94	2227.36	1076.53	0	0	0
Q8R0F3	Q8R0F3	sp|Q8R0F3|SUMF1_MOUSE Formylglycine-generating enzyme OS=Mus musculus OX=10090 GN=Sumf1 PE=1 SV=2	Sulfatase-modifying factor 1	Sumf1	1010.67	596.366	653.518	0	0	0
O89106	O89106	sp|O89106|FHIT_MOUSE Bis(5-adenosyl)-triphosphatase OS=Mus musculus OX=10090 GN=Fhit PE=1 SV=3	Bis(5-adenosyl)-triphosphatase	Fhit	1010.18	1144.24	2351.91	0	0	0
Q91XL3	Q91XL3	sp|Q91XL3|UXS1_MOUSE UDP-glucuronic acid decarboxylase 1 OS=Mus musculus OX=10090 GN=Uxs1 PE=1 SV=1	UDP-glucuronic acid decarboxylase 1	Uxs1	1004.28	1154.88	785.222	0	0	0
Q7TSH6-2	Q7TSH6-2	sp|Q7TSH6-2|SCAF4_MOUSE Isoform 2 of SR-related and CTD-associated factor 4 OS=Mus musculus OX=10090 GN=Scaf4		Scaf4	998.89	685.714	1475.15	0	0	0
Q07797	Q07797	sp|Q07797|LG3BP_MOUSE Galectin-3-binding protein OS=Mus musculus OX=10090 GN=Lgals3bp PE=1 SV=1	Galectin-3-binding protein	Lgals3bp	953.028	3291.34	1351.63	0	0	0
Q8VC56	Q8VC56	sp|Q8VC56|RNF8_MOUSE E3 ubiquitin-protein ligase RNF8 OS=Mus musculus OX=10090 GN=Rnf8 PE=1 SV=1	E3 ubiquitin-protein ligase RNF8	Rnf8	950.708	452.335	550.884	0	0	0
Q8BMG1	Q8BMG1	sp|Q8BMG1|ATRIP_MOUSE ATR-interacting protein OS=Mus musculus OX=10090 GN=Atrip PE=1 SV=2	ATR-interacting protein	Atrip	950.535	505.42	992.754	0	0	0
B1AUR6	B1AUR6;B1AUR6-2	sp|B1AUR6|MMS22_MOUSE Protein MMS22-like OS=Mus musculus OX=10090 GN=Mms22l PE=1 SV=1;sp|B1AUR6-2|MMS22_MOUSE Isoform 2 of Protein MMS22-like OS=Mus musculus OX=10090 GN=Mms22l	Protein MMS22-like	Mms22l	947.219	956.675	649.715	0	0	0
Q924D0	Q924D0	sp|Q924D0|RT4I1_MOUSE Reticulon-4-interacting protein 1, mitochondrial OS=Mus musculus OX=10090 GN=Rtn4ip1 PE=1 SV=2	Reticulon-4-interacting protein 1, mitochondrial	Rtn4ip1	925.576	1535.46	2207.28	0	0	0
Q9ERS6	Q9ERS6-2;Q9ERS6	sp|Q9ERS6-2|IRPL2_MOUSE Isoform 2 of X-linked interleukin-1 receptor accessory protein-like 2 OS=Mus musculus OX=10090 GN=Il1rapl2;sp|Q9ERS6|IRPL2_MOUSE X-linked interleukin-1 receptor accessory protein-like 2 OS=Mus musculus OX=10090 GN=Il1rapl2 PE=2 SV=1	X-linked interleukin-1 receptor accessory protein-like 2	Il1rapl2	905.278	831.869	1679.53	0	0	0
Q9JJK5	Q9JJK5	sp|Q9JJK5|HERP1_MOUSE Homocysteine-responsive endoplasmic reticulum-resident ubiquitin-like domain member 1 protein OS=Mus musculus OX=10090 GN=Herpud1 PE=1 SV=1	Homocysteine-responsive endoplasmic reticulum-resident ubiquitin-like domain member 1 protein	Herpud1	901.401	1744.04	960.377	0	0	0
Q5U419	Q5U419	sp|Q5U419|MFSD3_MOUSE Major facilitator superfamily domain-containing protein 3 OS=Mus musculus OX=10090 GN=Mfsd3 PE=2 SV=1	Major facilitator superfamily domain-containing protein 3	Mfsd3	892.251	1181.72	607.477	0	0	0
Q3TUF7	Q3TUF7;Q3TUF7-3;Q3TUF7-2	sp|Q3TUF7|YETS2_MOUSE YEATS domain-containing protein 2 OS=Mus musculus OX=10090 GN=Yeats2 PE=1 SV=2;sp|Q3TUF7-3|YETS2_MOUSE Isoform 3 of YEATS domain-containing protein 2 OS=Mus musculus OX=10090 GN=Yeats2;sp|Q3TUF7-2|YETS2_MOUSE Isoform 2 of YEATS domain	YEATS domain-containing protein 2	Yeats2	882.139	906.232	935.943	0	0	0
Q8BJS8	Q8BJS8;Q8BJS8-2;Q8BJS8-3	sp|Q8BJS8|MTBP_MOUSE Mdm2-binding protein OS=Mus musculus OX=10090 GN=Mtbp PE=1 SV=1;sp|Q8BJS8-2|MTBP_MOUSE Isoform 2 of Mdm2-binding protein OS=Mus musculus OX=10090 GN=Mtbp;sp|Q8BJS8-3|MTBP_MOUSE Isoform 3 of Mdm2-binding protein OS=Mus musculus OX=10090	Mdm2-binding protein	Mtbp	881.142	2099.2	2002.78	0	0	0
O35973	O35973	sp|O35973|PER1_MOUSE Period circadian protein homolog 1 OS=Mus musculus OX=10090 GN=Per1 PE=1 SV=2	Period circadian protein homolog 1	Per1	870.216	1289.34	1143.07	0	0	0
Q6NS82	Q6NS82-3;Q6NS82;Q6NS82-2	sp|Q6NS82-3|RETR2_MOUSE Isoform 3 of Reticulophagy regulator 2 OS=Mus musculus OX=10090 GN=Retreg2;sp|Q6NS82|RETR2_MOUSE Reticulophagy regulator 2 OS=Mus musculus OX=10090 GN=Retreg2 PE=1 SV=2;sp|Q6NS82-2|RETR2_MOUSE Isoform 2 of Reticulophagy regulator 2	Protein FAM134A	Fam134a	866.605	204.82	254.012	0	0	0
A0A494B9V8	A0A494B9V8	tr|A0A494B9V8|A0A494B9V8_MOUSE Protein prenyltransferase alpha subunit repeat containing 1 OS=Mus musculus OX=10090 GN=Ptar1 PE=1 SV=1			854.041	2502.42	3765.93	0	0	0
A2A7T8	A2A7T8;Q3TJB1	tr|A2A7T8|A2A7T8_MOUSE Zinc finger, MYM domain-containing 1 OS=Mus musculus OX=10090 GN=Zmym1 PE=1 SV=1;tr|Q3TJB1|Q3TJB1_MOUSE Zinc finger, MYM domain containing 1, isoform CRA_b OS=Mus musculus OX=10090 GN=Zmym1 PE=1 SV=1		Zmym1	847.739	872.083	857.904	0	0	0
Q9JK30-2	Q9JK30-2	sp|Q9JK30-2|ORC3_MOUSE Isoform 2 of Origin recognition complex subunit 3 OS=Mus musculus OX=10090 GN=Orc3	Origin recognition complex subunit 3	Orc3	841.402	1321.77	1353.23	0	0	0
Q3U2K0	Q3U2K0-3;Q3U2K0-2;Q3U2K0	sp|Q3U2K0-3|F193B_MOUSE Isoform 3 of Protein FAM193B OS=Mus musculus OX=10090 GN=Fam193b;sp|Q3U2K0-2|F193B_MOUSE Isoform 2 of Protein FAM193B OS=Mus musculus OX=10090 GN=Fam193b;sp|Q3U2K0|F193B_MOUSE Protein FAM193B OS=Mus musculus OX=10090 GN=Fam193b PE=1	Protein FAM193B	Fam193b	837.363	805.653	1381.36	0	0	0
P11930	P11930	sp|P11930|NUD19_MOUSE Nucleoside diphosphate-linked moiety X motif 19 OS=Mus musculus OX=10090 GN=Nudt19 PE=1 SV=2	Nucleoside diphosphate-linked moiety X motif 19, mitochondrial	Nudt19	835.839	1142.59	1503.93	0	0	0
Q5SXJ3	Q5SXJ3	sp|Q5SXJ3|FANCJ_MOUSE Fanconi anemia group J protein homolog OS=Mus musculus OX=10090 GN=Brip1 PE=2 SV=1	Fanconi anemia group J protein homolog	Brip1	831.07	1956.33	1776.68	0	0	0
A0A2I3BRL0	A0A2I3BRL0;A0A2I3BR81;A0A2I3BQR1;Q91X76	tr|A0A2I3BRL0|A0A2I3BRL0_MOUSE 5-nucleotidase domain-containing 2 OS=Mus musculus OX=10090 GN=Nt5dc2 PE=1 SV=1;tr|A0A2I3BR81|A0A2I3BR81_MOUSE 5-nucleotidase domain-containing 2 OS=Mus musculus OX=10090 GN=Nt5dc2 PE=1 SV=1;tr|A0A2I3BQR1|A0A2I3BQR1_MOUSE 5		Nt5dc2	810.834	705.319	5047.78	0	0	0
Q3V1T4	Q3V1T4-3;Q3V1T4;Q3V1T4-2	sp|Q3V1T4-3|P3H1_MOUSE Isoform 3 of Prolyl 3-hydroxylase 1 OS=Mus musculus OX=10090 GN=P3h1;sp|Q3V1T4|P3H1_MOUSE Prolyl 3-hydroxylase 1 OS=Mus musculus OX=10090 GN=P3h1 PE=1 SV=2;sp|Q3V1T4-2|P3H1_MOUSE Isoform 2 of Prolyl 3-hydroxylase 1 OS=Mus musculus OX	Prolyl 3-hydroxylase 1	Lepre1	807.017	1260.58	1452.68	0	0	0
Q8BYR1	Q8BYR1-2;Q8BYR1	sp|Q8BYR1-2|TYW4_MOUSE Isoform 2 of tRNA wybutosine-synthesizing protein 4 OS=Mus musculus OX=10090 GN=Lcmt2;sp|Q8BYR1|TYW4_MOUSE tRNA wybutosine-synthesizing protein 4 OS=Mus musculus OX=10090 GN=Lcmt2 PE=2 SV=4	tRNA wybutosine-synthesizing protein 4	Lcmt2	800.843	1928.58	1544.45	0	0	0
Q91WC1	Q91WC1;Q91WC1-2	sp|Q91WC1|POTE1_MOUSE Protection of telomeres protein 1 OS=Mus musculus OX=10090 GN=Pot1 PE=1 SV=1;sp|Q91WC1-2|POTE1_MOUSE Isoform 2 of Protection of telomeres protein 1 OS=Mus musculus OX=10090 GN=Pot1	Protection of telomeres protein 1	Pot1	793.741	288.582	1427.46	0	0	0
Q62315	Q62315;Q62315-2	sp|Q62315|JARD2_MOUSE Protein Jumonji OS=Mus musculus OX=10090 GN=Jarid2 PE=1 SV=1;sp|Q62315-2|JARD2_MOUSE Isoform 2 of Protein Jumonji OS=Mus musculus OX=10090 GN=Jarid2	Protein Jumonji	Jarid2	789.849	435.253	312.025	0	0	0
Q8C4V4	Q8C4V4-2;Q8C4V4	sp|Q8C4V4-2|FBXL3_MOUSE Isoform 2 of F-box/LRR-repeat protein 3 OS=Mus musculus OX=10090 GN=Fbxl3;sp|Q8C4V4|FBXL3_MOUSE F-box/LRR-repeat protein 3 OS=Mus musculus OX=10090 GN=Fbxl3 PE=1 SV=1	F-box/LRR-repeat protein 3	Fbxl3	778.317	668.909	830.196	0	0	0
Q9JL70	Q9JL70	sp|Q9JL70|FANCA_MOUSE Fanconi anemia group A protein homolog OS=Mus musculus OX=10090 GN=Fanca PE=2 SV=2	Fanconi anemia group A protein homolog	Fanca	777.983	559.117	2102.75	0	0	0
Q8C7K6	Q8C7K6	sp|Q8C7K6|PCYXL_MOUSE Prenylcysteine oxidase-like OS=Mus musculus OX=10090 GN=Pcyox1l PE=1 SV=1	Prenylcysteine oxidase-like	Pcyox1l	775.836	584.387	875.982	0	0	0
Q8C145	Q8C145	sp|Q8C145|S39A6_MOUSE Zinc transporter ZIP6 OS=Mus musculus OX=10090 GN=Slc39a6 PE=1 SV=1	Zinc transporter ZIP6	Slc39a6	774.019	681.487	937.333	0	0	0
Q8CID0	Q8CID0	sp|Q8CID0|CSR2B_MOUSE Cysteine-rich protein 2-binding protein OS=Mus musculus OX=10090 GN=Kat14 PE=1 SV=2	Cysteine-rich protein 2-binding protein	Csrp2bp	768.273	401.124	529.799	0	0	0
Q925H1	Q925H1	sp|Q925H1|TRPS1_MOUSE Zinc finger transcription factor Trps1 OS=Mus musculus OX=10090 GN=Trps1 PE=1 SV=1	Zinc finger transcription factor Trps1	Trps1	756.521	187.346	419.995	0	0	0
Q8K221	Q8K221	sp|Q8K221|ARFP2_MOUSE Arfaptin-2 OS=Mus musculus OX=10090 GN=Arfip2 PE=1 SV=2	Arfaptin-2	Arfip2	755.674	411.455	103.734	0	0	0
Q8BKW4	Q8BKW4-2;Q8BKW4	sp|Q8BKW4-2|ZCHC4_MOUSE Isoform 2 of rRNA N6-adenosine-methyltransferase ZCCHC4 OS=Mus musculus OX=10090 GN=Zcchc4;sp|Q8BKW4|ZCHC4_MOUSE rRNA N6-adenosine-methyltransferase ZCCHC4 OS=Mus musculus OX=10090 GN=Zcchc4 PE=2 SV=1	Zinc finger CCHC domain-containing protein 4	Zcchc4	752.159	3987.4	1920.91	0	0	0
P97864	P97864	sp|P97864|CASP7_MOUSE Caspase-7 OS=Mus musculus OX=10090 GN=Casp7 PE=1 SV=2	Caspase-7;Caspase-7 subunit p20;Caspase-7 subunit p11	Casp7	742.077	888.729	1312.66	0	0	0
Q8VBZ0	Q8VBZ0	sp|Q8VBZ0|DHRSX_MOUSE Dehydrogenase/reductase SDR family member on chromosome X homolog OS=Mus musculus OX=10090 GN=Dhrsx PE=1 SV=2	Dehydrogenase/reductase SDR family member on chromosome X homolog	Dhrsx	741.959	428.424	1609.48	0	0	0
Q8R1S4	Q8R1S4-2;Q8R1S4	sp|Q8R1S4-2|MTSS1_MOUSE Isoform 2 of Protein MTSS 1 OS=Mus musculus OX=10090 GN=Mtss1;sp|Q8R1S4|MTSS1_MOUSE Protein MTSS 1 OS=Mus musculus OX=10090 GN=Mtss1 PE=1 SV=1	Metastasis suppressor protein 1	Mtss1	741.934	573.044	1185.24	0	0	0
Q8BSN9	Q8BSN9-2;Q8BSN9;Q8BSN9-3	sp|Q8BSN9-2|FAKD3_MOUSE Isoform 2 of FAST kinase domain-containing protein 3, mitochondrial OS=Mus musculus OX=10090 GN=Fastkd3;sp|Q8BSN9|FAKD3_MOUSE FAST kinase domain-containing protein 3, mitochondrial OS=Mus musculus OX=10090 GN=Fastkd3 PE=2 SV=2;sp|Q8	FAST kinase domain-containing protein 3	Fastkd3	731.566	36.5549	78.5692	0	0	0
Q8BFW3	Q8BFW3;Q8BFW3-2	sp|Q8BFW3|PR15B_MOUSE Protein phosphatase 1 regulatory subunit 15B OS=Mus musculus OX=10090 GN=Ppp1r15b PE=1 SV=1;sp|Q8BFW3-2|PR15B_MOUSE Isoform 2 of Protein phosphatase 1 regulatory subunit 15B OS=Mus musculus OX=10090 GN=Ppp1r15b	Protein phosphatase 1 regulatory subunit 15B	Ppp1r15b	731.284	1117.53	1155.87	0	0	0
Q8CFJ9	Q8CFJ9	sp|Q8CFJ9|WDR24_MOUSE GATOR complex protein WDR24 OS=Mus musculus OX=10090 GN=Wdr24 PE=1 SV=1	WD repeat-containing protein 24	Wdr24	726.711	1194.22	679.29	0	0	0
Q91WD7	Q91WD7	sp|Q91WD7|KI18A_MOUSE Kinesin-like protein KIF18A OS=Mus musculus OX=10090 GN=Kif18a PE=2 SV=1	Kinesin-like protein KIF18A	Kif18a	724.12	1390.91	1568.02	0	0	0
P46662	P46662-2;P46662	sp|P46662-2|MERL_MOUSE Isoform 2 of Merlin OS=Mus musculus OX=10090 GN=Nf2;sp|P46662|MERL_MOUSE Merlin OS=Mus musculus OX=10090 GN=Nf2 PE=1 SV=2	Merlin	Nf2	722.479	747.906	976.968	0	0	0
O88196	O88196-6;O88196;O88196-3;O88196-2;O88196-5;O88196-4	sp|O88196-6|TTC3_MOUSE Isoform 6 of E3 ubiquitin-protein ligase TTC3 OS=Mus musculus OX=10090 GN=Ttc3;sp|O88196|TTC3_MOUSE E3 ubiquitin-protein ligase TTC3 OS=Mus musculus OX=10090 GN=Ttc3 PE=1 SV=2;sp|O88196-3|TTC3_MOUSE Isoform 3 of E3 ubiquitin-protein	E3 ubiquitin-protein ligase TTC3	Ttc3	718.551	370.445	633.047	0	0	0
Q64430	Q64430	sp|Q64430|ATP7A_MOUSE Copper-transporting ATPase 1 OS=Mus musculus OX=10090 GN=Atp7a PE=1 SV=3	Copper-transporting ATPase 1	Atp7a	717.41	352.973	933.461	0	0	0
Q61009	Q61009;Q61009-2	sp|Q61009|SCRB1_MOUSE Scavenger receptor class B member 1 OS=Mus musculus OX=10090 GN=Scarb1 PE=1 SV=1;sp|Q61009-2|SCRB1_MOUSE Isoform 2 of Scavenger receptor class B member 1 OS=Mus musculus OX=10090 GN=Scarb1	Scavenger receptor class B member 1	Scarb1	715.065	695.02	757.011	0	0	0
O70472	O70472	sp|O70472|TM131_MOUSE Transmembrane protein 131 OS=Mus musculus OX=10090 GN=Tmem131 PE=2 SV=2	Transmembrane protein 131	Tmem131	708.917	1247.2	1234.23	0	0	0
Q80YR6	Q80YR6	sp|Q80YR6|CTIP_MOUSE DNA endonuclease RBBP8 OS=Mus musculus OX=10090 GN=Rbbp8 PE=1 SV=1	DNA endonuclease RBBP8	Rbbp8	694.712	720.639	574.853	0	0	0
Q3U3T8	Q3U3T8-3;Q3U3T8;Q3U3T8-2	sp|Q3U3T8-3|WDR62_MOUSE Isoform 3 of WD repeat-containing protein 62 OS=Mus musculus OX=10090 GN=Wdr62;sp|Q3U3T8|WDR62_MOUSE WD repeat-containing protein 62 OS=Mus musculus OX=10090 GN=Wdr62 PE=1 SV=2;sp|Q3U3T8-2|WDR62_MOUSE Isoform 2 of WD repeat-containi	WD repeat-containing protein 62	Wdr62	693.597	779.96	970.399	0	0	0
Q60821	Q60821	sp|Q60821|ZBT17_MOUSE Zinc finger and BTB domain-containing protein 17 OS=Mus musculus OX=10090 GN=Zbtb17 PE=1 SV=2	Zinc finger and BTB domain-containing protein 17	Zbtb17	685.073	696.738	558.339	0	0	0
Q8VDI9	Q8VDI9	sp|Q8VDI9|ALG9_MOUSE Alpha-1,2-mannosyltransferase ALG9 OS=Mus musculus OX=10090 GN=Alg9 PE=2 SV=1	Alpha-1,2-mannosyltransferase ALG9	Alg9	680.658	706.483	1453.82	0	0	0
Q3TBW2	Q3TBW2	sp|Q3TBW2|RM10_MOUSE 39S ribosomal protein L10, mitochondrial OS=Mus musculus OX=10090 GN=Mrpl10 PE=1 SV=2	39S ribosomal protein L10, mitochondrial	Mrpl10	674.354	1366.43	4272.74	0	0	0
Q80TQ5	Q80TQ5;Q80TQ5-2;Q80TQ5-3	sp|Q80TQ5|PKHM2_MOUSE Pleckstrin homology domain-containing family M member 2 OS=Mus musculus OX=10090 GN=Plekhm2 PE=1 SV=2;sp|Q80TQ5-2|PKHM2_MOUSE Isoform 2 of Pleckstrin homology domain-containing family M member 2 OS=Mus musculus OX=10090 GN=Plekhm2;sp|	Pleckstrin homology domain-containing family M member 2	Plekhm2	674.102	370.01	231.104	0	0	0
Q9Z0R0	Q9Z0R0	sp|Q9Z0R0|HASP_MOUSE Serine/threonine-protein kinase haspin OS=Mus musculus OX=10090 GN=Haspin PE=1 SV=3	Serine/threonine-protein kinase haspin	Gsg2	664.953	1206.43	1351.06	0	0	0
Q9D8L5	Q9D8L5	sp|Q9D8L5|CCD91_MOUSE Coiled-coil domain-containing protein 91 OS=Mus musculus OX=10090 GN=Ccdc91 PE=1 SV=2	Coiled-coil domain-containing protein 91	Ccdc91	653.51	572.292	489.43	0	0	0
Q8R1J9	Q8R1J9;Q8R1J9-2;P0C7W3	sp|Q8R1J9|TOR2A_MOUSE Torsin-2A OS=Mus musculus OX=10090 GN=Tor2a PE=1 SV=1;sp|Q8R1J9-2|TOR2A_MOUSE Isoform 2 of Torsin-2A OS=Mus musculus OX=10090 GN=Tor2a;sp|P0C7W3|TOR2X_MOUSE Prosalusin OS=Mus musculus OX=10090 GN=Tor2a PE=3 SV=1	Torsin-2A;Prosalusin;Salusin-beta	Tor2a	652.114	863.738	1329.43	0	0	0
Q8R3P2	Q8R3P2-2;Q8R3P2	sp|Q8R3P2-2|DTX2_MOUSE Isoform 2 of Probable E3 ubiquitin-protein ligase DTX2 OS=Mus musculus OX=10090 GN=Dtx2;sp|Q8R3P2|DTX2_MOUSE Probable E3 ubiquitin-protein ligase DTX2 OS=Mus musculus OX=10090 GN=Dtx2 PE=1 SV=2	Probable E3 ubiquitin-protein ligase DTX2	Dtx2	651.818	635.167	719.457	0	0	0
P30658	P30658	sp|P30658|CBX2_MOUSE Chromobox protein homolog 2 OS=Mus musculus OX=10090 GN=Cbx2 PE=1 SV=2	Chromobox protein homolog 2	Cbx2	647.175	3875.62	2366.89	0	0	0
A2A5Z6	A2A5Z6-2;A2A5Z6	sp|A2A5Z6-2|SMUF2_MOUSE Isoform 2 of E3 ubiquitin-protein ligase SMURF2 OS=Mus musculus OX=10090 GN=Smurf2;sp|A2A5Z6|SMUF2_MOUSE E3 ubiquitin-protein ligase SMURF2 OS=Mus musculus OX=10090 GN=Smurf2 PE=1 SV=1	E3 ubiquitin-protein ligase SMURF2	Smurf2	646.714	87.5829	550.182	0	0	0
Q6NZN1	Q6NZN1;Q6NZN1-5;Q6NZN1-2;Q6NZN1-4	sp|Q6NZN1|PPRC1_MOUSE Peroxisome proliferator-activated receptor gamma coactivator-related protein 1 OS=Mus musculus OX=10090 GN=Pprc1 PE=1 SV=1;sp|Q6NZN1-5|PPRC1_MOUSE Isoform 5 of Peroxisome proliferator-activated receptor gamma coactivator-related prote	Peroxisome proliferator-activated receptor gamma coactivator-related protein 1	Pprc1	640.558	394.15	1132.84	0	0	0
Q9CZJ6	Q9CZJ6	sp|Q9CZJ6|MS18A_MOUSE Protein Mis18-alpha OS=Mus musculus OX=10090 GN=Mis18a PE=2 SV=1	Protein Mis18-alpha	Mis18a	638.051	1936.79	1842.05	0	0	0
Q9DD16	Q9DD16	sp|Q9DD16|NUD22_MOUSE Uridine diphosphate glucose pyrophosphatase NUDT22 OS=Mus musculus OX=10090 GN=Nudt22 PE=2 SV=1	Nucleoside diphosphate-linked moiety X motif 22	Nudt22	610.111	765.448	881.407	0	0	0
Q99J21	Q99J21;Q99J21-2	sp|Q99J21|MCLN1_MOUSE Mucolipin-1 OS=Mus musculus OX=10090 GN=Mcoln1 PE=1 SV=1;sp|Q99J21-2|MCLN1_MOUSE Isoform 2 of Mucolipin-1 OS=Mus musculus OX=10090 GN=Mcoln1	Mucolipin-1	Mcoln1	605.671	1191.67	629.822	0	0	0
Q5RJY2	Q5RJY2	sp|Q5RJY2|G2E3_MOUSE G2/M phase-specific E3 ubiquitin-protein ligase OS=Mus musculus OX=10090 GN=G2e3 PE=2 SV=2	G2/M phase-specific E3 ubiquitin-protein ligase	G2e3	601.851	694.282	1067.39	0	0	0
P00860	P00860	sp|P00860|DCOR_MOUSE Ornithine decarboxylase OS=Mus musculus OX=10090 GN=Odc1 PE=1 SV=2	Ornithine decarboxylase	Odc1	600.376	2425.44	4170.58	0	0	0
Q8BJ56	Q8BJ56-3;Q8BJ56;Q8BJ56-2	sp|Q8BJ56-3|PLPL2_MOUSE Isoform 3 of Patatin-like phospholipase domain-containing protein 2 OS=Mus musculus OX=10090 GN=Pnpla2;sp|Q8BJ56|PLPL2_MOUSE Patatin-like phospholipase domain-containing protein 2 OS=Mus musculus OX=10090 GN=Pnpla2 PE=1 SV=1;sp|Q8BJ	Patatin-like phospholipase domain-containing protein 2	Pnpla2	590.535	842.901	928.756	0	0	0
Q9Z238	Q9Z238	sp|Q9Z238|CCNE2_MOUSE G1/S-specific cyclin-E2 OS=Mus musculus OX=10090 GN=Ccne2 PE=1 SV=1	G1/S-specific cyclin-E2	Ccne2	589.721	1531.33	1892.23	0	0	0
P00158	P00158	sp|P00158|CYB_MOUSE Cytochrome b OS=Mus musculus OX=10090 GN=Mt-Cyb PE=1 SV=1	Cytochrome b	Mt-Cyb	589.714	1532.26	1720.93	0	0	0
Q9CWV1	Q9CWV1;Q9CWV1-2	sp|Q9CWV1|MCM8_MOUSE DNA helicase MCM8 OS=Mus musculus OX=10090 GN=Mcm8 PE=1 SV=3;sp|Q9CWV1-2|MCM8_MOUSE Isoform 2 of DNA helicase MCM8 OS=Mus musculus OX=10090 GN=Mcm8	DNA helicase MCM8	Mcm8	586.264	1301.52	1667.92	0	0	0
O89001	O89001	sp|O89001|CBPD_MOUSE Carboxypeptidase D OS=Mus musculus OX=10090 GN=Cpd PE=1 SV=2	Carboxypeptidase D	Cpd	579.351	715.276	825.643	0	0	0
Q8BTW9	Q8BTW9	sp|Q8BTW9|PAK4_MOUSE Serine/threonine-protein kinase PAK 4 OS=Mus musculus OX=10090 GN=Pak4 PE=1 SV=1	Serine/threonine-protein kinase PAK 4	Pak4	570.626	576.201	593.974	0	0	0
Q99JN2	Q99JN2;Q99JN2-2	sp|Q99JN2|KLH22_MOUSE Kelch-like protein 22 OS=Mus musculus OX=10090 GN=Klhl22 PE=1 SV=1;sp|Q99JN2-2|KLH22_MOUSE Isoform 2 of Kelch-like protein 22 OS=Mus musculus OX=10090 GN=Klhl22	Kelch-like protein 22	Klhl22	558.603	1134.86	968.549	0	0	0
Q61144	Q61144-2;Q61144	sp|Q61144-2|PSN2_MOUSE Isoform 2 of Presenilin-2 OS=Mus musculus OX=10090 GN=Psen2;sp|Q61144|PSN2_MOUSE Presenilin-2 OS=Mus musculus OX=10090 GN=Psen2 PE=1 SV=3	Presenilin-2;Presenilin-2 NTF subunit;Presenilin-2 CTF subunit	Psen2	554.185	747.723	1375.93	0	0	0
A0A1L1SSC7	A0A1L1SSC7;E9Q723;A0A338P6N2;D3YVV0;Q3UMK4	tr|A0A1L1SSC7|A0A1L1SSC7_MOUSE Tetratricopeptide repeat domain 13 OS=Mus musculus OX=10090 GN=Ttc13 PE=1 SV=1;tr|E9Q723|E9Q723_MOUSE Tetratricopeptide repeat domain 13 OS=Mus musculus OX=10090 GN=Ttc13 PE=1 SV=2;tr|A0A338P6N2|A0A338P6N2_MOUSE Tetratricopep		Ttc13	553.828	546.479	132.061	0	0	0
Q9CXX9	Q9CXX9	sp|Q9CXX9|CUED2_MOUSE CUE domain-containing protein 2 OS=Mus musculus OX=10090 GN=Cuedc2 PE=1 SV=1	CUE domain-containing protein 2	Cuedc2	553.322	700.13	643.486	0	0	0
Q3UQV5	Q3UQV5;Q3UQV5-2	sp|Q3UQV5|KBTB8_MOUSE Kelch repeat and BTB domain-containing protein 8 OS=Mus musculus OX=10090 GN=Kbtbd8 PE=2 SV=1;sp|Q3UQV5-2|KBTB8_MOUSE Isoform 2 of Kelch repeat and BTB domain-containing protein 8 OS=Mus musculus OX=10090 GN=Kbtbd8	Kelch repeat and BTB domain-containing protein 8	Kbtbd8	548.154	286.174	200.757	0	0	0
G5E8Z2	G5E8Z2	sp|G5E8Z2|TAF4B_MOUSE Transcription initiation factor TFIID subunit 4B OS=Mus musculus OX=10090 GN=Taf4b PE=2 SV=2	Transcription initiation factor TFIID subunit 4B	Taf4b	545.255	214.374	552.044	0	0	0
Q6NSQ9	Q6NSQ9	sp|Q6NSQ9|G6PC3_MOUSE Glucose-6-phosphatase 3 OS=Mus musculus OX=10090 GN=G6pc3 PE=1 SV=1	Glucose-6-phosphatase 3	G6pc3	545.069	989.722	2234.07	0	0	0
Q9JHD2	Q9JHD2	sp|Q9JHD2|KAT2A_MOUSE Histone acetyltransferase KAT2A OS=Mus musculus OX=10090 GN=Kat2a PE=1 SV=2	Histone acetyltransferase KAT2A	Kat2a	543.521	645.175	613.215	0	0	0
Q8C4M7	Q8C4M7;Q8C4M7-2	sp|Q8C4M7|CENPU_MOUSE Centromere protein U OS=Mus musculus OX=10090 GN=Cenpu PE=1 SV=2;sp|Q8C4M7-2|CENPU_MOUSE Isoform 2 of Centromere protein U OS=Mus musculus OX=10090 GN=Cenpu	Centromere protein U	Cenpu	540.637	1221.55	405.814	0	0	0
Q80UK7	Q80UK7-2;Q80UK7	sp|Q80UK7-2|SAS6_MOUSE Isoform 2 of Spindle assembly abnormal protein 6 homolog OS=Mus musculus OX=10090 GN=Sass6;sp|Q80UK7|SAS6_MOUSE Spindle assembly abnormal protein 6 homolog OS=Mus musculus OX=10090 GN=Sass6 PE=2 SV=2	Spindle assembly abnormal protein 6 homolog	Sass6	540.471	944.496	1841.97	0	0	0
Q8BPS4	Q8BPS4	sp|Q8BPS4|GP180_MOUSE Integral membrane protein GPR180 OS=Mus musculus OX=10090 GN=Gpr180 PE=1 SV=1	Integral membrane protein GPR180	Gpr180	537.156	582.726	774.587	0	0	0
Q6P6M7	Q6P6M7	sp|Q6P6M7|SPCS_MOUSE O-phosphoseryl-tRNA(Sec) selenium transferase OS=Mus musculus OX=10090 GN=Sepsecs PE=1 SV=2	O-phosphoseryl-tRNA(Sec) selenium transferase	Sepsecs	536.897	635.081	2131.54	0	0	0
Q8K259	Q8K259-2;Q8K259	sp|Q8K259-2|GIN1_MOUSE Isoform 2 of Gypsy retrotransposon integrase-like protein 1 OS=Mus musculus OX=10090 GN=Gin1;sp|Q8K259|GIN1_MOUSE Gypsy retrotransposon integrase-like protein 1 OS=Mus musculus OX=10090 GN=Gin1 PE=2 SV=2	Gypsy retrotransposon integrase-like protein 1	Gin1	526.704	425.179	712.641	0	0	0
B7ZNG0	B7ZNG0-2;B7ZNG0	sp|B7ZNG0-2|KIF7_MOUSE Isoform 2 of Kinesin-like protein KIF7 OS=Mus musculus OX=10090 GN=Kif7;sp|B7ZNG0|KIF7_MOUSE Kinesin-like protein KIF7 OS=Mus musculus OX=10090 GN=Kif7 PE=1 SV=1	Kinesin-like protein KIF7	Kif7	518.88	1298.75	12894	0	0	0
P30276	P30276	sp|P30276|CCNB2_MOUSE G2/mitotic-specific cyclin-B2 OS=Mus musculus OX=10090 GN=Ccnb2 PE=1 SV=2	G2/mitotic-specific cyclin-B2	Ccnb2	514.585	834.636	1865.2	0	0	0
A2AJ88	A2AJ88-2;A2AJ88;A2AJ88-3	sp|A2AJ88-2|PLPL7_MOUSE Isoform 2 of Patatin-like phospholipase domain-containing protein 7 OS=Mus musculus OX=10090 GN=Pnpla7;sp|A2AJ88|PLPL7_MOUSE Patatin-like phospholipase domain-containing protein 7 OS=Mus musculus OX=10090 GN=Pnpla7 PE=1 SV=1;sp|A2AJ	Patatin-like phospholipase domain-containing protein 7	Pnpla7	511.559	395.88	598.288	0	0	0
Q8BZS9	Q8BZS9;Q8BZS9-2	sp|Q8BZS9|DHX32_MOUSE Putative pre-mRNA-splicing factor ATP-dependent RNA helicase DHX32 OS=Mus musculus OX=10090 GN=Dhx32 PE=1 SV=2;sp|Q8BZS9-2|DHX32_MOUSE Isoform 2 of Putative pre-mRNA-splicing factor ATP-dependent RNA helicase DHX32 OS=Mus musculus OX=	Putative pre-mRNA-splicing factor ATP-dependent RNA helicase DHX32	Dhx32	508.782	661.108	837.485	0	0	0
Q8VCN5	Q8VCN5	sp|Q8VCN5|CGL_MOUSE Cystathionine gamma-lyase OS=Mus musculus OX=10090 GN=Cth PE=1 SV=1	Cystathionine gamma-lyase	Cth	508.732	1060.65	1349.68	0	0	0
Q5SUE8	Q5SUE8-2;Q5SUE8-3;Q5SUE8	sp|Q5SUE8-2|ANR40_MOUSE Isoform 2 of Ankyrin repeat domain-containing protein 40 OS=Mus musculus OX=10090 GN=Ankrd40;sp|Q5SUE8-3|ANR40_MOUSE Isoform 3 of Ankyrin repeat domain-containing protein 40 OS=Mus musculus OX=10090 GN=Ankrd40;sp|Q5SUE8|ANR40_MOUSE	Ankyrin repeat domain-containing protein 40	Ankrd40	506.137	1287.53	1019.18	0	0	0
Q3UBX0	Q3UBX0	sp|Q3UBX0|TM109_MOUSE Transmembrane protein 109 OS=Mus musculus OX=10090 GN=Tmem109 PE=1 SV=2	Transmembrane protein 109	Tmem109	461.601	22774.9	13481.4	0	0	0
Q61990-2	Q61990-2	sp|Q61990-2|PCBP2_MOUSE Isoform 2 of Poly(rC)-binding protein 2 OS=Mus musculus OX=10090 GN=Pcbp2	Poly(rC)-binding protein 2	Pcbp2	421.507	10862	5331.44	0	0	0
P05533	P05533	sp|P05533|LY6A_MOUSE Lymphocyte antigen 6A-2/6E-1 OS=Mus musculus OX=10090 GN=Ly6a PE=1 SV=1	Lymphocyte antigen 6A-2/6E-1	Ly6a	186.41	7973.24	25155.5	0	0	0
Q9D136	Q9D136	sp|Q9D136|OGFD3_MOUSE 2-oxoglutarate and iron-dependent oxygenase domain-containing protein 3 OS=Mus musculus OX=10090 GN=Ogfod3 PE=2 SV=1	2-oxoglutarate and iron-dependent oxygenase domain-containing protein 3	Ogfod3	252.913	4116.9	797.505	0	0	0
Q8BIG7	Q8BIG7	sp|Q8BIG7|CMTD1_MOUSE Catechol O-methyltransferase domain-containing protein 1 OS=Mus musculus OX=10090 GN=Comtd1 PE=1 SV=1	Catechol O-methyltransferase domain-containing protein 1	Comtd1	491.196	4033.79	2696.8	0	0	0
Q6TEK5	Q6TEK5	sp|Q6TEK5|VKORL_MOUSE Vitamin K epoxide reductase complex subunit 1-like protein 1 OS=Mus musculus OX=10090 GN=Vkorc1l1 PE=1 SV=1	Vitamin K epoxide reductase complex subunit 1-like protein 1	Vkorc1l1	261.92	3114.55	1109.89	0	0	0
Q8K2H6	Q8K2H6	sp|Q8K2H6|APC10_MOUSE Anaphase-promoting complex subunit 10 OS=Mus musculus OX=10090 GN=Anapc10 PE=1 SV=1	Anaphase-promoting complex subunit 10	Anapc10	362.76	2546.38	4517.47	0	0	0
O08789	O08789	sp|O08789|MNT_MOUSE Max-binding protein MNT OS=Mus musculus OX=10090 GN=Mnt PE=2 SV=2	Max-binding protein MNT	Mnt	465.497	2528.52	2903.14	0	0	0
Q8VCM4	Q8VCM4	sp|Q8VCM4|LIPT_MOUSE Lipoyltransferase 1, mitochondrial OS=Mus musculus OX=10090 GN=Lipt1 PE=1 SV=1	Lipoyltransferase 1, mitochondrial	Lipt1	421.48	2138.37	1572.4	0	0	0
Q60766	Q60766	sp|Q60766|IRGM1_MOUSE Immunity-related GTPase family M protein 1 OS=Mus musculus OX=10090 GN=Irgm1 PE=1 SV=1	Immunity-related GTPase family M protein 1	Irgm1	218.605	1964.39	1263.9	0	0	0
Q8K013	Q8K013	sp|Q8K013|GTPBA_MOUSE GTP-binding protein 10 OS=Mus musculus OX=10090 GN=Gtpbp10 PE=2 SV=1	GTP-binding protein 10	Gtpbp10	461.332	1780.84	2813.19	0	0	0
P59178	P59178	sp|P59178|LMBL2_MOUSE Lethal(3)malignant brain tumor-like protein 2 OS=Mus musculus OX=10090 GN=L3mbtl2 PE=1 SV=2	Lethal(3)malignant brain tumor-like protein 2	L3mbtl2	472.13	1766.26	3037	0	0	0
Q9DC29	Q9DC29	sp|Q9DC29|ABCB6_MOUSE ATP-binding cassette sub-family B member 6, mitochondrial OS=Mus musculus OX=10090 GN=Abcb6 PE=1 SV=1	ATP-binding cassette sub-family B member 6, mitochondrial	Abcb6	472.269	1758.42	2414.82	0	0	0
Q9D8H7	Q9D8H7	sp|Q9D8H7|OMA1_MOUSE Metalloendopeptidase OMA1, mitochondrial OS=Mus musculus OX=10090 GN=Oma1 PE=1 SV=1	Metalloendopeptidase OMA1, mitochondrial	Oma1	213.89	1715.07	2680.15	0	0	0
O88851	O88851	sp|O88851|RBBP9_MOUSE Putative hydrolase RBBP9 OS=Mus musculus OX=10090 GN=Rbbp9 PE=1 SV=2	Putative hydrolase RBBP9	Rbbp9	404.979	1535.11	2029.94	0	0	0
Q8CIK8	Q8CIK8	sp|Q8CIK8|RFWD3_MOUSE E3 ubiquitin-protein ligase RFWD3 OS=Mus musculus OX=10090 GN=Rfwd3 PE=2 SV=1	E3 ubiquitin-protein ligase RFWD3	Rfwd3	181.327	1524.78	781.97	0	0	0
Q8VDI7	Q8VDI7	sp|Q8VDI7|UBAC1_MOUSE Ubiquitin-associated domain-containing protein 1 OS=Mus musculus OX=10090 GN=Ubac1 PE=1 SV=2	Ubiquitin-associated domain-containing protein 1	Ubac1	420.616	1431.12	2947.91	0	0	0
Q9D4F8	Q9D4F8	sp|Q9D4F8|GCP4_MOUSE Gamma-tubulin complex component 4 OS=Mus musculus OX=10090 GN=Tubgcp4 PE=1 SV=2	Gamma-tubulin complex component 4	Tubgcp4	132.463	1216.85	1814.02	0	0	0
O70401	O70401	sp|O70401|TSN6_MOUSE Tetraspanin-6 OS=Mus musculus OX=10090 GN=Tspan6 PE=1 SV=1	Tetraspanin-6	Tspan6	426.957	1203.14	1922.96	0	0	0
Q7TMK9-2	Q7TMK9-2	sp|Q7TMK9-2|HNRPQ_MOUSE Isoform 2 of Heterogeneous nuclear ribonucleoprotein Q OS=Mus musculus OX=10090 GN=Syncrip	Heterogeneous nuclear ribonucleoprotein Q	Syncrip	458.012	1083.25	935.206	0	0	0
Q8CDA1	Q8CDA1	sp|Q8CDA1|SAC2_MOUSE Phosphatidylinositide phosphatase SAC2 OS=Mus musculus OX=10090 GN=Inpp5f PE=1 SV=1	Phosphatidylinositide phosphatase SAC2	Inpp5f	494.902	1058.83	1125.14	0	0	0
Q923Z3	Q923Z3	sp|Q923Z3|MTO1_MOUSE Protein MTO1 homolog, mitochondrial OS=Mus musculus OX=10090 GN=Mto1 PE=2 SV=1	Protein MTO1 homolog, mitochondrial	Mto1	262.037	1026.13	1309.82	0	0	0
Q6GQX2	Q6GQX2	sp|Q6GQX2|NCK5L_MOUSE Nck-associated protein 5-like OS=Mus musculus OX=10090 GN=Nckap5l PE=1 SV=1	Nck-associated protein 5-like	Nckap5l	486.617	879.294	819.904	0	0	0
Q9JJN0	Q9JJN0	sp|Q9JJN0|POLH_MOUSE DNA polymerase eta OS=Mus musculus OX=10090 GN=Polh PE=1 SV=1	DNA polymerase eta	Polh	197.27	846.19	1107.21	0	0	0
Q8VIG1	Q8VIG1	sp|Q8VIG1|REST_MOUSE RE1-silencing transcription factor OS=Mus musculus OX=10090 GN=Rest PE=1 SV=2	RE1-silencing transcription factor	Rest	341.169	827.8	682.19	0	0	0
Q571C7	Q571C7;Q571C7-2	sp|Q571C7|BDP1_MOUSE Transcription factor TFIIIB component B homolog OS=Mus musculus OX=10090 GN=Bdp1 PE=2 SV=2;sp|Q571C7-2|BDP1_MOUSE Isoform 2 of Transcription factor TFIIIB component B homolog OS=Mus musculus OX=10090 GN=Bdp1	Transcription factor TFIIIB component B homolog	Bdp1	438.791	711.174	681.691	0	0	0
Q80U44	Q80U44	sp|Q80U44|ZFY16_MOUSE Zinc finger FYVE domain-containing protein 16 OS=Mus musculus OX=10090 GN=Zfyve16 PE=1 SV=2	Zinc finger FYVE domain-containing protein 16	Zfyve16	74.4165	686.242	285.655	0	0	0
Q3UIL6	Q3UIL6-2;Q3UIL6;Q3UIL6-6;Q3UIL6-3;Q3UIL6-5;Q3UIL6-4	sp|Q3UIL6-2|PKHA7_MOUSE Isoform 2 of Pleckstrin homology domain-containing family A member 7 OS=Mus musculus OX=10090 GN=Plekha7;sp|Q3UIL6|PKHA7_MOUSE Pleckstrin homology domain-containing family A member 7 OS=Mus musculus OX=10090 GN=Plekha7 PE=1 SV=2;sp|	Pleckstrin homology domain-containing family A member 7	Plekha7	109.58	664.455	79.2889	0	0	0
Q5SV80	Q5SV80	sp|Q5SV80|MYO19_MOUSE Unconventional myosin-XIX OS=Mus musculus OX=10090 GN=Myo19 PE=1 SV=1	Unconventional myosin-XIX	Myo19	320.678	647.322	947.74	0	0	0
O89084	O89084;O89084-3;O89084-2	sp|O89084|PDE4A_MOUSE cAMP-specific 3,5-cyclic phosphodiesterase 4A OS=Mus musculus OX=10090 GN=Pde4a PE=1 SV=2;sp|O89084-3|PDE4A_MOUSE Isoform 3 of cAMP-specific 3,5-cyclic phosphodiesterase 4A OS=Mus musculus OX=10090 GN=Pde4a;sp|O89084-2|PDE4A_MOUSE	cAMP-specific 3,5-cyclic phosphodiesterase 4A	Pde4a	80.5199	636.711	146.772	0	0	0
P47810	P47810	sp|P47810|WEE1_MOUSE Wee1-like protein kinase OS=Mus musculus OX=10090 GN=Wee1 PE=1 SV=2	Wee1-like protein kinase	Wee1	274.246	597.01	385.744	0	0	0
Q7TMS5	Q7TMS5	sp|Q7TMS5|ABCG2_MOUSE ATP-binding cassette sub-family G member 2 OS=Mus musculus OX=10090 GN=Abcg2 PE=1 SV=1	ATP-binding cassette sub-family G member 2	Abcg2	435.946	596.312	264.439	0	0	0
Q6NV72	Q6NV72-2;Q6NV72	sp|Q6NV72-2|WDCP_MOUSE Isoform 2 of WD repeat and coiled-coil-containing protein OS=Mus musculus OX=10090 GN=Wdcp;sp|Q6NV72|WDCP_MOUSE WD repeat and coiled-coil-containing protein OS=Mus musculus OX=10090 GN=Wdcp PE=2 SV=2	WD repeat and coiled-coil-containing protein C2orf44 homolog		285.897	590.421	653.841	0	0	0
Q5PT53	Q5PT53-2;Q5PT53-3;Q5PT53	sp|Q5PT53-2|NTCP7_MOUSE Isoform 2 of Sodium/bile acid cotransporter 7 OS=Mus musculus OX=10090 GN=Slc10a7;sp|Q5PT53-3|NTCP7_MOUSE Isoform 3 of Sodium/bile acid cotransporter 7 OS=Mus musculus OX=10090 GN=Slc10a7;sp|Q5PT53|NTCP7_MOUSE Sodium/bile acid cotra	Sodium/bile acid cotransporter 7	Slc10a7	468.674	590.273	1505.74	0	0	0
Q8BYR2	Q8BYR2	sp|Q8BYR2|LATS1_MOUSE Serine/threonine-protein kinase LATS1 OS=Mus musculus OX=10090 GN=Lats1 PE=1 SV=3	Serine/threonine-protein kinase LATS1	Lats1	435.619	574.952	296.224	0	0	0
G3X9M3	G3X9M3;Q6AXF8	tr|G3X9M3|G3X9M3_MOUSE HMG box domain-containing 3 OS=Mus musculus OX=10090 GN=Hmgxb3 PE=1 SV=1;tr|Q6AXF8|Q6AXF8_MOUSE HMG box domain-containing 3 OS=Mus musculus OX=10090 GN=Hmgxb3 PE=1 SV=1		Hmgxb3	430.612	572.959	388.963	0	0	0
Q99KG3-3	Q99KG3-3;Q99KG3	sp|Q99KG3-3|RBM10_MOUSE Isoform 3 of RNA-binding protein 10 OS=Mus musculus OX=10090 GN=Rbm10;sp|Q99KG3|RBM10_MOUSE RNA-binding protein 10 OS=Mus musculus OX=10090 GN=Rbm10 PE=1 SV=1	RNA-binding protein 10	Rbm10	417.553	570.661	351.311	0	0	0
Q69ZF7	Q69ZF7	sp|Q69ZF7|CNNM4_MOUSE Metal transporter CNNM4 OS=Mus musculus OX=10090 GN=Cnnm4 PE=1 SV=2	Metal transporter CNNM4	Cnnm4	299.133	563.125	273.067	0	0	0
E9Q7X6	E9Q7X6-2;E9Q7X6	sp|E9Q7X6-2|HEG1_MOUSE Isoform 2 of Protein HEG homolog 1 OS=Mus musculus OX=10090 GN=Heg1;sp|E9Q7X6|HEG1_MOUSE Protein HEG homolog 1 OS=Mus musculus OX=10090 GN=Heg1 PE=1 SV=1	Protein HEG homolog 1	Heg1	315.358	556.818	494.496	0	0	0
P10076	P10076	sp|P10076|ZFP26_MOUSE Zinc finger protein 26 OS=Mus musculus OX=10090 GN=Zfp26 PE=2 SV=2	Zinc finger protein 26	Zfp26	213.8	520.341	745.75	0	0	0
O55176	O55176	sp|O55176|PJA1_MOUSE E3 ubiquitin-protein ligase Praja-1 OS=Mus musculus OX=10090 GN=Pja1 PE=1 SV=3	E3 ubiquitin-protein ligase Praja-1	Pja1	320.918	520.225	599.125	0	0	0
Q80VP8	Q80VP8	sp|Q80VP8|T106C_MOUSE Transmembrane protein 106C OS=Mus musculus OX=10090 GN=Tmem106c PE=2 SV=1	Transmembrane protein 106C	Tmem106c	118.664	502.668	1538.12	0	0	0
Q99KE8	Q99KE8-3	sp|Q99KE8-3|ZFP64_MOUSE Isoform 3 of Zinc finger protein 64 OS=Mus musculus OX=10090 GN=Zfp64	Zinc finger protein 64	Zfp64	210.805	502.008	694.891	0	0	0
Q8K2Y9	Q8K2Y9	sp|Q8K2Y9|CCM2_MOUSE Cerebral cavernous malformations protein 2 homolog OS=Mus musculus OX=10090 GN=Ccm2 PE=1 SV=1	Cerebral cavernous malformations protein 2 homolog	Ccm2	79.2674	501.818	583.675	0	0	0
Q8JZY4	Q8JZY4	sp|Q8JZY4|MRPP3_MOUSE Mitochondrial ribonuclease P catalytic subunit OS=Mus musculus OX=10090 GN=Prorp PE=2 SV=1	Mitochondrial ribonuclease P protein 3	Kiaa0391	406.835	491.885	1573.32	0	0	0
Q62415	Q62415	sp|Q62415|ASPP1_MOUSE Apoptosis-stimulating of p53 protein 1 OS=Mus musculus OX=10090 GN=Ppp1r13b PE=1 SV=2	Apoptosis-stimulating of p53 protein 1	Ppp1r13b	437.774	453.691	1124.97	0	0	0
Q8R4U6	Q8R4U6	sp|Q8R4U6|TOP1M_MOUSE DNA topoisomerase I, mitochondrial OS=Mus musculus OX=10090 GN=Top1mt PE=2 SV=1	DNA topoisomerase I, mitochondrial	Top1mt	426.231	374.396	1101.5	0	0	0
Q9JKZ2	Q9JKZ2	sp|Q9JKZ2|SC5A3_MOUSE Sodium/myo-inositol cotransporter OS=Mus musculus OX=10090 GN=Slc5a3 PE=1 SV=2	Sodium/myo-inositol cotransporter	Slc5a3	170.696	285.735	1037.53	0	0	0
Q8VDW4	Q8VDW4	sp|Q8VDW4|UBE2W_MOUSE Ubiquitin-conjugating enzyme E2 W OS=Mus musculus OX=10090 GN=Ube2w PE=1 SV=1	Ubiquitin-conjugating enzyme E2 W	Ube2w	435.616	457.686	969.847	0	0	0
Q8CHZ9	Q8CHZ9;B9EJ57	sp|Q8CHZ9|MTF1A_MOUSE Transcription termination factor 1a, mitochondrial OS=Mus musculus OX=10090 GN=Mterf1a PE=2 SV=1;sp|B9EJ57|MTF1B_MOUSE Transcription termination factor 1b, mitochondrial OS=Mus musculus OX=10090 GN=Mterf1b PE=2 SV=1	Transcription termination factor 1a, mitochondrial;Transcription termination factor 1b, mitochondrial	Mterf1a;Mterf1b	472.733	426.503	845.878	0	0	0
L0N7N1	L0N7N1	sp|L0N7N1|KIF14_MOUSE Kinesin-like protein KIF14 OS=Mus musculus OX=10090 GN=Kif14 PE=1 SV=1	Kinesin-like protein KIF14	Kif14	402.672	119.078	834.317	0	0	0
Q7TT28	Q7TT28;Q7TT28-2	sp|Q7TT28|REXO1_MOUSE RNA exonuclease 1 homolog OS=Mus musculus OX=10090 GN=Rexo1 PE=1 SV=1;sp|Q7TT28-2|REXO1_MOUSE Isoform 2 of RNA exonuclease 1 homolog OS=Mus musculus OX=10090 GN=Rexo1	RNA exonuclease 1 homolog	Rexo1	217.043	171.91	815.061	0	0	0
Q5EBP3	Q5EBP3	sp|Q5EBP3|ARMC5_MOUSE Armadillo repeat-containing protein 5 OS=Mus musculus OX=10090 GN=Armc5 PE=2 SV=1	Armadillo repeat-containing protein 5	Armc5	397.711	373.376	736.801	0	0	0
Q3UHK8	Q3UHK8	sp|Q3UHK8|TNR6A_MOUSE Trinucleotide repeat-containing gene 6A protein OS=Mus musculus OX=10090 GN=Tnrc6a PE=1 SV=2	Trinucleotide repeat-containing gene 6A protein	Tnrc6a	77.2996	151.773	600.331	0	0	0
Q5NCX5	Q5NCX5-2;Q5NCX5	sp|Q5NCX5-2|NEUL4_MOUSE Isoform 2 of Neuralized-like protein 4 OS=Mus musculus OX=10090 GN=Neurl4;sp|Q5NCX5|NEUL4_MOUSE Neuralized-like protein 4 OS=Mus musculus OX=10090 GN=Neurl4 PE=1 SV=1	Neuralized-like protein 4	Neurl4	41.5722	104.22	567.307	0	0	0
P70428	P70428	sp|P70428|EXT2_MOUSE Exostosin-2 OS=Mus musculus OX=10090 GN=Ext2 PE=1 SV=2	Exostosin-2	Ext2	154.742	154.866	513.498	0	0	0
Q8BUH8	Q8BUH8	sp|Q8BUH8|SENP7_MOUSE Sentrin-specific protease 7 OS=Mus musculus OX=10090 GN=Senp7 PE=1 SV=1	Sentrin-specific protease 7	Senp7	5631.55	6382	5769.58	4623.1	3771.34	3416.08
P42232	P42232	sp|P42232|STA5B_MOUSE Signal transducer and activator of transcription 5B OS=Mus musculus OX=10090 GN=Stat5b PE=1 SV=1	Signal transducer and activator of transcription 5B	Stat5b	191989	168952	214100	142918	129263	109230
Q3TYS2	Q3TYS2	sp|Q3TYS2|CYBC1_MOUSE Cytochrome b-245 chaperone 1 OS=Mus musculus OX=10090 GN=Cybc1 PE=1 SV=2	Uncharacterized protein C17orf62 homolog		230341	238558	195964	162519	126834	150018
Q8BMP6	Q8BMP6	sp|Q8BMP6|GCP60_MOUSE Golgi resident protein GCP60 OS=Mus musculus OX=10090 GN=Acbd3 PE=1 SV=3	Golgi resident protein GCP60	Acbd3	37391.4	36887.2	31874.2	27644.9	20346	21769.7
P26039	P26039	sp|P26039|TLN1_MOUSE Talin-1 OS=Mus musculus OX=10090 GN=Tln1 PE=1 SV=2	Talin-1	Tln1	137152	131827	158083	107479	90838.7	82128
G3X922	G3X922;D4AFX7	tr|G3X922|G3X922_MOUSE DnaJ heat shock protein family (Hsp40) member C13 OS=Mus musculus OX=10090 GN=Dnajc13 PE=1 SV=1;tr|D4AFX7|D4AFX7_MOUSE DnaJ heat shock protein family (Hsp40) member C13 OS=Mus musculus OX=10090 GN=Dnajc13 PE=1 SV=1		Dnajc13	10871.2	10812.8	11662.1	8900.08	6604.94	6362.11
Q6ZPE2	Q6ZPE2-2	sp|Q6ZPE2-2|MTMR5_MOUSE Isoform 2 of Myotubularin-related protein 5 OS=Mus musculus OX=10090 GN=Sbf1	Myotubularin-related protein 5	Sbf1	3640.85	4663.29	5193.9	2977.36	3110.45	2757.68
Q3TTA7	Q3TTA7;Q3TTA7-2	sp|Q3TTA7|CBLB_MOUSE E3 ubiquitin-protein ligase CBL-B OS=Mus musculus OX=10090 GN=Cblb PE=1 SV=3;sp|Q3TTA7-2|CBLB_MOUSE Isoform 2 of E3 ubiquitin-protein ligase CBL-B OS=Mus musculus OX=10090 GN=Cblb	E3 ubiquitin-protein ligase CBL-B	Cblb	51057	56424	47294.2	29216.4	33022.7	38857.6
Q60766-2	Q60766-2	sp|Q60766-2|IRGM1_MOUSE Isoform 2 of Immunity-related GTPase family M protein 1 OS=Mus musculus OX=10090 GN=Irgm1	Immunity-related GTPase family M protein 1	Irgm1	83758.2	106718	112327	74040.2	53994.8	69211.3
O89100	O89100	sp|O89100|GRAP2_MOUSE GRB2-related adaptor protein 2 OS=Mus musculus OX=10090 GN=Grap2 PE=1 SV=1	GRB2-related adaptor protein 2	Grap2	122157	136382	117401	72889	92693.5	77844.2
P24527	P24527	sp|P24527|LKHA4_MOUSE Leukotriene A-4 hydrolase OS=Mus musculus OX=10090 GN=Lta4h PE=1 SV=4	Leukotriene A-4 hydrolase	Lta4h	446482	585831	512926	402767	300106	296547
Q9DBG5	Q9DBG5	sp|Q9DBG5|PLIN3_MOUSE Perilipin-3 OS=Mus musculus OX=10090 GN=Plin3 PE=1 SV=1	Perilipin-3	Plin3	20972.3	20648.5	26869.7	18141	14160.3	11825.7
A0A286YCX6	A0A286YCX6;E9PY51	tr|A0A286YCX6|A0A286YCX6_MOUSE Trafficking protein particle complex 8 OS=Mus musculus OX=10090 GN=Trappc8 PE=1 SV=2;tr|E9PY51|E9PY51_MOUSE Trafficking protein particle complex 8 OS=Mus musculus OX=10090 GN=Trappc8 PE=1 SV=1		Trappc8	3066.32	2751.17	3347.07	2128.25	2119.45	1587.9
O08788	O08788;O08788-2	sp|O08788|DCTN1_MOUSE Dynactin subunit 1 OS=Mus musculus OX=10090 GN=Dctn1 PE=1 SV=3;sp|O08788-2|DCTN1_MOUSE Isoform 2 of Dynactin subunit 1 OS=Mus musculus OX=10090 GN=Dctn1	Dynactin subunit 1	Dctn1	21976.8	25099.5	27417.4	17253.1	16549.9	13194.3
Q4QRL3	Q4QRL3;Q4QRL3-2	sp|Q4QRL3|CC88B_MOUSE Coiled-coil domain-containing protein 88B OS=Mus musculus OX=10090 GN=Ccdc88b PE=1 SV=2;sp|Q4QRL3-2|CC88B_MOUSE Isoform 2 of Coiled-coil domain-containing protein 88B OS=Mus musculus OX=10090 GN=Ccdc88b	Coiled-coil domain-containing protein 88B	Ccdc88b	4594.23	4653.74	6316.1	3241.08	3097.31	3467.97
P61028	P61028	sp|P61028|RAB8B_MOUSE Ras-related protein Rab-8B OS=Mus musculus OX=10090 GN=Rab8b PE=1 SV=1	Ras-related protein Rab-8B	Rab8b	163321	154989	172785	100376	90894	117500
Q80SU7	Q80SU7	sp|Q80SU7|GVIN1_MOUSE Interferon-induced very large GTPase 1 OS=Mus musculus OX=10090 GN=Gvin1 PE=1 SV=1	Interferon-induced very large GTPase 1	Gvin1	14019.1	10389.6	13324.6	7400.42	8136.2	8179.41
Q9R0Q9	Q9R0Q9	sp|Q9R0Q9|MPU1_MOUSE Mannose-P-dolichol utilization defect 1 protein OS=Mus musculus OX=10090 GN=Mpdu1 PE=1 SV=1	Mannose-P-dolichol utilization defect 1 protein	Mpdu1	20262.5	19188.8	22922.8	15621.1	11272.6	12212.2
P15702	P15702	sp|P15702|LEUK_MOUSE Leukosialin OS=Mus musculus OX=10090 GN=Spn PE=1 SV=1	Leukosialin	Spn	268589	262803	248022	169173	179891	139129
Q8VDM6	Q8VDM6;Q8VDM6-2	sp|Q8VDM6|HNRL1_MOUSE Heterogeneous nuclear ribonucleoprotein U-like protein 1 OS=Mus musculus OX=10090 GN=Hnrnpul1 PE=1 SV=1;sp|Q8VDM6-2|HNRL1_MOUSE Isoform 2 of Heterogeneous nuclear ribonucleoprotein U-like protein 1 OS=Mus musculus OX=10090 GN=Hnrnpul1	Heterogeneous nuclear ribonucleoprotein U-like protein 1	Hnrnpul1	66237.1	71660.9	70985	48158.8	46246.2	35697.5
O70456	O70456	sp|O70456|1433S_MOUSE 14-3-3 protein sigma OS=Mus musculus OX=10090 GN=Sfn PE=1 SV=2	14-3-3 protein sigma	Sfn	104392	129382	147850	75620.2	84343.9	76669.6
Q3U4S0	Q3U4S0	tr|Q3U4S0|Q3U4S0_MOUSE Pantothenate kinase 2 OS=Mus musculus OX=10090 GN=Pank2 PE=1 SV=1		Pank2	10024	10455.2	13955.9	7618.22	6716.66	6848.67
Q9D937	Q9D937	sp|Q9D937|CK098_MOUSE Uncharacterized protein C11orf98 homolog OS=Mus musculus OX=10090 PE=1 SV=1	Uncharacterized protein C11orf98 homolog		195340	210196	245936	143656	124191	132780
Q4FZC9	Q4FZC9;Q4FZC9-2	sp|Q4FZC9|SYNE3_MOUSE Nesprin-3 OS=Mus musculus OX=10090 GN=Syne3 PE=1 SV=1;sp|Q4FZC9-2|SYNE3_MOUSE Isoform 2 of Nesprin-3 OS=Mus musculus OX=10090 GN=Syne3	Nesprin-3	Syne3	3727.12	3747.72	3280.04	2472.97	1932.89	2187.42
Q91XU3	Q91XU3	sp|Q91XU3|PI42C_MOUSE Phosphatidylinositol 5-phosphate 4-kinase type-2 gamma OS=Mus musculus OX=10090 GN=Pip4k2c PE=1 SV=1	Phosphatidylinositol 5-phosphate 4-kinase type-2 gamma	Pip4k2c	8005.52	12230.8	9254.87	7040.53	6167.92	4863.46
Q6P5E4	Q6P5E4	sp|Q6P5E4|UGGG1_MOUSE UDP-glucose:glycoprotein glucosyltransferase 1 OS=Mus musculus OX=10090 GN=Uggt1 PE=1 SV=4	UDP-glucose:glycoprotein glucosyltransferase 1	Uggt1	44010.6	45278.6	58954.3	34960.1	29798.8	25473.1
P26350	P26350	sp|P26350|PTMA_MOUSE Prothymosin alpha OS=Mus musculus OX=10090 GN=Ptma PE=1 SV=2	Prothymosin alpha;Prothymosin alpha, N-terminally processed;Thymosin alpha	Ptma	1.37723e+07	1.03342e+07	1.28511e+07	9.21964e+06	7.22189e+06	5.9236e+06
P43274	P43274	sp|P43274|H14_MOUSE Histone H1.4 OS=Mus musculus OX=10090 GN=Hist1h1e PE=1 SV=2	Histone H1.4	Hist1h1e	3.32926e+06	3.86546e+06	3.98486e+06	2.63215e+06	1.99488e+06	2.13699e+06
Q9QXG2	Q9QXG2	sp|Q9QXG2|RAE1_MOUSE Rab proteins geranylgeranyltransferase component A 1 OS=Mus musculus OX=10090 GN=Chm PE=1 SV=1	Rab proteins geranylgeranyltransferase component A 1	Chm	8672.56	13774.8	11563	8010.6	6384.55	6147.15
O88569	O88569;O88569-2	sp|O88569|ROA2_MOUSE Heterogeneous nuclear ribonucleoproteins A2/B1 OS=Mus musculus OX=10090 GN=Hnrnpa2b1 PE=1 SV=2;sp|O88569-2|ROA2_MOUSE Isoform 2 of Heterogeneous nuclear ribonucleoproteins A2/B1 OS=Mus musculus OX=10090 GN=Hnrnpa2b1	Heterogeneous nuclear ribonucleoproteins A2/B1	Hnrnpa2b1	6.10281e+06	6.58328e+06	7.16198e+06	4.73856e+06	3.50573e+06	3.71265e+06
Q8K1B8	Q8K1B8	sp|Q8K1B8|URP2_MOUSE Fermitin family homolog 3 OS=Mus musculus OX=10090 GN=Fermt3 PE=1 SV=1	Fermitin family homolog 3	Fermt3	203224	217315	225593	159304	104299	124534
O55023	O55023	sp|O55023|IMPA1_MOUSE Inositol monophosphatase 1 OS=Mus musculus OX=10090 GN=Impa1 PE=1 SV=1	Inositol monophosphatase 1	Impa1	387338	429153	359698	249143	236043	217867
Q9CQ92	Q9CQ92	sp|Q9CQ92|FIS1_MOUSE Mitochondrial fission 1 protein OS=Mus musculus OX=10090 GN=Fis1 PE=1 SV=1	Mitochondrial fission 1 protein	Fis1	63278.8	64640.9	75333.3	43216.7	40234.2	38040.8
P83510	P83510	sp|P83510|TNIK_MOUSE Traf2 and NCK-interacting protein kinase OS=Mus musculus OX=10090 GN=Tnik PE=1 SV=2	Traf2 and NCK-interacting protein kinase	Tnik	10273.7	8314.43	12377.5	6763.36	6683.54	5054.74
Q922P9	Q922P9	sp|Q922P9|GLYR1_MOUSE Putative oxidoreductase GLYR1 OS=Mus musculus OX=10090 GN=Glyr1 PE=1 SV=1	Putative oxidoreductase GLYR1	Glyr1	72195.1	67796.3	83787.4	52025.6	36084.2	45465.8
Q80XI4	Q80XI4	sp|Q80XI4|PI42B_MOUSE Phosphatidylinositol 5-phosphate 4-kinase type-2 beta OS=Mus musculus OX=10090 GN=Pip4k2b PE=1 SV=1	Phosphatidylinositol 5-phosphate 4-kinase type-2 beta	Pip4k2b	21155.5	26918.6	23482	16451.1	13329.3	12769.6
Q91ZR1	Q91ZR1	sp|Q91ZR1|RAB4B_MOUSE Ras-related protein Rab-4B OS=Mus musculus OX=10090 GN=Rab4b PE=1 SV=2	Ras-related protein Rab-4B	Rab4b	22090.1	25868.5	19875.8	16048.1	13100.2	11139.9
Q9D8N2	Q9D8N2	sp|Q9D8N2|FA45A_MOUSE Protein FAM45A OS=Mus musculus OX=10090 GN=Fam45a PE=1 SV=2	Protein FAM45A	Fam45a	12922.2	14053.7	14105.5	10132.1	7337.73	6882.05
O70325	O70325-2;O70325;O70325-3	sp|O70325-2|GPX4_MOUSE Isoform Cytoplasmic of Phospholipid hydroperoxide glutathione peroxidase OS=Mus musculus OX=10090 GN=Gpx4;sp|O70325|GPX4_MOUSE Phospholipid hydroperoxide glutathione peroxidase OS=Mus musculus OX=10090 GN=Gpx4 PE=1 SV=4;sp|O70325-3|G	Phospholipid hydroperoxide glutathione peroxidase, mitochondrial	Gpx4	112277	127628	159838	95138	79291.9	62348.3
Q9DCF9	Q9DCF9-2;Q9DCF9	sp|Q9DCF9-2|SSRG_MOUSE Isoform 2 of Translocon-associated protein subunit gamma OS=Mus musculus OX=10090 GN=Ssr3;sp|Q9DCF9|SSRG_MOUSE Translocon-associated protein subunit gamma OS=Mus musculus OX=10090 GN=Ssr3 PE=1 SV=1	Translocon-associated protein subunit gamma	Ssr3	27230.8	37669.6	38285.5	23779.9	16561.8	20757.7
Q08481	Q08481-3;Q08481;Q08481-4	sp|Q08481-3|PECA1_MOUSE Isoform 3 of Platelet endothelial cell adhesion molecule OS=Mus musculus OX=10090 GN=Pecam1;sp|Q08481|PECA1_MOUSE Platelet endothelial cell adhesion molecule OS=Mus musculus OX=10090 GN=Pecam1 PE=1 SV=1;sp|Q08481-4|PECA1_MOUSE Isofo	Platelet endothelial cell adhesion molecule	Pecam1	2023.42	2865.85	2098.85	1663.02	1333.37	1129.81
Q8BGS7	Q8BGS7-2;Q8BGS7	sp|Q8BGS7-2|CEPT1_MOUSE Isoform 2 of Choline/ethanolaminephosphotransferase 1 OS=Mus musculus OX=10090 GN=Cept1;sp|Q8BGS7|CEPT1_MOUSE Choline/ethanolaminephosphotransferase 1 OS=Mus musculus OX=10090 GN=Cept1 PE=1 SV=1	Choline/ethanolaminephosphotransferase 1	Cept1	15341.6	11634.2	9421.41	8102.71	6499.85	6773.09
P63101	P63101	sp|P63101|1433Z_MOUSE 14-3-3 protein zeta/delta OS=Mus musculus OX=10090 GN=Ywhaz PE=1 SV=1	14-3-3 protein zeta/delta	Ywhaz	1.76927e+06	2.4631e+06	2.60673e+06	1.58645e+06	1.18892e+06	1.23555e+06
Q9CZB3	Q9CZB3	sp|Q9CZB3|THUM2_MOUSE THUMP domain-containing protein 2 OS=Mus musculus OX=10090 GN=Thumpd2 PE=2 SV=3	THUMP domain-containing protein 2	Thumpd2	2332.04	3126.14	3397.44	2026.94	1629.93	1494.97
Q9JHI5	Q9JHI5	sp|Q9JHI5|IVD_MOUSE Isovaleryl-CoA dehydrogenase, mitochondrial OS=Mus musculus OX=10090 GN=Ivd PE=1 SV=1	Isovaleryl-CoA dehydrogenase, mitochondrial	Ivd	70725.8	83482.6	61424.8	43408.3	48668.5	33298.4
Q99J77	Q99J77	sp|Q99J77|SIAS_MOUSE Sialic acid synthase OS=Mus musculus OX=10090 GN=Nans PE=1 SV=1		Nans	270133	349207	396287	208920	197524	183721
Q80UG5	Q80UG5-3	sp|Q80UG5-3|SEPT9_MOUSE Isoform 3 of Septin-9 OS=Mus musculus OX=10090 GN=Septin9	Septin-9	2009-09-01	291737	240743	340457	218346	135462	152109
Q99PL6	Q99PL6;Q99PL6-2	sp|Q99PL6|UBXN6_MOUSE UBX domain-containing protein 6 OS=Mus musculus OX=10090 GN=Ubxn6 PE=1 SV=1;sp|Q99PL6-2|UBXN6_MOUSE Isoform 2 of UBX domain-containing protein 6 OS=Mus musculus OX=10090 GN=Ubxn6	UBX domain-containing protein 6	Ubxn6	5588.25	5768.11	6666.67	4416.86	3127.18	2897.43
Q9QZE7	Q9QZE7	sp|Q9QZE7|TSNAX_MOUSE Translin-associated protein X OS=Mus musculus OX=10090 GN=Tsnax PE=1 SV=1	Translin-associated protein X	Tsnax	61422.1	65270.5	89290.5	50384.6	43934.2	30648.9
P70315	P70315	sp|P70315|WASP_MOUSE Wiskott-Aldrich syndrome protein homolog OS=Mus musculus OX=10090 GN=Was PE=1 SV=1	Wiskott-Aldrich syndrome protein homolog	Was	118604	99901.6	86946.7	69430	59340.4	47886.5
Q9CVI2	Q9CVI2-2;Q9CVI2	sp|Q9CVI2-2|F133B_MOUSE Isoform 2 of Protein FAM133B OS=Mus musculus OX=10090 GN=Fam133b;sp|Q9CVI2|F133B_MOUSE Protein FAM133B OS=Mus musculus OX=10090 GN=Fam133b PE=1 SV=3	Protein FAM133B	Fam133b	24221.3	32522.5	30469.8	18564.7	15063.5	16694.8
Q01405	Q01405	sp|Q01405|SC23A_MOUSE Protein transport protein Sec23A OS=Mus musculus OX=10090 GN=Sec23a PE=1 SV=2	Protein transport protein Sec23A	Sec23a	5856.88	5519.52	8486.59	4870.54	2993.01	3582.02
Q91ZV0	Q91ZV0;Q91ZV0-3	sp|Q91ZV0|MIA2_MOUSE Melanoma inhibitory activity protein 2 OS=Mus musculus OX=10090 GN=Mia2 PE=1 SV=3;sp|Q91ZV0-3|MIA2_MOUSE Isoform 3 of Melanoma inhibitory activity protein 2 OS=Mus musculus OX=10090 GN=Mia2	Melanoma inhibitory activity protein 2	Mia2	5497.69	4602.2	4058.47	2401.91	2989.76	2755.13
P47753	P47753	sp|P47753|CAZA1_MOUSE F-actin-capping protein subunit alpha-1 OS=Mus musculus OX=10090 GN=Capza1 PE=1 SV=4	F-actin-capping protein subunit alpha-1	Capza1	1.04617e+06	1.14293e+06	1.03207e+06	768635	516197	566170
Q8VC42	Q8VC42	sp|Q8VC42|RMC1_MOUSE Regulator of MON1-CCZ1 complex OS=Mus musculus OX=10090 GN=Rmc1 PE=2 SV=1	Uncharacterized protein C18orf8 homolog	Mic1	3291.98	3429.94	2512.54	1916.5	1364.4	2020.92
Q9QYB5	Q9QYB5-2	sp|Q9QYB5-2|ADDG_MOUSE Isoform 1 of Gamma-adducin OS=Mus musculus OX=10090 GN=Add3	Gamma-adducin	Add3	40256.7	55850.6	39508.6	26836	26236.7	24771.7
Q9R1T4	Q9R1T4-2;Q9R1T4-3;Q9R1T4	sp|Q9R1T4-2|SEPT6_MOUSE Isoform I of Septin-6 OS=Mus musculus OX=10090 GN=Septin6;sp|Q9R1T4-3|SEPT6_MOUSE Isoform V of Septin-6 OS=Mus musculus OX=10090 GN=Septin6;sp|Q9R1T4|SEPT6_MOUSE Septin-6 OS=Mus musculus OX=10090 GN=Septin6 PE=1 SV=4	Septin-6	2006-09-01	307787	299366	322395	207384	145020	180437
P42082	P42082-2;P42082	sp|P42082-2|CD86_MOUSE Isoform 2 of T-lymphocyte activation antigen CD86 OS=Mus musculus OX=10090 GN=Cd86;sp|P42082|CD86_MOUSE T-lymphocyte activation antigen CD86 OS=Mus musculus OX=10090 GN=Cd86 PE=2 SV=1	T-lymphocyte activation antigen CD86	Cd86	2061.72	2227.17	2623.15	1174.16	1365.75	1420.86
D3Z6Q9	D3Z6Q9	sp|D3Z6Q9|BIN2_MOUSE Bridging integrator 2 OS=Mus musculus OX=10090 GN=Bin2 PE=1 SV=1	Bridging integrator 2	Bin2	233027	237086	253456	175502	111518	127506
Q8C1D8	Q8C1D8	sp|Q8C1D8|IWS1_MOUSE Protein IWS1 homolog OS=Mus musculus OX=10090 GN=Iws1 PE=1 SV=1	Protein IWS1 homolog	Iws1	19353.9	23665.3	24424	14397.7	13740.8	10458.4
Q9D1J3	Q9D1J3	sp|Q9D1J3|SARNP_MOUSE SAP domain-containing ribonucleoprotein OS=Mus musculus OX=10090 GN=Sarnp PE=1 SV=3	SAP domain-containing ribonucleoprotein	Sarnp	311885	276778	283665	190715	162337	144991
P45481	P45481	sp|P45481|CBP_MOUSE CREB-binding protein OS=Mus musculus OX=10090 GN=Crebbp PE=1 SV=3	CREB-binding protein	Crebbp	2168.92	1652.77	1615.42	1067.87	1141.2	886.823
Q9CQT2	Q9CQT2	sp|Q9CQT2|RBM7_MOUSE RNA-binding protein 7 OS=Mus musculus OX=10090 GN=Rbm7 PE=1 SV=1	RNA-binding protein 7	Rbm7	23667.3	19582.2	23308.5	15370.4	11054.2	11435.5
P27546	P27546;P27546-2;P27546-3	sp|P27546|MAP4_MOUSE Microtubule-associated protein 4 OS=Mus musculus OX=10090 GN=Map4 PE=1 SV=3;sp|P27546-2|MAP4_MOUSE Isoform 2 of Microtubule-associated protein 4 OS=Mus musculus OX=10090 GN=Map4;sp|P27546-3|MAP4_MOUSE Isoform 3 of Microtubule-associate	Microtubule-associated protein 4	Map4	23497.9	35080.8	29427.4	20821.9	17051.6	12161
Q9D6J3	Q9D6J3	sp|Q9D6J3|YJU2_MOUSE Splicing factor YJU2 OS=Mus musculus OX=10090 GN=Yju2 PE=1 SV=1	Coiled-coil domain-containing protein 94	Ccdc94	16854.2	11519.4	15115.4	9055.27	8490.81	7172.26
O09130	O09130	sp|O09130|NF2IP_MOUSE NFATC2-interacting protein OS=Mus musculus OX=10090 GN=Nfatc2ip PE=1 SV=1	NFATC2-interacting protein	Nfatc2ip	12200.2	8276.64	10118.9	6888.37	4534.87	5955.46
Q9JLI8	Q9JLI8	sp|Q9JLI8|SART3_MOUSE Squamous cell carcinoma antigen recognized by T-cells 3 OS=Mus musculus OX=10090 GN=Sart3 PE=1 SV=1	Squamous cell carcinoma antigen recognized by T-cells 3	Sart3	87563.9	88646.7	92116.5	52300.2	47738.3	52055.4
O35405	O35405	sp|O35405|PLD3_MOUSE Phospholipase D3 OS=Mus musculus OX=10090 GN=Pld3 PE=1 SV=1	Phospholipase D3	Pld3	7714.62	6293.7	4724.55	3147.25	4602.89	2849.63
Q9JI78	Q9JI78	sp|Q9JI78|NGLY1_MOUSE Peptide-N(4)-(N-acetyl-beta-glucosaminyl)asparagine amidase OS=Mus musculus OX=10090 GN=Ngly1 PE=1 SV=2	Peptide-N(4)-(N-acetyl-beta-glucosaminyl)asparagine amidase	Ngly1	22021.9	20308.6	14294.1	11782.8	9709.95	10533.6
Q8C129	Q8C129	sp|Q8C129|LCAP_MOUSE Leucyl-cystinyl aminopeptidase OS=Mus musculus OX=10090 GN=Lnpep PE=1 SV=1	Leucyl-cystinyl aminopeptidase	Lnpep	57564.8	61461.1	61645.7	31315.7	37112.9	32964
P52633	P52633	sp|P52633|STAT6_MOUSE Signal transducer and transcription activator 6 OS=Mus musculus OX=10090 GN=Stat6 PE=1 SV=2	Signal transducer and transcription activator 6	Stat6	23583.7	18977	18088.6	11183.5	12307.2	10498.8
Q8K245	Q8K245	sp|Q8K245|UVRAG_MOUSE UV radiation resistance-associated protein OS=Mus musculus OX=10090 GN=Uvrag PE=1 SV=2		Uvrag	0	1333.62	1147.08	432.543	405.903	549.532
B2RQG2	B2RQG2	tr|B2RQG2|B2RQG2_MOUSE PHD finger protein 3 OS=Mus musculus OX=10090 GN=Phf3 PE=1 SV=1		Phf3	5512.22	6531.48	5337.51	3564.68	3110.46	3034.14
O54839	O54839-2;O54839	sp|O54839-2|EOMES_MOUSE Isoform 2 of Eomesodermin homolog OS=Mus musculus OX=10090 GN=Eomes;sp|O54839|EOMES_MOUSE Eomesodermin homolog OS=Mus musculus OX=10090 GN=Eomes PE=1 SV=3	Eomesodermin homolog	Eomes	9670.93	11014	11952	7661.29	6082.89	4484.11
P35282	P35282	sp|P35282|RAB21_MOUSE Ras-related protein Rab-21 OS=Mus musculus OX=10090 GN=Rab21 PE=1 SV=4	Ras-related protein Rab-21	Rab21	213753	245324	219474	141254	120611	116782
O08797	O08797	tr|O08797|O08797_MOUSE SPI6 OS=Mus musculus OX=10090 GN=Serpinb9 PE=1 SV=1		Serpinb9	355727	434163	427083	277478	164109	236157
Q8BFQ4	Q8BFQ4	sp|Q8BFQ4|WDR82_MOUSE WD repeat-containing protein 82 OS=Mus musculus OX=10090 GN=Wdr82 PE=1 SV=1	WD repeat-containing protein 82	Wdr82	98044	100858	149389	66625.7	59516.8	67189.4
Q9R0B7	Q9R0B7	sp|Q9R0B7|ZN346_MOUSE Zinc finger protein 346 OS=Mus musculus OX=10090 GN=Znf346 PE=1 SV=1	Zinc finger protein 346	Znf346	2976.53	2502.21	3397.37	2233.28	1313.93	1371.75
Q6PB93	Q6PB93	sp|Q6PB93|GALT2_MOUSE Polypeptide N-acetylgalactosaminyltransferase 2 OS=Mus musculus OX=10090 GN=Galnt2 PE=1 SV=1	Polypeptide N-acetylgalactosaminyltransferase 2;Polypeptide N-acetylgalactosaminyltransferase 2 soluble form	Galnt2	7623	7887.11	7008.02	4759.42	4034.66	3656.62
Q8CAS9	Q8CAS9-2	sp|Q8CAS9-2|PARP9_MOUSE Isoform 2 of Protein mono-ADP-ribosyltransferase PARP9 OS=Mus musculus OX=10090 GN=Parp9	Poly [ADP-ribose] polymerase 9	Parp9	12784.7	17732.2	17748	9734.38	9849.92	7010.02
O35704	O35704	sp|O35704|SPTC1_MOUSE Serine palmitoyltransferase 1 OS=Mus musculus OX=10090 GN=Sptlc1 PE=1 SV=2	Serine palmitoyltransferase 1	Sptlc1	17979.3	27386	22063.7	15146.5	10405.1	11495.5
P05064	P05064	sp|P05064|ALDOA_MOUSE Fructose-bisphosphate aldolase A OS=Mus musculus OX=10090 GN=Aldoa PE=1 SV=2	Fructose-bisphosphate aldolase A	Aldoa	3.79607e+06	4.67637e+06	5.78155e+06	3.48543e+06	2.21438e+06	2.12882e+06
Q63810	Q63810-2;Q63810	sp|Q63810-2|CANB1_MOUSE Isoform 2 of Calcineurin subunit B type 1 OS=Mus musculus OX=10090 GN=Ppp3r1;sp|Q63810|CANB1_MOUSE Calcineurin subunit B type 1 OS=Mus musculus OX=10090 GN=Ppp3r1 PE=1 SV=3	Calcineurin subunit B type 1	Ppp3r1	61113	91724.8	66568.9	50955.9	34679.1	34864.1
P57780	P57780	sp|P57780|ACTN4_MOUSE Alpha-actinin-4 OS=Mus musculus OX=10090 GN=Actn4 PE=1 SV=1	Alpha-actinin-4	Actn4	656526	711835	878479	456319	419248	357314
Q9QY06	Q9QY06;Q9QY06-2;Q9QY06-3	sp|Q9QY06|MYO9B_MOUSE Unconventional myosin-IXb OS=Mus musculus OX=10090 GN=Myo9b PE=1 SV=2;sp|Q9QY06-2|MYO9B_MOUSE Isoform 2 of Unconventional myosin-IXb OS=Mus musculus OX=10090 GN=Myo9b;sp|Q9QY06-3|MYO9B_MOUSE Isoform 3 of Unconventional myosin-IXb OS=M	Unconventional myosin-IXb	Myo9b	5503.25	6992.49	7532.59	4884.66	2970.02	3127.57
Q61543	Q61543	sp|Q61543|GSLG1_MOUSE Golgi apparatus protein 1 OS=Mus musculus OX=10090 GN=Glg1 PE=1 SV=1	Golgi apparatus protein 1	Glg1	18429.3	21190.5	23673.8	13367.5	11893.3	9401.62
P62983	P62983;P62984	sp|P62983|RS27A_MOUSE Ubiquitin-40S ribosomal protein S27a OS=Mus musculus OX=10090 GN=Rps27a PE=1 SV=2;sp|P62984|RL40_MOUSE Ubiquitin-60S ribosomal protein L40 OS=Mus musculus OX=10090 GN=Uba52 PE=1 SV=2	Ubiquitin-40S ribosomal protein S27a;Ubiquitin;40S ribosomal protein S27a;Ubiquitin-60S ribosomal protein L40;Ubiquitin;60S ribosomal protein L40	Rps27a;Uba52	1.70624e+07	1.72234e+07	1.61915e+07	1.13571e+07	7.19275e+06	9.04133e+06
O70172	O70172	sp|O70172|PI42A_MOUSE Phosphatidylinositol 5-phosphate 4-kinase type-2 alpha OS=Mus musculus OX=10090 GN=Pip4k2a PE=1 SV=1	Phosphatidylinositol 5-phosphate 4-kinase type-2 alpha	Pip4k2a	16456.2	18517.8	0	4669.27	7166.6	7267.52
P97822	P97822;P97822-2	sp|P97822|AN32E_MOUSE Acidic leucine-rich nuclear phosphoprotein 32 family member E OS=Mus musculus OX=10090 GN=Anp32e PE=1 SV=2;sp|P97822-2|AN32E_MOUSE Isoform 2 of Acidic leucine-rich nuclear phosphoprotein 32 family member E OS=Mus musculus OX=10090 GN=	Acidic leucine-rich nuclear phosphoprotein 32 family member E	Anp32e	105675	158377	156987	70099.8	73405.9	85728.7
Q8CCJ3	Q8CCJ3;Q8CCJ3-1	sp|Q8CCJ3|UFL1_MOUSE E3 UFM1-protein ligase 1 OS=Mus musculus OX=10090 GN=Ufl1 PE=1 SV=2;sp|Q8CCJ3-1|UFL1_MOUSE Isoform 2 of E3 UFM1-protein ligase 1 OS=Mus musculus OX=10090 GN=Ufl1	E3 UFM1-protein ligase 1	Ufl1	8089.44	10648.2	8510.75	6265.6	4827.35	3699.57
Q8K3H0	Q8K3H0	sp|Q8K3H0|DP13A_MOUSE DCC-interacting protein 13-alpha OS=Mus musculus OX=10090 GN=Appl1 PE=1 SV=1	DCC-interacting protein 13-alpha	Appl1	21425.9	19913.1	24449	13962.1	11730.4	9971.75
Q9D020	Q9D020-1	sp|Q9D020-1|5NT3A_MOUSE Isoform 1 of Cytosolic 5-nucleotidase 3A OS=Mus musculus OX=10090 GN=Nt5c3a	Cytosolic 5-nucleotidase 3A	Nt5c3a	38204.6	42873.2	28194.8	24176.7	16144.4	18866.7
Q91W86	Q91W86	sp|Q91W86|VPS11_MOUSE Vacuolar protein sorting-associated protein 11 homolog OS=Mus musculus OX=10090 GN=Vps11 PE=1 SV=3	Vacuolar protein sorting-associated protein 11 homolog	Vps11	3951.29	3897.67	3795.23	2250.46	2191.39	1853.43
Q3B7Z2	Q3B7Z2;Q3B7Z2-2	sp|Q3B7Z2|OSBP1_MOUSE Oxysterol-binding protein 1 OS=Mus musculus OX=10090 GN=Osbp PE=1 SV=3;sp|Q3B7Z2-2|OSBP1_MOUSE Isoform 2 of Oxysterol-binding protein 1 OS=Mus musculus OX=10090 GN=Osbp	Oxysterol-binding protein 1	Osbp	19901.3	18402.5	22872.8	11985.7	10586.5	10499
Q62419	Q62419	sp|Q62419|SH3G1_MOUSE Endophilin-A2 OS=Mus musculus OX=10090 GN=Sh3gl1 PE=1 SV=1	Endophilin-A2	Sh3gl1	24957.2	23838.3	24394.4	14887.8	11845.8	12825.1
Q99KH8	Q99KH8	sp|Q99KH8|STK24_MOUSE Serine/threonine-protein kinase 24 OS=Mus musculus OX=10090 GN=Stk24 PE=1 SV=1	Serine/threonine-protein kinase 24;Serine/threonine-protein kinase 24 35 kDa subunit;Serine/threonine-protein kinase 24 12 kDa subunit	Stk24	92147.5	125522	89020.8	73506.4	49743.8	42311.2
Q9DAR7	Q9DAR7	sp|Q9DAR7|DCPS_MOUSE m7GpppX diphosphatase OS=Mus musculus OX=10090 GN=Dcps PE=1 SV=1	m7GpppX diphosphatase	Dcps	392511	366476	450530	163940	261616	227133
P70333	P70333	sp|P70333|HNRH2_MOUSE Heterogeneous nuclear ribonucleoprotein H2 OS=Mus musculus OX=10090 GN=Hnrnph2 PE=1 SV=1	Heterogeneous nuclear ribonucleoprotein H2	Hnrnph2	51068.5	40645.8	38089	29403.4	23073.9	17474.2
Q2TPA8	Q2TPA8	sp|Q2TPA8|HSDL2_MOUSE Hydroxysteroid dehydrogenase-like protein 2 OS=Mus musculus OX=10090 GN=Hsdl2 PE=1 SV=1	Hydroxysteroid dehydrogenase-like protein 2	Hsdl2	45260.3	31746.2	38127.5	23225.5	21455.7	17276.1
Q8C669	Q8C669	sp|Q8C669|PELI1_MOUSE E3 ubiquitin-protein ligase pellino homolog 1 OS=Mus musculus OX=10090 GN=Peli1 PE=1 SV=2	E3 ubiquitin-protein ligase pellino homolog 1	Peli1	8086.67	7825.05	11576.6	5959.64	4675.07	4157.2
Q924K8	Q924K8;Q924K8-2	sp|Q924K8|MTA3_MOUSE Metastasis-associated protein MTA3 OS=Mus musculus OX=10090 GN=Mta3 PE=1 SV=1;sp|Q924K8-2|MTA3_MOUSE Isoform 2 of Metastasis-associated protein MTA3 OS=Mus musculus OX=10090 GN=Mta3	Metastasis-associated protein MTA3	Mta3	10115.1	10044.8	12384.7	5941.95	6092.12	5466.36
P57080	P57080	sp|P57080|UBP25_MOUSE Ubiquitin carboxyl-terminal hydrolase 25 OS=Mus musculus OX=10090 GN=Usp25 PE=1 SV=2	Ubiquitin carboxyl-terminal hydrolase 25	Usp25	4656.45	4819.89	6119.54	3294.9	2848.81	2236.49
Q2NL51	Q2NL51	sp|Q2NL51|GSK3A_MOUSE Glycogen synthase kinase-3 alpha OS=Mus musculus OX=10090 GN=Gsk3a PE=1 SV=2	Glycogen synthase kinase-3 alpha	Gsk3a	36731.7	46687.3	47877.1	24482.7	21735.1	24322.3
Q8C0P5	Q8C0P5	sp|Q8C0P5|COR2A_MOUSE Coronin-2A OS=Mus musculus OX=10090 GN=Coro2a PE=2 SV=1	Coronin-2A	Coro2a	11216.4	16590.5	15146.6	10116.6	6233.15	6692.82
Q7TSI3	Q7TSI3	sp|Q7TSI3|PP6R1_MOUSE Serine/threonine-protein phosphatase 6 regulatory subunit 1 OS=Mus musculus OX=10090 GN=Ppp6r1 PE=1 SV=1	Serine/threonine-protein phosphatase 6 regulatory subunit 1	Ppp6r1	89070	107615	87396.9	59752.7	51747.9	40155.7
Q8C079	Q8C079;Q8C079-3;Q8C079-4;Q8C079-2	sp|Q8C079|STRP1_MOUSE Striatin-interacting protein 1 OS=Mus musculus OX=10090 GN=Strip1 PE=1 SV=2;sp|Q8C079-3|STRP1_MOUSE Isoform 3 of Striatin-interacting protein 1 OS=Mus musculus OX=10090 GN=Strip1;sp|Q8C079-4|STRP1_MOUSE Isoform 4 of Striatin-interacti	Striatin-interacting protein 1	Strip1	5395.71	5431.32	5793.51	3666.43	2537.83	2651.76
P23708	P23708-2;P23708	sp|P23708-2|NFYA_MOUSE Isoform Short of Nuclear transcription factor Y subunit alpha OS=Mus musculus OX=10090 GN=Nfya;sp|P23708|NFYA_MOUSE Nuclear transcription factor Y subunit alpha OS=Mus musculus OX=10090 GN=Nfya PE=1 SV=2	Nuclear transcription factor Y subunit alpha	Nfya	38602.6	33881.6	32703.4	23816.4	17608.9	14492.9
Q8C9X6	Q8C9X6;Q8C9X6-2	sp|Q8C9X6|EPC1_MOUSE Enhancer of polycomb homolog 1 OS=Mus musculus OX=10090 GN=Epc1 PE=1 SV=1;sp|Q8C9X6-2|EPC1_MOUSE Isoform 2 of Enhancer of polycomb homolog 1 OS=Mus musculus OX=10090 GN=Epc1	Enhancer of polycomb homolog 1	Epc1	1815.38	1145.52	1154.98	707.493	811.957	667.139
Q8BNW9	Q8BNW9	sp|Q8BNW9|KBTBB_MOUSE Kelch repeat and BTB domain-containing protein 11 OS=Mus musculus OX=10090 GN=Kbtbd11 PE=1 SV=3	Kelch repeat and BTB domain-containing protein 11	Kbtbd11	16133.7	18071.2	20064.8	10626.9	10965.4	7158.05
Q5SUA5	Q5SUA5	sp|Q5SUA5|MYO1G_MOUSE Unconventional myosin-Ig OS=Mus musculus OX=10090 GN=Myo1g PE=1 SV=1	Unconventional myosin-Ig	Myo1g	183190	224754	206615	125682	102717	96709.4
Q9CZ96	Q9CZ96-2;Q9CZ96	sp|Q9CZ96-2|ZCRB1_MOUSE Isoform 2 of Zinc finger CCHC-type and RNA-binding motif-containing protein 1 OS=Mus musculus OX=10090 GN=Zcrb1;sp|Q9CZ96|ZCRB1_MOUSE Zinc finger CCHC-type and RNA-binding motif-containing protein 1 OS=Mus musculus OX=10090 GN=Zcrb1	Zinc finger CCHC-type and RNA-binding motif-containing protein 1	Zcrb1	9230.93	12370.5	14193.8	7862.38	4960.22	6032.78
Q8BHN5	Q8BHN5	sp|Q8BHN5|RBM45_MOUSE RNA-binding protein 45 OS=Mus musculus OX=10090 GN=Rbm45 PE=1 SV=1	RNA-binding protein 45	Rbm45	11097.6	13162.8	17160.8	8251.2	6309.77	7196.66
Q91W89	Q91W89	sp|Q91W89|MA2C1_MOUSE Alpha-mannosidase 2C1 OS=Mus musculus OX=10090 GN=Man2c1 PE=1 SV=1	Alpha-mannosidase 2C1	Man2c1	3591.42	4545.28	4675.84	2317.39	2580.87	1798.99
Q9JLI6	Q9JLI6;Q9JLI6-2	sp|Q9JLI6|SCLY_MOUSE Selenocysteine lyase OS=Mus musculus OX=10090 GN=Scly PE=1 SV=1;sp|Q9JLI6-2|SCLY_MOUSE Isoform 2 of Selenocysteine lyase OS=Mus musculus OX=10090 GN=Scly	Selenocysteine lyase	Scly	9754.52	9306.44	12582.8	6118.06	5303.59	5104.49
P97384	P97384	sp|P97384|ANX11_MOUSE Annexin A11 OS=Mus musculus OX=10090 GN=Anxa11 PE=1 SV=2	Annexin A11	Anxa11	45011.1	39281.7	40982.3	25163.7	21848	18229.5
Q8BYZ1	Q8BYZ1;Q8BYZ1-2	sp|Q8BYZ1|ABI3_MOUSE ABI gene family member 3 OS=Mus musculus OX=10090 GN=Abi3 PE=1 SV=3;sp|Q8BYZ1-2|ABI3_MOUSE Isoform 2 of ABI gene family member 3 OS=Mus musculus OX=10090 GN=Abi3	ABI gene family member 3	Abi3	3266.11	4805.37	3479.71	2478.68	1590.56	1890.69
O89053	O89053	sp|O89053|COR1A_MOUSE Coronin-1A OS=Mus musculus OX=10090 GN=Coro1a PE=1 SV=5	Coronin-1A	Coro1a	3.72928e+06	4.02305e+06	3.90946e+06	1.93168e+06	2.14669e+06	1.93543e+06
Q11011	Q11011	sp|Q11011|PSA_MOUSE Puromycin-sensitive aminopeptidase OS=Mus musculus OX=10090 GN=Npepps PE=1 SV=2	Puromycin-sensitive aminopeptidase	Npepps	25804.6	43311.3	35677.2	19204.7	19533	15137.5
Q03267	Q03267;Q03267-4;Q03267-5;Q03267-6	sp|Q03267|IKZF1_MOUSE DNA-binding protein Ikaros OS=Mus musculus OX=10090 GN=Ikzf1 PE=1 SV=2;sp|Q03267-4|IKZF1_MOUSE Isoform III of DNA-binding protein Ikaros OS=Mus musculus OX=10090 GN=Ikzf1;sp|Q03267-5|IKZF1_MOUSE Isoform IV of DNA-binding protein Ikaro	DNA-binding protein Ikaros	Ikzf1	189620	226943	216117	124009	95966.7	105027
Q9Z1Q5	Q9Z1Q5	sp|Q9Z1Q5|CLIC1_MOUSE Chloride intracellular channel protein 1 OS=Mus musculus OX=10090 GN=Clic1 PE=1 SV=3	Chloride intracellular channel protein 1	Clic1	447666	588612	718320	348489	281131	271539
Q64310	Q64310	sp|Q64310|SURF4_MOUSE Surfeit locus protein 4 OS=Mus musculus OX=10090 GN=Surf4 PE=1 SV=1	Surfeit locus protein 4	Surf4	38466.1	41043.7	28488.9	18069.4	20085.4	17209.4
E9Q137	E9Q137	tr|E9Q137|E9Q137_MOUSE Testis-expressed gene 264 OS=Mus musculus OX=10090 GN=Tex264 PE=1 SV=1		Tex264	9906.37	14774.5	10523.9	4057.71	7152.47	6817.07
Q9JLQ2	Q9JLQ2	sp|Q9JLQ2|GIT2_MOUSE ARF GTPase-activating protein GIT2 OS=Mus musculus OX=10090 GN=Git2 PE=1 SV=2	ARF GTPase-activating protein GIT2	Git2	29230.1	30045.1	40313	17062.7	17009.3	16914.2
Q9MD68	Q9MD68;P00397	tr|Q9MD68|Q9MD68_MOUSE Cytochrome c oxidase subunit 1 OS=Mus musculus OX=10090 GN=mt-Co1 PE=1 SV=1;sp|P00397|COX1_MOUSE Cytochrome c oxidase subunit 1 OS=Mus musculus OX=10090 GN=Mtco1 PE=1 SV=2	Cytochrome c oxidase subunit 1	mt-Co1;Mtco1	17415.9	12927.2	14084.8	9442.76	7041.49	6238.51
Q80YV3	Q80YV3	sp|Q80YV3|TRRAP_MOUSE Transformation/transcription domain-associated protein OS=Mus musculus OX=10090 GN=Trrap PE=1 SV=2	Transformation/transcription domain-associated protein	Trrap	6210.92	4037.49	6789.3	2565.35	3215.55	2907.12
E9PYG6	E9PYG6;A0A286YDU0	tr|E9PYG6|E9PYG6_MOUSE RAS p21 protein activator 1 OS=Mus musculus OX=10090 GN=Rasa1 PE=1 SV=1;tr|A0A286YDU0|A0A286YDU0_MOUSE RAS p21 protein activator 1 (Fragment) OS=Mus musculus OX=10090 GN=Rasa1 PE=1 SV=1		Rasa1	1500.53	2495.42	2523.85	1420.36	899.492	1004.27
Q91V01	Q91V01	sp|Q91V01|MBOA5_MOUSE Lysophospholipid acyltransferase 5 OS=Mus musculus OX=10090 GN=Lpcat3 PE=1 SV=1	Lysophospholipid acyltransferase 5	Lpcat3	3984.34	5186.52	4675.56	2399.57	2489.68	2166.86
P24063	P24063	sp|P24063|ITAL_MOUSE Integrin alpha-L OS=Mus musculus OX=10090 GN=Itgal PE=1 SV=2	Integrin alpha-L	Itgal	100531	102990	116192	50803.2	63679.1	48404.1
B2RX14	B2RX14	sp|B2RX14|TUT4_MOUSE Terminal uridylyltransferase 4 OS=Mus musculus OX=10090 GN=Tut4 PE=1 SV=2	Terminal uridylyltransferase 4	Zcchc11	2987	2281.38	1953.73	1626.21	1015.8	1031.04
O54950	O54950	sp|O54950|AAKG1_MOUSE 5-AMP-activated protein kinase subunit gamma-1 OS=Mus musculus OX=10090 GN=Prkag1 PE=1 SV=2	5-AMP-activated protein kinase subunit gamma-1	Prkag1	39546.3	36130.7	43107.2	21403.5	18206.9	20699.6
O70318	O70318	sp|O70318|E41L2_MOUSE Band 4.1-like protein 2 OS=Mus musculus OX=10090 GN=Epb41l2 PE=1 SV=2	Band 4.1-like protein 2	Epb41l2	27767	28891.2	43299.9	17004.6	15791.2	17900.5
Q5SSH7	Q5SSH7;Q5SSH7-2	sp|Q5SSH7|ZZEF1_MOUSE Zinc finger ZZ-type and EF-hand domain-containing protein 1 OS=Mus musculus OX=10090 GN=Zzef1 PE=1 SV=2;sp|Q5SSH7-2|ZZEF1_MOUSE Isoform 2 of Zinc finger ZZ-type and EF-hand domain-containing protein 1 OS=Mus musculus OX=10090 GN=Zzef1	Zinc finger ZZ-type and EF-hand domain-containing protein 1	Zzef1	818.949	1392.28	1320.86	641.034	504.781	643.951
Q3UZ39	Q3UZ39;Q3UZ39-3	sp|Q3UZ39|LRRF1_MOUSE Leucine-rich repeat flightless-interacting protein 1 OS=Mus musculus OX=10090 GN=Lrrfip1 PE=1 SV=2;sp|Q3UZ39-3|LRRF1_MOUSE Isoform 3 of Leucine-rich repeat flightless-interacting protein 1 OS=Mus musculus OX=10090 GN=Lrrfip1	Leucine-rich repeat flightless-interacting protein 1	Lrrfip1	120466	113181	103707	73377.9	57404.9	40105.9
Q9DB98	Q9DB98	sp|Q9DB98|LENG1_MOUSE Leukocyte receptor cluster member 1 homolog OS=Mus musculus OX=10090 GN=Leng1 PE=2 SV=1	Leukocyte receptor cluster member 1 homolog	Leng1	5615.99	8013.17	8920.32	4581.29	3391.7	3444.31
Q9JM76	Q9JM76	sp|Q9JM76|ARPC3_MOUSE Actin-related protein 2/3 complex subunit 3 OS=Mus musculus OX=10090 GN=Arpc3 PE=1 SV=3	Actin-related protein 2/3 complex subunit 3	Arpc3	57263.8	51177.7	63210.5	26871.1	24157.5	35870.6
A6H630	A6H630;A6H630-2	sp|A6H630|ARMT1_MOUSE Damage-control phosphatase ARMT1 OS=Mus musculus OX=10090 GN=Armt1 PE=1 SV=1;sp|A6H630-2|ARMT1_MOUSE Isoform 2 of Damage-control phosphatase ARMT1 OS=Mus musculus OX=10090 GN=Armt1	Protein-glutamate O-methyltransferase	Armt1	2582.97	2424.78	2538.77	1541.53	1209.83	1068.5
Q80UJ7	Q80UJ7	sp|Q80UJ7|RB3GP_MOUSE Rab3 GTPase-activating protein catalytic subunit OS=Mus musculus OX=10090 GN=Rab3gap1 PE=1 SV=4	Rab3 GTPase-activating protein catalytic subunit	Rab3gap1	5883.45	7580.32	9620.56	4294.71	4605.12	2768.21
Q8R146	Q8R146-2;Q8R146	sp|Q8R146-2|APEH_MOUSE Isoform 2 of Acylamino-acid-releasing enzyme OS=Mus musculus OX=10090 GN=Apeh;sp|Q8R146|APEH_MOUSE Acylamino-acid-releasing enzyme OS=Mus musculus OX=10090 GN=Apeh PE=1 SV=3	Acylamino-acid-releasing enzyme	Apeh	47869.6	55199.9	58228.8	32010.2	24562.3	24915.8
Q60974	Q60974;Q60974-2	sp|Q60974|NCOR1_MOUSE Nuclear receptor corepressor 1 OS=Mus musculus OX=10090 GN=Ncor1 PE=1 SV=1;sp|Q60974-2|NCOR1_MOUSE Isoform 2 of Nuclear receptor corepressor 1 OS=Mus musculus OX=10090 GN=Ncor1	Nuclear receptor corepressor 1	Ncor1	5297.95	3949.2	4896.72	2720.22	1882.44	2532.48
Q9ERI2	Q9ERI2	sp|Q9ERI2|RB27A_MOUSE Ras-related protein Rab-27A OS=Mus musculus OX=10090 GN=Rab27a PE=1 SV=1	Ras-related protein Rab-27A	Rab27a	100834	79475.9	99031.8	54752.5	42990	42793.9
Q9QYJ3	Q9QYJ3	sp|Q9QYJ3|DNJB1_MOUSE DnaJ homolog subfamily B member 1 OS=Mus musculus OX=10090 GN=Dnajb1 PE=1 SV=3	DnaJ homolog subfamily B member 1	Dnajb1	138844	112867	146758	72556.5	57857.3	69951.8
Q60864	Q60864	sp|Q60864|STIP1_MOUSE Stress-induced-phosphoprotein 1 OS=Mus musculus OX=10090 GN=Stip1 PE=1 SV=1	Stress-induced-phosphoprotein 1	Stip1	855662	741154	819339	460506	440414	312172
Q7TNC4	Q7TNC4-4;Q7TNC4;Q7TNC4-2;Q7TNC4-3	sp|Q7TNC4-4|LC7L2_MOUSE Isoform 4 of Putative RNA-binding protein Luc7-like 2 OS=Mus musculus OX=10090 GN=Luc7l2;sp|Q7TNC4|LC7L2_MOUSE Putative RNA-binding protein Luc7-like 2 OS=Mus musculus OX=10090 GN=Luc7l2 PE=1 SV=1;sp|Q7TNC4-2|LC7L2_MOUSE Isoform 2 o	Putative RNA-binding protein Luc7-like 2	Luc7l2	342141	370248	396491	221947	175158	158764
O55106	O55106	sp|O55106|STRN_MOUSE Striatin OS=Mus musculus OX=10090 GN=Strn PE=1 SV=2	Striatin	Strn	24150.7	36099.6	32032.9	20099.8	14002.1	12121.2
Q91V41	Q91V41	sp|Q91V41|RAB14_MOUSE Ras-related protein Rab-14 OS=Mus musculus OX=10090 GN=Rab14 PE=1 SV=3	Ras-related protein Rab-14	Rab14	331257	392364	394049	242056	164107	150285
P53810	P53810	sp|P53810|PIPNA_MOUSE Phosphatidylinositol transfer protein alpha isoform OS=Mus musculus OX=10090 GN=Pitpna PE=1 SV=2	Phosphatidylinositol transfer protein alpha isoform	Pitpna	255538	216317	266562	134926	115281	116835
P61164	P61164	sp|P61164|ACTZ_MOUSE Alpha-centractin OS=Mus musculus OX=10090 GN=Actr1a PE=1 SV=1	Alpha-centractin	Actr1a	78446.1	99822.4	112239	56859.8	41625.4	45857.3
Q9WV03	Q9WV03	sp|Q9WV03|FA50A_MOUSE Protein FAM50A OS=Mus musculus OX=10090 GN=Fam50a PE=1 SV=1	Protein FAM50A	Fam50a	29100.3	40954.8	39488.9	21467.7	17862.7	15050.9
Q6NV83-3	Q6NV83-3	sp|Q6NV83-3|SR140_MOUSE Isoform 3 of U2 snRNP-associated SURP motif-containing protein OS=Mus musculus OX=10090 GN=U2surp	U2 snRNP-associated SURP motif-containing protein	U2surp	1699.99	1855.33	1387.49	979.477	794.29	677.874
E9Q7G0	E9Q7G0	sp|E9Q7G0|NUMA1_MOUSE Nuclear mitotic apparatus protein 1 OS=Mus musculus OX=10090 GN=Numa1 PE=1 SV=1		Numa1	46324.5	48782.8	52950.6	29089.8	26893	17443.5
Q91YH5	Q91YH5	sp|Q91YH5|ATLA3_MOUSE Atlastin-3 OS=Mus musculus OX=10090 GN=Atl3 PE=1 SV=1	Atlastin-3	Atl3	77127.5	100769	100925	65705.6	35095.9	37291.3
Q8CIN4	Q8CIN4	sp|Q8CIN4|PAK2_MOUSE Serine/threonine-protein kinase PAK 2 OS=Mus musculus OX=10090 GN=Pak2 PE=1 SV=1	Serine/threonine-protein kinase PAK 2;PAK-2p27;PAK-2p34	Pak2	350722	331188	360084	185330	188580	141731
Q9EPL9	Q9EPL9	sp|Q9EPL9|ACOX3_MOUSE Peroxisomal acyl-coenzyme A oxidase 3 OS=Mus musculus OX=10090 GN=Acox3 PE=1 SV=2	Peroxisomal acyl-coenzyme A oxidase 3	Acox3	3541.6	3265.68	3624.12	1630.33	1478.8	2037.8
Q99K70	Q99K70	sp|Q99K70|RRAGC_MOUSE Ras-related GTP-binding protein C OS=Mus musculus OX=10090 GN=Rragc PE=1 SV=1	Ras-related GTP-binding protein C	Rragc	15125.2	18193.4	16371.1	10304	5935.41	8177.02
P70460	P70460	sp|P70460|VASP_MOUSE Vasodilator-stimulated phosphoprotein OS=Mus musculus OX=10090 GN=Vasp PE=1 SV=4	Vasodilator-stimulated phosphoprotein	Vasp	228987	237357	312996	172495	108101	102248
Q9WV32	Q9WV32	sp|Q9WV32|ARC1B_MOUSE Actin-related protein 2/3 complex subunit 1B OS=Mus musculus OX=10090 GN=Arpc1b PE=1 SV=4	Actin-related protein 2/3 complex subunit 1B	Arpc1b	1.09867e+06	1.18548e+06	1.42613e+06	866339	471729	478455
Q5EG47	Q5EG47	sp|Q5EG47|AAPK1_MOUSE 5-AMP-activated protein kinase catalytic subunit alpha-1 OS=Mus musculus OX=10090 GN=Prkaa1 PE=1 SV=2	5-AMP-activated protein kinase catalytic subunit alpha-1	Prkaa1	45886.5	35587.9	47037.9	28213.9	19351.8	15241.9
G5E870	G5E870	sp|G5E870|TRIPC_MOUSE E3 ubiquitin-protein ligase TRIP12 OS=Mus musculus OX=10090 GN=Trip12 PE=1 SV=1	E3 ubiquitin-protein ligase TRIP12	Trip12	21144.5	24327.2	24768.6	13232.3	9044.58	12034.1
P23298	P23298	sp|P23298|KPCL_MOUSE Protein kinase C eta type OS=Mus musculus OX=10090 GN=Prkch PE=1 SV=2	Protein kinase C eta type	Prkch	14176.9	13435	10614.9	8195.97	5778.43	4657.18
Q9CWK8	Q9CWK8	sp|Q9CWK8|SNX2_MOUSE Sorting nexin-2 OS=Mus musculus OX=10090 GN=Snx2 PE=1 SV=2	Sorting nexin-2	Snx2	121718	117518	112202	63033.9	59175.1	48816.1
Q9Z1X4	Q9Z1X4-3;Q9Z1X4;Q9Z1X4-2	sp|Q9Z1X4-3|ILF3_MOUSE Isoform 3 of Interleukin enhancer-binding factor 3 OS=Mus musculus OX=10090 GN=Ilf3;sp|Q9Z1X4|ILF3_MOUSE Interleukin enhancer-binding factor 3 OS=Mus musculus OX=10090 GN=Ilf3 PE=1 SV=2;sp|Q9Z1X4-2|ILF3_MOUSE Isoform 2 of Interleukin	Interleukin enhancer-binding factor 3	Ilf3	134799	131057	135031	73359.6	70570.5	51146.7
Q8BR65	Q8BR65	sp|Q8BR65|SDS3_MOUSE Sin3 histone deacetylase corepressor complex component SDS3 OS=Mus musculus OX=10090 GN=Suds3 PE=1 SV=1	Sin3 histone deacetylase corepressor complex component SDS3	Suds3	17028.4	20568.7	23231.1	12587.1	9331.73	7677
P97355	P97355	sp|P97355|SPSY_MOUSE Spermine synthase OS=Mus musculus OX=10090 GN=Sms PE=1 SV=1	Spermine synthase	Sms	61641.8	82689.7	79229.2	42169.5	36032.3	30403.7
Q8BX70	Q8BX70-3;Q8BX70;Q8BX70-2	sp|Q8BX70-3|VP13C_MOUSE Isoform 3 of Vacuolar protein sorting-associated protein 13C OS=Mus musculus OX=10090 GN=Vps13c;sp|Q8BX70|VP13C_MOUSE Vacuolar protein sorting-associated protein 13C OS=Mus musculus OX=10090 GN=Vps13c PE=1 SV=2;sp|Q8BX70-2|VP13C_MOU	Vacuolar protein sorting-associated protein 13C	Vps13c	1012.76	673.431	1034.27	610.27	385.769	325.409
O70370	O70370	sp|O70370|CATS_MOUSE Cathepsin S OS=Mus musculus OX=10090 GN=Ctss PE=1 SV=2	Cathepsin S	Ctss	17388	29099	21628	11674.9	9626.58	11755.5
Q61768	Q61768	sp|Q61768|KINH_MOUSE Kinesin-1 heavy chain OS=Mus musculus OX=10090 GN=Kif5b PE=1 SV=3	Kinesin-1 heavy chain	Kif5b	64210.8	62059	78491.7	38558.5	31678.3	28969.5
Q5SUQ9	Q5SUQ9;Q5SUQ9-3	sp|Q5SUQ9|CTC1_MOUSE CST complex subunit CTC1 OS=Mus musculus OX=10090 GN=Ctc1 PE=1 SV=2;sp|Q5SUQ9-3|CTC1_MOUSE Isoform 3 of CST complex subunit CTC1 OS=Mus musculus OX=10090 GN=Ctc1	CST complex subunit CTC1	Ctc1	501.167	523.581	320.964	258.916	217.085	174.286
P48453	P48453-2;P48453	sp|P48453-2|PP2BB_MOUSE Isoform 1 of Serine/threonine-protein phosphatase 2B catalytic subunit beta isoform OS=Mus musculus OX=10090 GN=Ppp3cb;sp|P48453|PP2BB_MOUSE Serine/threonine-protein phosphatase 2B catalytic subunit beta isoform OS=Mus musculus OX=1	Serine/threonine-protein phosphatase 2B catalytic subunit beta isoform	Ppp3cb	3949.7	5611.82	6416.81	3601.22	2174.06	1940.66
Q9CU62	Q9CU62	sp|Q9CU62|SMC1A_MOUSE Structural maintenance of chromosomes protein 1A OS=Mus musculus OX=10090 GN=Smc1a PE=1 SV=4	Structural maintenance of chromosomes protein 1A	Smc1a	154278	193022	216674	112478	97321.7	62518.8
Q8CI51	Q8CI51	sp|Q8CI51|PDLI5_MOUSE PDZ and LIM domain protein 5 OS=Mus musculus OX=10090 GN=Pdlim5 PE=1 SV=4	PDZ and LIM domain protein 5	Pdlim5	43804	42414	47247.6	23369.3	18780.5	22293.1
Q7TNV0	Q7TNV0	sp|Q7TNV0|DEK_MOUSE Protein DEK OS=Mus musculus OX=10090 GN=Dek PE=1 SV=1	Protein DEK	Dek	249781	339415	402504	147610	136147	195062
Q05512	Q05512-4;Q05512-3	sp|Q05512-4|MARK2_MOUSE Isoform 4 of Serine/threonine-protein kinase MARK2 OS=Mus musculus OX=10090 GN=Mark2;sp|Q05512-3|MARK2_MOUSE Isoform 3 of Serine/threonine-protein kinase MARK2 OS=Mus musculus OX=10090 GN=Mark2	Serine/threonine-protein kinase MARK2	Mark2	36878.3	29076.9	45094.7	19790.2	18037.6	15712.8
P50544	P50544	sp|P50544|ACADV_MOUSE Very long-chain specific acyl-CoA dehydrogenase, mitochondrial OS=Mus musculus OX=10090 GN=Acadvl PE=1 SV=3	Very long-chain specific acyl-CoA dehydrogenase, mitochondrial	Acadvl	80759	75091.4	84333.7	42957.1	44653.7	28012.6
Q8VCH8	Q8VCH8	sp|Q8VCH8|UBXN4_MOUSE UBX domain-containing protein 4 OS=Mus musculus OX=10090 GN=Ubxn4 PE=1 SV=1	UBX domain-containing protein 4	Ubxn4	18243.4	19491.9	12738	9839.61	5239.64	9212.38
Q6NZF1	Q6NZF1	sp|Q6NZF1|ZC11A_MOUSE Zinc finger CCCH domain-containing protein 11A OS=Mus musculus OX=10090 GN=Zc3h11a PE=1 SV=1	Zinc finger CCCH domain-containing protein 11A	Zc3h11a	50062.7	54137.4	62280.5	33420	24639.2	21979.4
Q99KY4	Q99KY4-2;Q99KY4	sp|Q99KY4-2|GAK_MOUSE Isoform 2 of Cyclin-G-associated kinase OS=Mus musculus OX=10090 GN=Gak;sp|Q99KY4|GAK_MOUSE Cyclin-G-associated kinase OS=Mus musculus OX=10090 GN=Gak PE=1 SV=2	Cyclin-G-associated kinase	Gak	12666.8	14312.3	14610.5	5624.13	7396.98	6933.73
Q6A065	Q6A065	sp|Q6A065|CE170_MOUSE Centrosomal protein of 170 kDa OS=Mus musculus OX=10090 GN=Cep170 PE=1 SV=2	Centrosomal protein of 170 kDa	Cep170	4390.15	4910.82	5563.44	3255.89	1785.73	2079.91
Q9JKY5	Q9JKY5	sp|Q9JKY5|HIP1R_MOUSE Huntingtin-interacting protein 1-related protein OS=Mus musculus OX=10090 GN=Hip1r PE=1 SV=2	Huntingtin-interacting protein 1-related protein	Hip1r	2697.66	2471.13	2969.98	1106.73	1628.32	1161.45
P01831	P01831	sp|P01831|THY1_MOUSE Thy-1 membrane glycoprotein OS=Mus musculus OX=10090 GN=Thy1 PE=1 SV=1	Thy-1 membrane glycoprotein	Thy1	4.21885e+06	4.64307e+06	5.43998e+06	3.03062e+06	1.73455e+06	2.08102e+06
P58802	P58802	sp|P58802|TB10A_MOUSE TBC1 domain family member 10A OS=Mus musculus OX=10090 GN=Tbc1d10a PE=1 SV=1	TBC1 domain family member 10A	Tbc1d10a	8100.07	9054.55	12751.3	5229.36	3622.83	5458
P70175	P70175	sp|P70175|DLG3_MOUSE Disks large homolog 3 OS=Mus musculus OX=10090 GN=Dlg3 PE=1 SV=1	Disks large homolog 3	Dlg3	5721.08	3398.39	4289.23	2588.98	1762.24	2057.58
Q60520	Q60520;Q60520-1	sp|Q60520|SIN3A_MOUSE Paired amphipathic helix protein Sin3a OS=Mus musculus OX=10090 GN=Sin3a PE=1 SV=3;sp|Q60520-1|SIN3A_MOUSE Isoform 2 of Paired amphipathic helix protein Sin3a OS=Mus musculus OX=10090 GN=Sin3a	Paired amphipathic helix protein Sin3a	Sin3a	12173.7	17420.9	13901.5	8887.48	6927.55	4968.95
Q99PT1	Q99PT1	sp|Q99PT1|GDIR1_MOUSE Rho GDP-dissociation inhibitor 1 OS=Mus musculus OX=10090 GN=Arhgdia PE=1 SV=3	Rho GDP-dissociation inhibitor 1	Arhgdia	3.49548e+06	3.70587e+06	4.29069e+06	2.42862e+06	1.5176e+06	1.53519e+06
P61957	P61957	sp|P61957|SUMO2_MOUSE Small ubiquitin-related modifier 2 OS=Mus musculus OX=10090 GN=Sumo2 PE=1 SV=1	Small ubiquitin-related modifier 2	Sumo2	1.16164e+06	1.29073e+06	847391	582629	486732	504364
Q8C0J2	Q8C0J2;Q8C0J2-2;Q8C0J2-5;Q8C0J2-3;Q8C0J2-4	sp|Q8C0J2|A16L1_MOUSE Autophagy-related protein 16-1 OS=Mus musculus OX=10090 GN=Atg16l1 PE=1 SV=1;sp|Q8C0J2-2|A16L1_MOUSE Isoform 2 of Autophagy-related protein 16-1 OS=Mus musculus OX=10090 GN=Atg16l1;sp|Q8C0J2-5|A16L1_MOUSE Isoform 5 of Autophagy-relate	Autophagy-related protein 16-1	Atg16l1	6787.04	9662.43	10345.9	3893.42	4996.32	3869.44
Q9CQJ6	Q9CQJ6	sp|Q9CQJ6|DENR_MOUSE Density-regulated protein OS=Mus musculus OX=10090 GN=Denr PE=1 SV=1	Density-regulated protein	Denr	127798	130172	117944	63150.8	46347.1	69017.6
P01901	P01901	sp|P01901|HA1B_MOUSE H-2 class I histocompatibility antigen, K-B alpha chain OS=Mus musculus OX=10090 GN=H2-K1 PE=1 SV=1	H-2 class I histocompatibility antigen, K-B alpha chain	H2-K1	928678	800890	1.02279e+06	540517	360391	404498
Q64521	Q64521	sp|Q64521|GPDM_MOUSE Glycerol-3-phosphate dehydrogenase, mitochondrial OS=Mus musculus OX=10090 GN=Gpd2 PE=1 SV=2	Glycerol-3-phosphate dehydrogenase, mitochondrial	Gpd2	46154.5	43372.2	56496.4	29169	24242.5	15775.9
Q8R4K2	Q8R4K2	sp|Q8R4K2|IRAK4_MOUSE Interleukin-1 receptor-associated kinase 4 OS=Mus musculus OX=10090 GN=Irak4 PE=1 SV=1	Interleukin-1 receptor-associated kinase 4	Irak4	8136.35	5364.45	8736.04	4589.47	2374.77	3524.43
Q99MK8	Q99MK8	sp|Q99MK8|ARBK1_MOUSE Beta-adrenergic receptor kinase 1 OS=Mus musculus OX=10090 GN=Grk2 PE=1 SV=2	Beta-adrenergic receptor kinase 1	Adrbk1	34402.8	28795	39655.7	15484.5	19523.6	13437.7
Q99KN9	Q99KN9;Q99KN9-2	sp|Q99KN9|EPN4_MOUSE Clathrin interactor 1 OS=Mus musculus OX=10090 GN=Clint1 PE=1 SV=2;sp|Q99KN9-2|EPN4_MOUSE Isoform 2 of Clathrin interactor 1 OS=Mus musculus OX=10090 GN=Clint1	Clathrin interactor 1	Clint1	84814.7	84719.3	93470.4	44552.6	44397.4	34656.5
P58389	P58389	sp|P58389|PTPA_MOUSE Serine/threonine-protein phosphatase 2A activator OS=Mus musculus OX=10090 GN=Ptpa PE=1 SV=1	Serine/threonine-protein phosphatase 2A activator	Ppp2r4	24358.2	16594.6	19504	11519.5	8697.11	8160.7
O09000	O09000	sp|O09000|NCOA3_MOUSE Nuclear receptor coactivator 3 OS=Mus musculus OX=10090 GN=Ncoa3 PE=1 SV=2	Nuclear receptor coactivator 3	Ncoa3	2333.89	1512.46	2199.66	1114.04	688.934	1033.28
F6RDI8	F6RDI8	tr|F6RDI8|F6RDI8_MOUSE Serine/arginine-rich-splicing factor 11 (Fragment) OS=Mus musculus OX=10090 GN=Srsf11 PE=1 SV=1			30166.2	41190.5	49603.1	24051.7	19517.8	13073.9
P58021	P58021	sp|P58021|TM9S2_MOUSE Transmembrane 9 superfamily member 2 OS=Mus musculus OX=10090 GN=Tm9sf2 PE=1 SV=1	Transmembrane 9 superfamily member 2	Tm9sf2	58708.7	62345.1	55952.6	35292.6	23984.4	23150.6
A2BH40	A2BH40;A2BH40-3	sp|A2BH40|ARI1A_MOUSE AT-rich interactive domain-containing protein 1A OS=Mus musculus OX=10090 GN=Arid1a PE=1 SV=1;sp|A2BH40-3|ARI1A_MOUSE Isoform 3 of AT-rich interactive domain-containing protein 1A OS=Mus musculus OX=10090 GN=Arid1a	AT-rich interactive domain-containing protein 1A	Arid1a	5197.46	4477.06	5983.5	3049.3	2690.13	1550.96
Q9D4H9	Q9D4H9-2;Q9D4H9-3;Q9D4H9	sp|Q9D4H9-2|PHF14_MOUSE Isoform 2 of PHD finger protein 14 OS=Mus musculus OX=10090 GN=Phf14;sp|Q9D4H9-3|PHF14_MOUSE Isoform 3 of PHD finger protein 14 OS=Mus musculus OX=10090 GN=Phf14;sp|Q9D4H9|PHF14_MOUSE PHD finger protein 14 OS=Mus musculus OX=10090 G	PHD finger protein 14	Phf14	6207.68	4576.93	6922.4	3280.36	1992.94	2969.21
Q9JIF7	Q9JIF7	sp|Q9JIF7|COPB_MOUSE Coatomer subunit beta OS=Mus musculus OX=10090 GN=Copb1 PE=1 SV=1	Coatomer subunit beta	Copb1	175832	162520	180000	90242.7	73083.4	77885.5
Q80U28	Q80U28-14	sp|Q80U28-14|MADD_MOUSE Isoform 14 of MAP kinase-activating death domain protein OS=Mus musculus OX=10090 GN=Madd	MAP kinase-activating death domain protein	Madd	5337.38	3183.37	4369.41	2353.05	2166.64	1476.15
Q5XJY5	Q5XJY5	sp|Q5XJY5|COPD_MOUSE Coatomer subunit delta OS=Mus musculus OX=10090 GN=Arcn1 PE=1 SV=2	Coatomer subunit delta	Arcn1	191794	212876	242851	119246	94278.6	87285.1
Q91YN5	Q91YN5-2;Q91YN5-3;Q91YN5	sp|Q91YN5-2|UAP1_MOUSE Isoform AGX1 of UDP-N-acetylhexosamine pyrophosphorylase OS=Mus musculus OX=10090 GN=Uap1;sp|Q91YN5-3|UAP1_MOUSE Isoform 3 of UDP-N-acetylhexosamine pyrophosphorylase OS=Mus musculus OX=10090 GN=Uap1;sp|Q91YN5|UAP1_MOUSE UDP-N-acetyl	UDP-N-acetylhexosamine pyrophosphorylase;UDP-N-acetylgalactosamine pyrophosphorylase;UDP-N-acetylglucosamine pyrophosphorylase	Uap1	7489.05	6957.69	10465.2	5303.06	3184.64	3062.82
Q8BG05	Q8BG05	sp|Q8BG05|ROA3_MOUSE Heterogeneous nuclear ribonucleoprotein A3 OS=Mus musculus OX=10090 GN=Hnrnpa3 PE=1 SV=1	Heterogeneous nuclear ribonucleoprotein A3	Hnrnpa3	5.23103e+06	5.2749e+06	5.39504e+06	3.11662e+06	2.35606e+06	1.89611e+06
Q9CWZ7	Q9CWZ7	sp|Q9CWZ7|SNAG_MOUSE Gamma-soluble NSF attachment protein OS=Mus musculus OX=10090 GN=Napg PE=1 SV=1	Gamma-soluble NSF attachment protein	Napg	5723.52	4502.27	5043.54	2887.09	2071.2	2115.53
Q8BY87	Q8BY87-2;Q8BY87	sp|Q8BY87-2|UBP47_MOUSE Isoform 2 of Ubiquitin carboxyl-terminal hydrolase 47 OS=Mus musculus OX=10090 GN=Usp47;sp|Q8BY87|UBP47_MOUSE Ubiquitin carboxyl-terminal hydrolase 47 OS=Mus musculus OX=10090 GN=Usp47 PE=1 SV=2	Ubiquitin carboxyl-terminal hydrolase 47	Usp47	8787.38	12776	13427.4	5921.14	4901.6	5365.65
O08553	O08553	sp|O08553|DPYL2_MOUSE Dihydropyrimidinase-related protein 2 OS=Mus musculus OX=10090 GN=Dpysl2 PE=1 SV=2	Dihydropyrimidinase-related protein 2	Dpysl2	531034	513642	548074	286165	215303	235362
Q3TCH7	Q3TCH7	sp|Q3TCH7|CUL4A_MOUSE Cullin-4A OS=Mus musculus OX=10090 GN=Cul4a PE=1 SV=1	Cullin-4A	Cul4a	2669.43	2034.68	3342.4	1325.59	1258.49	1133.61
Q00422	Q00422	sp|Q00422|GABPA_MOUSE GA-binding protein alpha chain OS=Mus musculus OX=10090 GN=Gabpa PE=1 SV=2	GA-binding protein alpha chain	Gabpa	50009.4	73830.7	66988.2	40266.5	22840	24955
Q9D967	Q9D967	sp|Q9D967|MGDP1_MOUSE Magnesium-dependent phosphatase 1 OS=Mus musculus OX=10090 GN=Mdp1 PE=1 SV=1	Magnesium-dependent phosphatase 1	Mdp1	30750.8	40047.2	35738.3	20952.6	13027.1	15176.9
Q80X41	Q80X41;Q80X41-3;Q80X41-2	sp|Q80X41|VRK1_MOUSE Serine/threonine-protein kinase VRK1 OS=Mus musculus OX=10090 GN=Vrk1 PE=1 SV=2;sp|Q80X41-3|VRK1_MOUSE Isoform 3 of Serine/threonine-protein kinase VRK1 OS=Mus musculus OX=10090 GN=Vrk1;sp|Q80X41-2|VRK1_MOUSE Isoform 2 of Serine/threon	Serine/threonine-protein kinase VRK1	Vrk1	77699.9	90755.4	88023.6	33872.4	41512.9	42940.1
Q6NZB0	Q6NZB0	sp|Q6NZB0|DNJC8_MOUSE DnaJ homolog subfamily C member 8 OS=Mus musculus OX=10090 GN=Dnajc8 PE=1 SV=2	DnaJ homolog subfamily C member 8	Dnajc8	478714	441468	556746	301005	172282	207660
P13597	P13597-2;P13597	sp|P13597-2|ICAM1_MOUSE Isoform 2 of Intercellular adhesion molecule 1 OS=Mus musculus OX=10090 GN=Icam1;sp|P13597|ICAM1_MOUSE Intercellular adhesion molecule 1 OS=Mus musculus OX=10090 GN=Icam1 PE=1 SV=1	Intercellular adhesion molecule 1	Icam1	20170.8	22295	26889.3	11943.1	9325.24	10672.6
Q8BWQ6	Q8BWQ6;Q8BWQ6-3	sp|Q8BWQ6|VP35L_MOUSE VPS35 endosomal protein sorting factor-like OS=Mus musculus OX=10090 GN=Vps35l PE=1 SV=2;sp|Q8BWQ6-3|VP35L_MOUSE Isoform 3 of VPS35 endosomal protein sorting factor-like OS=Mus musculus OX=10090 GN=Vps35l	UPF0505 protein C16orf62 homolog		3660.84	4080.29	5635.16	2703.81	2020.07	1424.77
P35278	P35278	sp|P35278|RAB5C_MOUSE Ras-related protein Rab-5C OS=Mus musculus OX=10090 GN=Rab5c PE=1 SV=2	Ras-related protein Rab-5C	Rab5c	373696	355445	428685	173903	185848	172202
Q9ESE1	Q9ESE1;Q9ESE1-2;Q9ESE1-3	sp|Q9ESE1|LRBA_MOUSE Lipopolysaccharide-responsive and beige-like anchor protein OS=Mus musculus OX=10090 GN=Lrba PE=1 SV=1;sp|Q9ESE1-2|LRBA_MOUSE Isoform 2 of Lipopolysaccharide-responsive and beige-like anchor protein OS=Mus musculus OX=10090 GN=Lrba;sp|	Lipopolysaccharide-responsive and beige-like anchor protein	Lrba	7265.98	5319.21	5370.84	2961.95	2966.79	2302.61
Q99K48	Q99K48	sp|Q99K48|NONO_MOUSE Non-POU domain-containing octamer-binding protein OS=Mus musculus OX=10090 GN=Nono PE=1 SV=3	Non-POU domain-containing octamer-binding protein	Nono	565629	696502	651102	288360	283977	303904
Q91YE7	Q91YE7-2;Q91YE7	sp|Q91YE7-2|RBM5_MOUSE Isoform 2 of RNA-binding protein 5 OS=Mus musculus OX=10090 GN=Rbm5;sp|Q91YE7|RBM5_MOUSE RNA-binding protein 5 OS=Mus musculus OX=10090 GN=Rbm5 PE=1 SV=1	RNA-binding protein 5	Rbm5	11936	7715.43	8425.82	5923.78	3541.21	3341.4
Q7TMR0	Q7TMR0	sp|Q7TMR0|PCP_MOUSE Lysosomal Pro-X carboxypeptidase OS=Mus musculus OX=10090 GN=Prcp PE=1 SV=2	Lysosomal Pro-X carboxypeptidase	Prcp	6143.49	5904.53	7426.21	3355.49	2962.68	2543.33
Q8BFY6	Q8BFY6	sp|Q8BFY6|PEF1_MOUSE Peflin OS=Mus musculus OX=10090 GN=Pef1 PE=1 SV=1	Peflin	Pef1	0	2978.05	3691.66	1097.37	1070.94	863.905
P62821	P62821	sp|P62821|RAB1A_MOUSE Ras-related protein Rab-1A OS=Mus musculus OX=10090 GN=Rab1A PE=1 SV=3	Ras-related protein Rab-1A	Rab1A	28843.5	56587.2	50850.4	26747.3	15114.6	19939.5
Q8BWT1	Q8BWT1	sp|Q8BWT1|THIM_MOUSE 3-ketoacyl-CoA thiolase, mitochondrial OS=Mus musculus OX=10090 GN=Acaa2 PE=1 SV=3	3-ketoacyl-CoA thiolase, mitochondrial	Acaa2	318160	325813	293798	170774	126225	127620
Q69Z38	Q69Z38	sp|Q69Z38|PEAK1_MOUSE Inactive tyrosine-protein kinase PEAK1 OS=Mus musculus OX=10090 GN=Peak1 PE=1 SV=4	Pseudopodium-enriched atypical kinase 1	Peak1	1555.09	1771.06	2262.17	1205.69	596.511	723.34
Q62077	Q62077	sp|Q62077|PLCG1_MOUSE 1-phosphatidylinositol 4,5-bisphosphate phosphodiesterase gamma-1 OS=Mus musculus OX=10090 GN=Plcg1 PE=1 SV=2	1-phosphatidylinositol 4,5-bisphosphate phosphodiesterase gamma-1	Plcg1	19920.8	11710.4	14501.9	9396.33	7041.34	4375.38
P11881	P11881-7;P11881-5;P11881-3;P11881;P11881-8;P11881-6;P11881-4;P11881-2	sp|P11881-7|ITPR1_MOUSE Isoform 7 of Inositol 1,4,5-trisphosphate receptor type 1 OS=Mus musculus OX=10090 GN=Itpr1;sp|P11881-5|ITPR1_MOUSE Isoform 5 of Inositol 1,4,5-trisphosphate receptor type 1 OS=Mus musculus OX=10090 GN=Itpr1;sp|P11881-3|ITPR1_MOUSE	Inositol 1,4,5-trisphosphate receptor type 1	Itpr1	954.969	885.236	1315.03	701.072	400.043	321.864
P10649	P10649	sp|P10649|GSTM1_MOUSE Glutathione S-transferase Mu 1 OS=Mus musculus OX=10090 GN=Gstm1 PE=1 SV=2	Glutathione S-transferase Mu 1	Gstm1	1905.34	2158.17	2481.48	1173.31	976.591	801.049
P16546	P16546	sp|P16546|SPTN1_MOUSE Spectrin alpha chain, non-erythrocytic 1 OS=Mus musculus OX=10090 GN=Sptan1 PE=1 SV=4	Spectrin alpha chain, non-erythrocytic 1	Sptan1	44259	37959.3	52679.3	22160.8	23137.8	15517
Q64127	Q64127-2;Q64127	sp|Q64127-2|TIF1A_MOUSE Isoform Short of Transcription intermediary factor 1-alpha OS=Mus musculus OX=10090 GN=Trim24;sp|Q64127|TIF1A_MOUSE Transcription intermediary factor 1-alpha OS=Mus musculus OX=10090 GN=Trim24 PE=1 SV=1	Transcription intermediary factor 1-alpha	Trim24	1045.11	851.321	1286.98	469.219	625.009	340.092
Q6P1Y8	Q6P1Y8	sp|Q6P1Y8|INP4B_MOUSE Type II inositol 3,4-bisphosphate 4-phosphatase OS=Mus musculus OX=10090 GN=Inpp4b PE=2 SV=1	Type II inositol 3,4-bisphosphate 4-phosphatase	Inpp4b	13790.3	12252	14164.8	8438.37	4801.8	4874.92
Q9EP69	Q9EP69	sp|Q9EP69|SAC1_MOUSE Phosphatidylinositide phosphatase SAC1 OS=Mus musculus OX=10090 GN=Sacm1l PE=1 SV=1	Phosphatidylinositide phosphatase SAC1	Sacm1l	82068.7	82015.1	92413.6	46657.9	37618.5	31271.4
E9Q6R7	E9Q6R7	tr|E9Q6R7|E9Q6R7_MOUSE Utrophin OS=Mus musculus OX=10090 GN=Utrn PE=1 SV=1		Utrn	1276.52	1549.96	2149.7	949.451	653.712	637.837
Q60631	Q60631;Q60631-2	sp|Q60631|GRB2_MOUSE Growth factor receptor-bound protein 2 OS=Mus musculus OX=10090 GN=Grb2 PE=1 SV=1;sp|Q60631-2|GRB2_MOUSE Isoform 2 of Growth factor receptor-bound protein 2 OS=Mus musculus OX=10090 GN=Grb2	Growth factor receptor-bound protein 2	Grb2	162389	207876	197123	100600	85316	69203.8
Q501J6	Q501J6;Q501J6-2	sp|Q501J6|DDX17_MOUSE Probable ATP-dependent RNA helicase DDX17 OS=Mus musculus OX=10090 GN=Ddx17 PE=1 SV=1;sp|Q501J6-2|DDX17_MOUSE Isoform 2 of Probable ATP-dependent RNA helicase DDX17 OS=Mus musculus OX=10090 GN=Ddx17	Probable ATP-dependent RNA helicase DDX17	Ddx17	184151	121784	162726	76306.2	71183	63120.9
Q8R1N0	Q8R1N0	sp|Q8R1N0|ZN830_MOUSE Zinc finger protein 830 OS=Mus musculus OX=10090 GN=Znf830 PE=1 SV=1	Zinc finger protein 830	Znf830	6392.78	5470.33	5160.9	3002.78	2675.4	1970.63
P47811	P47811;P47811-2;P47811-4	sp|P47811|MK14_MOUSE Mitogen-activated protein kinase 14 OS=Mus musculus OX=10090 GN=Mapk14 PE=1 SV=3;sp|P47811-2|MK14_MOUSE Isoform 2 of Mitogen-activated protein kinase 14 OS=Mus musculus OX=10090 GN=Mapk14;sp|P47811-4|MK14_MOUSE Isoform 4 of Mitogen-act	Mitogen-activated protein kinase 14	Mapk14	23400.2	18976.5	21673.7	10774.9	10948.5	7037.01
O88622	O88622;O88622-2	sp|O88622|PARG_MOUSE Poly(ADP-ribose) glycohydrolase OS=Mus musculus OX=10090 GN=Parg PE=1 SV=2;sp|O88622-2|PARG_MOUSE Isoform 2 of Poly(ADP-ribose) glycohydrolase OS=Mus musculus OX=10090 GN=Parg	Poly(ADP-ribose) glycohydrolase	Parg	5429.52	6998.43	6396.57	2719.78	2301.41	3427.71
P62482	P62482	sp|P62482|KCAB2_MOUSE Voltage-gated potassium channel subunit beta-2 OS=Mus musculus OX=10090 GN=Kcnab2 PE=1 SV=1	Voltage-gated potassium channel subunit beta-2	Kcnab2	98053.5	123285	154925	59956.8	62821.9	45769.7
Q8R081	Q8R081	sp|Q8R081|HNRPL_MOUSE Heterogeneous nuclear ribonucleoprotein L OS=Mus musculus OX=10090 GN=Hnrnpl PE=1 SV=2	Heterogeneous nuclear ribonucleoprotein L	Hnrnpl	1.55615e+06	1.34147e+06	1.67886e+06	835304	673528	538398
E9Q777	E9Q777;E9Q774	tr|E9Q777|E9Q777_MOUSE A kinase (PRKA) anchor protein 11 OS=Mus musculus OX=10090 GN=Akap11 PE=1 SV=2;tr|E9Q774|E9Q774_MOUSE A kinase (PRKA) anchor protein 11 OS=Mus musculus OX=10090 GN=Akap11 PE=1 SV=2		Akap11	1451.38	1349.69	1825.51	955.355	657.721	455.201
Q99LI8	Q99LI8	sp|Q99LI8|HGS_MOUSE Hepatocyte growth factor-regulated tyrosine kinase substrate OS=Mus musculus OX=10090 GN=Hgs PE=1 SV=2	Hepatocyte growth factor-regulated tyrosine kinase substrate	Hgs	6567.72	7397.67	10274	4366.49	3126.8	3331.1
Q9CW03	Q9CW03	sp|Q9CW03|SMC3_MOUSE Structural maintenance of chromosomes protein 3 OS=Mus musculus OX=10090 GN=Smc3 PE=1 SV=2	Structural maintenance of chromosomes protein 3	Smc3	108136	117597	116010	57420	55802.6	39188.7
Q91WD5	Q91WD5	sp|Q91WD5|NDUS2_MOUSE NADH dehydrogenase [ubiquinone] iron-sulfur protein 2, mitochondrial OS=Mus musculus OX=10090 GN=Ndufs2 PE=1 SV=1	NADH dehydrogenase [ubiquinone] iron-sulfur protein 2, mitochondrial	Ndufs2	28150.5	37086.8	46849.8	16358.4	18876.3	14642.3
Q8BXA5	Q8BXA5	sp|Q8BXA5|CLP1L_MOUSE Cleft lip and palate transmembrane protein 1-like protein OS=Mus musculus OX=10090 GN=Clptm1l PE=1 SV=1	Cleft lip and palate transmembrane protein 1-like protein	Clptm1l	12231.4	11000.2	11137.6	4821.8	4787.08	5672.58
Q9WUA3	Q9WUA3;Q9WUA3-2	sp|Q9WUA3|PFKAP_MOUSE ATP-dependent 6-phosphofructokinase, platelet type OS=Mus musculus OX=10090 GN=Pfkp PE=1 SV=1;sp|Q9WUA3-2|PFKAP_MOUSE Isoform 2 of ATP-dependent 6-phosphofructokinase, platelet type OS=Mus musculus OX=10090 GN=Pfkp	ATP-dependent 6-phosphofructokinase, platelet type	Pfkp	444837	537346	581306	264420	239315	191404
Q8BZR9	Q8BZR9	sp|Q8BZR9|NCBP3_MOUSE Nuclear cap-binding protein subunit 3 OS=Mus musculus OX=10090 GN=Ncbp3 PE=1 SV=1	Uncharacterized protein C17orf85 homolog		28420	33874.7	37363.7	15665.8	12350.3	16219.6
Q6P5G6	Q6P5G6	sp|Q6P5G6|UBXN7_MOUSE UBX domain-containing protein 7 OS=Mus musculus OX=10090 GN=Ubxn7 PE=1 SV=2	UBX domain-containing protein 7	Ubxn7	40174.4	42186.8	42122.7	23658.1	16692.5	14873.4
Q9ERR7	Q9ERR7	sp|Q9ERR7|SEP15_MOUSE Selenoprotein F OS=Mus musculus OX=10090 GN=Selenof PE=1 SV=3	15 kDa selenoprotein	2015-09-01	19332	23044.7	25161.7	13048.1	9627.85	7279.21
O54788	O54788	sp|O54788|DFFB_MOUSE DNA fragmentation factor subunit beta OS=Mus musculus OX=10090 GN=Dffb PE=1 SV=1	DNA fragmentation factor subunit beta	Dffb	5275.49	6531.77	8155.75	2793.84	2069.78	3973.7
Q9CZS1	Q9CZS1	sp|Q9CZS1|AL1B1_MOUSE Aldehyde dehydrogenase X, mitochondrial OS=Mus musculus OX=10090 GN=Aldh1b1 PE=1 SV=1	Aldehyde dehydrogenase X, mitochondrial	Aldh1b1	3826.42	5167.1	2592.32	2297.19	1240.9	1583.48
Q8BTZ7	Q8BTZ7	sp|Q8BTZ7|GMPPB_MOUSE Mannose-1-phosphate guanyltransferase beta OS=Mus musculus OX=10090 GN=Gmppb PE=1 SV=1	Mannose-1-phosphate guanyltransferase beta	Gmppb	75670.7	69179.2	82236.5	38967.9	34421.5	26912.8
Q9ERI6	Q9ERI6	sp|Q9ERI6|RDH14_MOUSE Retinol dehydrogenase 14 OS=Mus musculus OX=10090 GN=Rdh14 PE=1 SV=1	Retinol dehydrogenase 14	Rdh14	3985.79	5987.97	5800.18	1510.9	2743.05	2701.08
O88384	O88384	sp|O88384|VTI1B_MOUSE Vesicle transport through interaction with t-SNAREs homolog 1B OS=Mus musculus OX=10090 GN=Vti1b PE=1 SV=1	Vesicle transport through interaction with t-SNAREs homolog 1B	Vti1b	27686.2	45076.8	43066	17374	21616	12060.7
Q9JHS9	Q9JHS9	sp|Q9JHS9|CWC15_MOUSE Spliceosome-associated protein CWC15 homolog OS=Mus musculus OX=10090 GN=Cwc15 PE=1 SV=1	Spliceosome-associated protein CWC15 homolog	Cwc15	123554	147546	242450	70059	52432.2	103465
E9PWW9	E9PWW9	tr|E9PWW9|E9PWW9_MOUSE Remodeling and spacing factor 1 OS=Mus musculus OX=10090 GN=Rsf1 PE=1 SV=2		Rsf1	6731.79	7196.03	11463.7	4718.7	3007.2	3442.99
P42227	P42227;P42227-2	sp|P42227|STAT3_MOUSE Signal transducer and activator of transcription 3 OS=Mus musculus OX=10090 GN=Stat3 PE=1 SV=2;sp|P42227-2|STAT3_MOUSE Isoform Stat3B of Signal transducer and activator of transcription 3 OS=Mus musculus OX=10090 GN=Stat3	Signal transducer and activator of transcription 3	Stat3	164178	261375	220034	119397	81732	82325.5
Q9QZB6	Q9QZB6;Q9QZB6-2	sp|Q9QZB6|NR4A3_MOUSE Nuclear receptor subfamily 4 group A member 3 OS=Mus musculus OX=10090 GN=Nr4a3 PE=1 SV=1;sp|Q9QZB6-2|NR4A3_MOUSE Isoform 2 of Nuclear receptor subfamily 4 group A member 3 OS=Mus musculus OX=10090 GN=Nr4a3	Nuclear receptor subfamily 4 group A member 3	Nr4a3	14714.8	18575.1	22387.5	10022.1	8140.81	6213.44
Q61164	Q61164	sp|Q61164|CTCF_MOUSE Transcriptional repressor CTCF OS=Mus musculus OX=10090 GN=Ctcf PE=1 SV=2	Transcriptional repressor CTCF	Ctcf	67945.2	68879.8	93970	31457.1	34773.8	34738.1
O54941	O54941	sp|O54941|SMCE1_MOUSE SWI/SNF-related matrix-associated actin-dependent regulator of chromatin subfamily E member 1 OS=Mus musculus OX=10090 GN=Smarce1 PE=1 SV=1	SWI/SNF-related matrix-associated actin-dependent regulator of chromatin subfamily E member 1	Smarce1	44533.1	32044.4	37047.1	19763	14202.9	15651.9
P53994	P53994	sp|P53994|RAB2A_MOUSE Ras-related protein Rab-2A OS=Mus musculus OX=10090 GN=Rab2a PE=1 SV=1	Ras-related protein Rab-2A	Rab2a	152863	225543	252488	113954	68740.9	92266.8
Q61033	Q61033	sp|Q61033|LAP2A_MOUSE Lamina-associated polypeptide 2, isoforms alpha/zeta OS=Mus musculus OX=10090 GN=Tmpo PE=1 SV=4	Lamina-associated polypeptide 2, isoforms alpha/zeta	Tmpo	220866	396352	331472	190236	108282	114820
Q02053	Q02053	sp|Q02053|UBA1_MOUSE Ubiquitin-like modifier-activating enzyme 1 OS=Mus musculus OX=10090 GN=Uba1 PE=1 SV=1	Ubiquitin-like modifier-activating enzyme 1	Uba1	779152	666949	723583	355098	291747	298208
Q8CDG3	Q8CDG3;Q8CDG3-2	sp|Q8CDG3|VCIP1_MOUSE Deubiquitinating protein VCIP135 OS=Mus musculus OX=10090 GN=Vcpip1 PE=1 SV=1;sp|Q8CDG3-2|VCIP1_MOUSE Isoform 2 of Deubiquitinating protein VCIP135 OS=Mus musculus OX=10090 GN=Vcpip1	Deubiquitinating protein VCIP135	Vcpip1	5142.94	4922.48	7555.9	3119.04	2218.54	2333.85
Q9QZB7	Q9QZB7	sp|Q9QZB7|ARP10_MOUSE Actin-related protein 10 OS=Mus musculus OX=10090 GN=Actr10 PE=1 SV=2	Actin-related protein 10	Actr10	14545.1	8844.12	17631.8	7013.45	5186.63	5629.87
Q6R0H7	Q6R0H7	sp|Q6R0H7|GNAS1_MOUSE Guanine nucleotide-binding protein G(s) subunit alpha isoforms XLas OS=Mus musculus OX=10090 GN=Gnas PE=1 SV=1	Guanine nucleotide-binding protein G(s) subunit alpha isoforms XLas	Gnas	14759	21882	16253.5	9257.29	6143.63	7580.29
Q60823	Q60823	sp|Q60823|AKT2_MOUSE RAC-beta serine/threonine-protein kinase OS=Mus musculus OX=10090 GN=Akt2 PE=1 SV=1	RAC-beta serine/threonine-protein kinase	Akt2	40430.9	24952.2	35921.7	14536.4	16445.5	13028.2
Q9JI48	Q9JI48	sp|Q9JI48|PLAC8_MOUSE Placenta-specific gene 8 protein OS=Mus musculus OX=10090 GN=Plac8 PE=1 SV=1	Placenta-specific gene 8 protein	Plac8	166763	162959	220272	81749.1	60706.9	96158.5
Q9QXE7	Q9QXE7	sp|Q9QXE7|TBL1X_MOUSE F-box-like/WD repeat-containing protein TBL1X OS=Mus musculus OX=10090 GN=Tbl1x PE=1 SV=2	F-box-like/WD repeat-containing protein TBL1X	Tbl1x	52616.6	87226.5	70375.2	37666.1	28431.9	25084.6
Q9WUL7	Q9WUL7	sp|Q9WUL7|ARL3_MOUSE ADP-ribosylation factor-like protein 3 OS=Mus musculus OX=10090 GN=Arl3 PE=1 SV=1	ADP-ribosylation factor-like protein 3	Arl3	33881.9	38472.5	47557.1	24334.5	12887	14764.4
P35293	P35293	sp|P35293|RAB18_MOUSE Ras-related protein Rab-18 OS=Mus musculus OX=10090 GN=Rab18 PE=1 SV=2	Ras-related protein Rab-18	Rab18	114042	117810	124434	71501.6	38317.8	44623.4
Q9Z2D8	Q9Z2D8-2;Q9Z2D8	sp|Q9Z2D8-2|MBD3_MOUSE Isoform 2 of Methyl-CpG-binding domain protein 3 OS=Mus musculus OX=10090 GN=Mbd3;sp|Q9Z2D8|MBD3_MOUSE Methyl-CpG-binding domain protein 3 OS=Mus musculus OX=10090 GN=Mbd3 PE=1 SV=1	Methyl-CpG-binding domain protein 3	Mbd3	5571.75	3011.82	5921.89	2580.52	1888.8	1815.45
Q8C4Q6	Q8C4Q6;Q8C4Q6-2	sp|Q8C4Q6|AIDA_MOUSE Axin interactor, dorsalization-associated protein OS=Mus musculus OX=10090 GN=Aida PE=1 SV=1;sp|Q8C4Q6-2|AIDA_MOUSE Isoform 2 of Axin interactor, dorsalization-associated protein OS=Mus musculus OX=10090 GN=Aida	Axin interactor, dorsalization-associated protein	Aida	6768.1	6027.05	5538.73	2576.42	2629.16	2737.67
Q8R1V4	Q8R1V4	sp|Q8R1V4|TMED4_MOUSE Transmembrane emp24 domain-containing protein 4 OS=Mus musculus OX=10090 GN=Tmed4 PE=1 SV=1	Transmembrane emp24 domain-containing protein 4	Tmed4	9100.46	10501	11682.1	5468.8	4077.57	4003.59
Q8BG15	Q8BG15;Q8BG15-6;Q8BG15-3;Q8BG15-5	sp|Q8BG15|CTSL2_MOUSE CTD small phosphatase-like protein 2 OS=Mus musculus OX=10090 GN=Ctdspl2 PE=1 SV=1;sp|Q8BG15-6|CTSL2_MOUSE Isoform 6 of CTD small phosphatase-like protein 2 OS=Mus musculus OX=10090 GN=Ctdspl2;sp|Q8BG15-3|CTSL2_MOUSE Isoform 3 of CTD	CTD small phosphatase-like protein 2	Ctdspl2	19048.2	18517	18916.5	11097.9	7259.34	6099.84
Q9WVS0	Q9WVS0	sp|Q9WVS0|ICOS_MOUSE Inducible T-cell costimulator OS=Mus musculus OX=10090 GN=Icos PE=1 SV=2	Inducible T-cell costimulator	Icos	21782.9	20260.2	38233.1	14177.3	11039.2	9488.06
Q7TSS2	Q7TSS2;Q7TSS2-2	sp|Q7TSS2|UB2Q1_MOUSE Ubiquitin-conjugating enzyme E2 Q1 OS=Mus musculus OX=10090 GN=Ube2q1 PE=1 SV=2;sp|Q7TSS2-2|UB2Q1_MOUSE Isoform 2 of Ubiquitin-conjugating enzyme E2 Q1 OS=Mus musculus OX=10090 GN=Ube2q1	Ubiquitin-conjugating enzyme E2 Q1	Ube2q1	6541.24	10791.5	10410.8	5660.81	2957.73	3357.2
Q99LR1	Q99LR1;Q99LR1-2	sp|Q99LR1|ABD12_MOUSE Lysophosphatidylserine lipase ABHD12 OS=Mus musculus OX=10090 GN=Abhd12 PE=1 SV=2;sp|Q99LR1-2|ABD12_MOUSE Isoform 2 of Lysophosphatidylserine lipase ABHD12 OS=Mus musculus OX=10090 GN=Abhd12	Monoacylglycerol lipase ABHD12	Abhd12	13681.4	8733.96	16076.8	5201.36	4827.8	6570.57
Q9CYG7	Q9CYG7;Q9CYG7-2	sp|Q9CYG7|TOM34_MOUSE Mitochondrial import receptor subunit TOM34 OS=Mus musculus OX=10090 GN=Tomm34 PE=1 SV=1;sp|Q9CYG7-2|TOM34_MOUSE Isoform 2 of Mitochondrial import receptor subunit TOM34 OS=Mus musculus OX=10090 GN=Tomm34	Mitochondrial import receptor subunit TOM34	Tomm34	136440	151028	179714	77779	51791.3	71791.1
Q8CGA2	Q8CGA2	sp|Q8CGA2|TBC14_MOUSE TBC1 domain family member 14 OS=Mus musculus OX=10090 GN=Tbc1d14 PE=1 SV=2	TBC1 domain family member 14	Tbc1d14	588.52	0	413.178	180.133	109.642	141.688
Q8VDD9	Q8VDD9	sp|Q8VDD9|PHIP_MOUSE PH-interacting protein OS=Mus musculus OX=10090 GN=Phip PE=1 SV=2	PH-interacting protein	Phip	6818.1	7729.49	9448.17	4037.45	3179.85	3108.67
P42669	P42669	sp|P42669|PURA_MOUSE Transcriptional activator protein Pur-alpha OS=Mus musculus OX=10090 GN=Pura PE=1 SV=1	Transcriptional activator protein Pur-alpha	Pura	90626.2	111574	109446	57821.6	33763	42497
P18654	P18654	sp|P18654|KS6A3_MOUSE Ribosomal protein S6 kinase alpha-3 OS=Mus musculus OX=10090 GN=Rps6ka3 PE=1 SV=2	Ribosomal protein S6 kinase alpha-3	Rps6ka3	130360	122588	128919	63808.8	53760.7	46448.2
P97303	P97303;P97303-2	sp|P97303|BACH2_MOUSE Transcription regulator protein BACH2 OS=Mus musculus OX=10090 GN=Bach2 PE=1 SV=3;sp|P97303-2|BACH2_MOUSE Isoform 2 of Transcription regulator protein BACH2 OS=Mus musculus OX=10090 GN=Bach2	Transcription regulator protein BACH2	Bach2	12046.6	10031.3	11379.7	6765.24	3786.73	3794.38
Q8R5C5	Q8R5C5	sp|Q8R5C5|ACTY_MOUSE Beta-centractin OS=Mus musculus OX=10090 GN=Actr1b PE=1 SV=1	Beta-centractin	Actr1b	17180.1	20935.2	23675.3	10688.3	6831.71	8968.98
Q9QXK3	Q9QXK3;Q9QXK3-4	sp|Q9QXK3|COPG2_MOUSE Coatomer subunit gamma-2 OS=Mus musculus OX=10090 GN=Copg2 PE=1 SV=1;sp|Q9QXK3-4|COPG2_MOUSE Isoform 4 of Coatomer subunit gamma-2 OS=Mus musculus OX=10090 GN=Copg2	Coatomer subunit gamma-2	Copg2	11156	9272.93	12705.2	6504.8	4756.61	2940.72
Q91VA7	Q91VA7	tr|Q91VA7|Q91VA7_MOUSE Isocitrate dehydrogenase [NAD] subunit, mitochondrial OS=Mus musculus OX=10090 GN=Idh3b PE=1 SV=1	Isocitrate dehydrogenase [NAD] subunit, mitochondrial	Idh3b	138375	136885	109502	63014.6	45206.2	56621.7
P12382	P12382	sp|P12382|PFKAL_MOUSE ATP-dependent 6-phosphofructokinase, liver type OS=Mus musculus OX=10090 GN=Pfkl PE=1 SV=4	ATP-dependent 6-phosphofructokinase, liver type	Pfkl	111757	175108	203084	92990.1	55113.1	61753.3
Q9WU78	Q9WU78;Q9WU78-3	sp|Q9WU78|PDC6I_MOUSE Programmed cell death 6-interacting protein OS=Mus musculus OX=10090 GN=Pdcd6ip PE=1 SV=3;sp|Q9WU78-3|PDC6I_MOUSE Isoform 3 of Programmed cell death 6-interacting protein OS=Mus musculus OX=10090 GN=Pdcd6ip	Programmed cell death 6-interacting protein	Pdcd6ip	80525.7	104509	114772	51788.7	42084.6	34517.5
Q80U63	Q80U63;Q80U63-2	sp|Q80U63|MFN2_MOUSE Mitofusin-2 OS=Mus musculus OX=10090 GN=Mfn2 PE=1 SV=3;sp|Q80U63-2|MFN2_MOUSE Isoform 2 of Mitofusin-2 OS=Mus musculus OX=10090 GN=Mfn2	Mitofusin-2	Mfn2	3239	2564.76	3453.94	1823.48	934.66	1205.76
Q9D2G2	Q9D2G2	sp|Q9D2G2|ODO2_MOUSE Dihydrolipoyllysine-residue succinyltransferase component of 2-oxoglutarate dehydrogenase complex, mitochondrial OS=Mus musculus OX=10090 GN=Dlst PE=1 SV=1	Dihydrolipoyllysine-residue succinyltransferase component of 2-oxoglutarate dehydrogenase complex, mitochondrial	Dlst	111158	126670	99830.1	53398.1	46087.8	44994
Q9Z0M6	Q9Z0M6;Q9Z0M6-2;Q9Z0M6-3	sp|Q9Z0M6|CD97_MOUSE CD97 antigen OS=Mus musculus OX=10090 GN=Cd97 PE=1 SV=2;sp|Q9Z0M6-2|CD97_MOUSE Isoform 2 of CD97 antigen OS=Mus musculus OX=10090 GN=Cd97;sp|Q9Z0M6-3|CD97_MOUSE Isoform 3 of CD97 antigen OS=Mus musculus OX=10090 GN=Cd97	CD97 antigen	Cd97	6773.17	7786.95	9209.47	3397.96	4106.77	2657.95
Q9JLJ2	Q9JLJ2	sp|Q9JLJ2|AL9A1_MOUSE 4-trimethylaminobutyraldehyde dehydrogenase OS=Mus musculus OX=10090 GN=Aldh9a1 PE=1 SV=1	4-trimethylaminobutyraldehyde dehydrogenase	Aldh9a1	163049	182633	158054	83078	71889.9	60347.8
Q9JLZ3	Q9JLZ3	sp|Q9JLZ3|AUHM_MOUSE Methylglutaconyl-CoA hydratase, mitochondrial OS=Mus musculus OX=10090 GN=Auh PE=1 SV=1	Methylglutaconyl-CoA hydratase, mitochondrial	Auh	7637.6	7573.8	4439.79	3667.61	2502.29	2227.4
Q61233	Q61233	sp|Q61233|PLSL_MOUSE Plastin-2 OS=Mus musculus OX=10090 GN=Lcp1 PE=1 SV=4	Plastin-2	Lcp1	1.98343e+06	2.08736e+06	2.40181e+06	1.17066e+06	831291	762784
O88842	O88842;O88842-2	sp|O88842|FGD3_MOUSE FYVE, RhoGEF and PH domain-containing protein 3 OS=Mus musculus OX=10090 GN=Fgd3 PE=1 SV=1;sp|O88842-2|FGD3_MOUSE Isoform 2 of FYVE, RhoGEF and PH domain-containing protein 3 OS=Mus musculus OX=10090 GN=Fgd3	FYVE, RhoGEF and PH domain-containing protein 3	Fgd3	3399.48	3198.39	2675.6	1649.05	1288.11	1022.36
Q2VPQ9	Q2VPQ9;Q2VPQ9-2	sp|Q2VPQ9|EAF6_MOUSE Chromatin modification-related protein MEAF6 OS=Mus musculus OX=10090 GN=Meaf6 PE=1 SV=1;sp|Q2VPQ9-2|EAF6_MOUSE Isoform 2 of Chromatin modification-related protein MEAF6 OS=Mus musculus OX=10090 GN=Meaf6	Chromatin modification-related protein MEAF6	Meaf6	17987.2	25034.9	18541.2	11337.1	8029.45	6880.21
Q8CFE3	Q8CFE3	sp|Q8CFE3|RCOR1_MOUSE REST corepressor 1 OS=Mus musculus OX=10090 GN=Rcor1 PE=1 SV=3	REST corepressor 1	Rcor1	10004	18026.6	14677.8	8225.13	5290.7	4657.81
P47856	P47856-2;P47856	sp|P47856-2|GFPT1_MOUSE Isoform 2 of Glutamine--fructose-6-phosphate aminotransferase [isomerizing] 1 OS=Mus musculus OX=10090 GN=Gfpt1;sp|P47856|GFPT1_MOUSE Glutamine--fructose-6-phosphate aminotransferase [isomerizing] 1 OS=Mus musculus OX=10090 GN=Gfpt1	Glutamine--fructose-6-phosphate aminotransferase [isomerizing] 1	Gfpt1	132897	117426	133693	61498.5	53123	48410.9
Q99JY4	Q99JY4	sp|Q99JY4|TRABD_MOUSE TraB domain-containing protein OS=Mus musculus OX=10090 GN=Trabd PE=1 SV=1	TraB domain-containing protein	Trabd	3253.55	3877.56	4399.02	2153.67	1310.07	1430.88
Q91YL3	Q91YL3	sp|Q91YL3|UCKL1_MOUSE Uridine-cytidine kinase-like 1 OS=Mus musculus OX=10090 GN=Uckl1 PE=1 SV=1	Uridine-cytidine kinase-like 1	Uckl1	4488.5	3618.56	5326.09	2156.48	1757.56	1784.41
O88746	O88746	sp|O88746|TOM1_MOUSE Target of Myb protein 1 OS=Mus musculus OX=10090 GN=Tom1 PE=1 SV=1	Target of Myb protein 1	Tom1	809.283	923.605	0	287.501	271.743	174.41
P61924	P61924	sp|P61924|COPZ1_MOUSE Coatomer subunit zeta-1 OS=Mus musculus OX=10090 GN=Copz1 PE=1 SV=1	Coatomer subunit zeta-1	Copz1	131337	132364	135877	66215.8	54753.4	48131
Q8CFT2	Q8CFT2-2;Q8CFT2	sp|Q8CFT2-2|SET1B_MOUSE Isoform 2 of Histone-lysine N-methyltransferase SETD1B OS=Mus musculus OX=10090 GN=Setd1b;sp|Q8CFT2|SET1B_MOUSE Histone-lysine N-methyltransferase SETD1B OS=Mus musculus OX=10090 GN=Setd1b PE=1 SV=2	Histone-lysine N-methyltransferase SETD1B	Setd1b	483.937	809.911	514.857	383.612	220.196	160.986
Q6KCD5	Q6KCD5;Q6KCD5-2	sp|Q6KCD5|NIPBL_MOUSE Nipped-B-like protein OS=Mus musculus OX=10090 GN=Nipbl PE=1 SV=1;sp|Q6KCD5-2|NIPBL_MOUSE Isoform 2 of Nipped-B-like protein OS=Mus musculus OX=10090 GN=Nipbl	Nipped-B-like protein	Nipbl	4441.45	4978.97	4645.79	1812.42	2307.47	1824.73
P08003	P08003	sp|P08003|PDIA4_MOUSE Protein disulfide-isomerase A4 OS=Mus musculus OX=10090 GN=Pdia4 PE=1 SV=3	Protein disulfide-isomerase A4	Pdia4	133449	160283	191496	90711.6	61804.5	52265.9
Q8C0N2	Q8C0N2	sp|Q8C0N2|GPAT3_MOUSE Glycerol-3-phosphate acyltransferase 3 OS=Mus musculus OX=10090 GN=Gpat3 PE=1 SV=1	Glycerol-3-phosphate acyltransferase 3	Agpat9	0	1010.2	827.519	0	432.242	343.222
Q9CYI4	Q9CYI4;Q9CYI4-2	sp|Q9CYI4|LUC7L_MOUSE Putative RNA-binding protein Luc7-like 1 OS=Mus musculus OX=10090 GN=Luc7l PE=1 SV=2;sp|Q9CYI4-2|LUC7L_MOUSE Isoform 2 of Putative RNA-binding protein Luc7-like 1 OS=Mus musculus OX=10090 GN=Luc7l	Putative RNA-binding protein Luc7-like 1	Luc7l	61266.2	66806.5	72230.7	36480.8	27422.9	20552.4
Q9D1Q6	Q9D1Q6	sp|Q9D1Q6|ERP44_MOUSE Endoplasmic reticulum resident protein 44 OS=Mus musculus OX=10090 GN=Erp44 PE=1 SV=1	Endoplasmic reticulum resident protein 44	Erp44	159284	157484	242382	92494.8	70277.9	72698.3
P97305	P97305;P97305-2;P97305-3	sp|P97305|NFAC3_MOUSE Nuclear factor of activated T-cells, cytoplasmic 3 OS=Mus musculus OX=10090 GN=Nfatc3 PE=1 SV=1;sp|P97305-2|NFAC3_MOUSE Isoform X2 of Nuclear factor of activated T-cells, cytoplasmic 3 OS=Mus musculus OX=10090 GN=Nfatc3;sp|P97305-3|NF	Nuclear factor of activated T-cells, cytoplasmic 3	Nfatc3	1340.93	1303.81	1923.72	650.202	515.243	751.156
Q99JF5	Q99JF5	sp|Q99JF5|MVD1_MOUSE Diphosphomevalonate decarboxylase OS=Mus musculus OX=10090 GN=Mvd PE=1 SV=2	Diphosphomevalonate decarboxylase	Mvd	9194.63	4471.95	7203.28	1917.41	3909.18	2928.6
P40336	P40336;P40336-2	sp|P40336|VP26A_MOUSE Vacuolar protein sorting-associated protein 26A OS=Mus musculus OX=10090 GN=Vps26a PE=1 SV=1;sp|P40336-2|VP26A_MOUSE Isoform 2 of Vacuolar protein sorting-associated protein 26A OS=Mus musculus OX=10090 GN=Vps26a	Vacuolar protein sorting-associated protein 26A	Vps26a	32092.5	52404.1	37759.5	20121.7	14735.3	16399.5
P70336	P70336;P70336-2	sp|P70336|ROCK2_MOUSE Rho-associated protein kinase 2 OS=Mus musculus OX=10090 GN=Rock2 PE=1 SV=1;sp|P70336-2|ROCK2_MOUSE Isoform 2 of Rho-associated protein kinase 2 OS=Mus musculus OX=10090 GN=Rock2	Rho-associated protein kinase 2	Rock2	9292.92	8143.99	9557.21	4152.31	4416.35	2745.36
Q922Q1	Q922Q1	sp|Q922Q1|MARC2_MOUSE Mitochondrial amidoxime reducing component 2 OS=Mus musculus OX=10090 GN=Marc2 PE=1 SV=1	Mitochondrial amidoxime reducing component 2	2002-03-01	35329	50665.5	42291	14749.5	16906.8	22094.9
A2AWA9	A2AWA9;A2AWA9-2	sp|A2AWA9|RBGP1_MOUSE Rab GTPase-activating protein 1 OS=Mus musculus OX=10090 GN=Rabgap1 PE=1 SV=1;sp|A2AWA9-2|RBGP1_MOUSE Isoform 2 of Rab GTPase-activating protein 1 OS=Mus musculus OX=10090 GN=Rabgap1	Rab GTPase-activating protein 1	Rabgap1	7778.49	6804.06	9718.82	3782.95	3454.53	2932.31
Q9D666	Q9D666;Q9D666-4;Q9D666-3;Q9D666-5;Q9D666-2	sp|Q9D666|SUN1_MOUSE SUN domain-containing protein 1 OS=Mus musculus OX=10090 GN=Sun1 PE=1 SV=2;sp|Q9D666-4|SUN1_MOUSE Isoform 4 of SUN domain-containing protein 1 OS=Mus musculus OX=10090 GN=Sun1;sp|Q9D666-3|SUN1_MOUSE Isoform 3 of SUN domain-containing p	SUN domain-containing protein 1	Sun1	3888.48	4056.77	6506.46	2751.91	1707.6	1587.71
Q4VBD2	Q4VBD2	sp|Q4VBD2|TAPT1_MOUSE Transmembrane anterior posterior transformation protein 1 OS=Mus musculus OX=10090 GN=Tapt1 PE=1 SV=2	Transmembrane anterior posterior transformation protein 1	Tapt1	5269.17	5932.99	9593.66	3435.87	2254.12	2995.42
Q8CI95	Q8CI95	sp|Q8CI95|OSB11_MOUSE Oxysterol-binding protein-related protein 11 OS=Mus musculus OX=10090 GN=Osbpl11 PE=1 SV=2	Oxysterol-binding protein-related protein 11	Osbpl11	2223.65	3058.79	4237.74	1853.39	1281.44	840.55
P25976-2	P25976-2	sp|P25976-2|UBF1_MOUSE Isoform UBF2 of Nucleolar transcription factor 1 OS=Mus musculus OX=10090 GN=Ubtf	Nucleolar transcription factor 1	Ubtf	2753.11	1937.37	2870.48	749.269	1172.65	1233.99
Q3U3I9	Q3U3I9	sp|Q3U3I9|ZN865_MOUSE Zinc finger protein 865 OS=Mus musculus OX=10090 GN=Znf865 PE=2 SV=1	Zinc finger protein 865	Znf865	1976.51	2249.49	2014.48	1254.02	707.646	642.644
O35604	O35604	sp|O35604|NPC1_MOUSE NPC intracellular cholesterol transporter 1 OS=Mus musculus OX=10090 GN=Npc1 PE=1 SV=2	Niemann-Pick C1 protein	Npc1	1613.01	1457.91	1543.36	680.361	533.506	710.197
O54774	O54774	sp|O54774|AP3D1_MOUSE AP-3 complex subunit delta-1 OS=Mus musculus OX=10090 GN=Ap3d1 PE=1 SV=1	AP-3 complex subunit delta-1	Ap3d1	8319.37	8734.64	13413.2	4917.4	4713.4	3072.52
Q00519	Q00519	sp|Q00519|XDH_MOUSE Xanthine dehydrogenase/oxidase OS=Mus musculus OX=10090 GN=Xdh PE=1 SV=5	Xanthine dehydrogenase/oxidase;Xanthine dehydrogenase;Xanthine oxidase	Xdh	929.245	933.612	622.013	408.269	208.451	419.293
Q8K4G5	Q8K4G5;Q8K4G5-3;Q8K4G5-2;Q8K4G5-4	sp|Q8K4G5|ABLM1_MOUSE Actin-binding LIM protein 1 OS=Mus musculus OX=10090 GN=Ablim1 PE=1 SV=1;sp|Q8K4G5-3|ABLM1_MOUSE Isoform 3 of Actin-binding LIM protein 1 OS=Mus musculus OX=10090 GN=Ablim1;sp|Q8K4G5-2|ABLM1_MOUSE Isoform 2 of Actin-binding LIM protei	Actin-binding LIM protein 1	Ablim1	4360.48	3370.47	3856.2	1639.78	2027.18	1159.04
Q8BXL7	Q8BXL7	sp|Q8BXL7|ARFRP_MOUSE ADP-ribosylation factor-related protein 1 OS=Mus musculus OX=10090 GN=Arfrp1 PE=1 SV=2	ADP-ribosylation factor-related protein 1	Arfrp1	7809.29	11261.1	13971.9	4340.16	4394.72	5027.04
Q9JJZ6	Q9JJZ6	sp|Q9JJZ6|KLF13_MOUSE Krueppel-like factor 13 OS=Mus musculus OX=10090 GN=Klf13 PE=1 SV=2	Krueppel-like factor 13	Klf13	26421.2	28968.3	32761.9	16793.8	10287.7	9595.78
Q60597	Q60597;Q60597-3;Q60597-2;Q60597-4	sp|Q60597|ODO1_MOUSE 2-oxoglutarate dehydrogenase, mitochondrial OS=Mus musculus OX=10090 GN=Ogdh PE=1 SV=3;sp|Q60597-3|ODO1_MOUSE Isoform 3 of 2-oxoglutarate dehydrogenase, mitochondrial OS=Mus musculus OX=10090 GN=Ogdh;sp|Q60597-2|ODO1_MOUSE Isoform 2 of	2-oxoglutarate dehydrogenase, mitochondrial	Ogdh	120934	130543	166120	65069.4	59100.1	48626.6
P61750	P61750	sp|P61750|ARF4_MOUSE ADP-ribosylation factor 4 OS=Mus musculus OX=10090 GN=Arf4 PE=1 SV=2	ADP-ribosylation factor 4	Arf4	243881	238509	273603	110381	128939	73320.9
Q91X20	Q91X20	sp|Q91X20|ASH2L_MOUSE Set1/Ash2 histone methyltransferase complex subunit ASH2 OS=Mus musculus OX=10090 GN=Ash2l PE=1 SV=1	Set1/Ash2 histone methyltransferase complex subunit ASH2	Ash2l	24660	23983.7	24074.4	12017.6	8385.94	9666.8
Q99JR8	Q99JR8-2;Q99JR8	sp|Q99JR8-2|SMRD2_MOUSE Isoform 2 of SWI/SNF-related matrix-associated actin-dependent regulator of chromatin subfamily D member 2 OS=Mus musculus OX=10090 GN=Smarcd2;sp|Q99JR8|SMRD2_MOUSE SWI/SNF-related matrix-associated actin-dependent regulator of chro	SWI/SNF-related matrix-associated actin-dependent regulator of chromatin subfamily D member 2	Smarcd2	30681.2	27874.6	40175	14158.1	13970.8	12666
Q8K2L8	Q8K2L8	sp|Q8K2L8|TPC12_MOUSE Trafficking protein particle complex subunit 12 OS=Mus musculus OX=10090 GN=Trappc12 PE=1 SV=2	Trafficking protein particle complex subunit 12	Trappc12	4934.54	5209.35	5302.91	2491.71	2356.81	1532.06
P68510	P68510	sp|P68510|1433F_MOUSE 14-3-3 protein eta OS=Mus musculus OX=10090 GN=Ywhah PE=1 SV=2	14-3-3 protein eta	Ywhah	407639	474129	628698	234576	203563	185265
O35295	O35295	sp|O35295|PURB_MOUSE Transcriptional activator protein Pur-beta OS=Mus musculus OX=10090 GN=Purb PE=1 SV=3	Transcriptional activator protein Pur-beta	Purb	116577	147583	164756	71999.3	68511.5	36510.2
P10300	P10300	sp|P10300|CD8B_MOUSE T-cell surface glycoprotein CD8 beta chain OS=Mus musculus OX=10090 GN=Cd8b PE=1 SV=1	T-cell surface glycoprotein CD8 beta chain	Cd8b	725428	630452	640839	300487	261415	262009
Q7TMF3	Q7TMF3	sp|Q7TMF3|NDUAC_MOUSE NADH dehydrogenase [ubiquinone] 1 alpha subcomplex subunit 12 OS=Mus musculus OX=10090 GN=Ndufa12 PE=1 SV=2	NADH dehydrogenase [ubiquinone] 1 alpha subcomplex subunit 12	Ndufa12	18242.6	16548.6	30972	12199.5	7533.74	7374.06
Q6A4J8	Q6A4J8;Q6A4J8-3;Q6A4J8-2	sp|Q6A4J8|UBP7_MOUSE Ubiquitin carboxyl-terminal hydrolase 7 OS=Mus musculus OX=10090 GN=Usp7 PE=1 SV=1;sp|Q6A4J8-3|UBP7_MOUSE Isoform 3 of Ubiquitin carboxyl-terminal hydrolase 7 OS=Mus musculus OX=10090 GN=Usp7;sp|Q6A4J8-2|UBP7_MOUSE Isoform 2 of Ubiquit	Ubiquitin carboxyl-terminal hydrolase 7	Usp7	63760.4	63245.7	72203	27365.6	27955.6	26668.2
P63024	P63024	sp|P63024|VAMP3_MOUSE Vesicle-associated membrane protein 3 OS=Mus musculus OX=10090 GN=Vamp3 PE=1 SV=1	Vesicle-associated membrane protein 3	Vamp3	285701	373451	298245	187135	102502	104229
A2AQ19	A2AQ19	sp|A2AQ19|RTF1_MOUSE RNA polymerase-associated protein RTF1 homolog OS=Mus musculus OX=10090 GN=Rtf1 PE=1 SV=1	RNA polymerase-associated protein RTF1 homolog	Rtf1	35432	33788.3	28183.4	15447.4	12589	12020
P25799	P25799;P25799-3;P25799-2;P25799-5	sp|P25799|NFKB1_MOUSE Nuclear factor NF-kappa-B p105 subunit OS=Mus musculus OX=10090 GN=Nfkb1 PE=1 SV=2;sp|P25799-3|NFKB1_MOUSE Isoform 3 of Nuclear factor NF-kappa-B p105 subunit OS=Mus musculus OX=10090 GN=Nfkb1;sp|P25799-2|NFKB1_MOUSE Isoform 2 of Nucl	Nuclear factor NF-kappa-B p105 subunit;Nuclear factor NF-kappa-B p50 subunit	Nfkb1	162339	137396	179104	83937.6	60855.5	51819.9
Q8BX94	Q8BX94	sp|Q8BX94|OSBL2_MOUSE Oxysterol-binding protein-related protein 2 OS=Mus musculus OX=10090 GN=Osbpl2 PE=1 SV=1	Oxysterol-binding protein-related protein 2	Osbpl2	3753.78	2819.36	3758.88	1395.81	1397.97	1446.24
P41241	P41241	sp|P41241|CSK_MOUSE Tyrosine-protein kinase CSK OS=Mus musculus OX=10090 GN=Csk PE=1 SV=2	Tyrosine-protein kinase CSK	Csk	74679.2	99268.5	95296.6	41697.2	37269.6	31414.7
P35279	P35279	sp|P35279|RAB6A_MOUSE Ras-related protein Rab-6A OS=Mus musculus OX=10090 GN=Rab6a PE=1 SV=4	Ras-related protein Rab-6A	Rab6a	451636	557024	617330	252882	180995	231519
Q8BYK6	Q8BYK6-3;Q8BYK6;Q8BYK6-2	sp|Q8BYK6-3|YTHD3_MOUSE Isoform 3 of YTH domain-containing family protein 3 OS=Mus musculus OX=10090 GN=Ythdf3;sp|Q8BYK6|YTHD3_MOUSE YTH domain-containing family protein 3 OS=Mus musculus OX=10090 GN=Ythdf3 PE=1 SV=2;sp|Q8BYK6-2|YTHD3_MOUSE Isoform 2 of YT	YTH domain-containing family protein 3	Ythdf3	11326.3	20316.5	13763.4	8679.17	4763.53	5087.84
Q9D1A2	Q9D1A2	sp|Q9D1A2|CNDP2_MOUSE Cytosolic non-specific dipeptidase OS=Mus musculus OX=10090 GN=Cndp2 PE=1 SV=1	Cytosolic non-specific dipeptidase	Cndp2	180339	251525	287711	141002	79092	73515.6
Q68FL4	Q68FL4;Q68FL4-2	sp|Q68FL4|SAHH3_MOUSE Putative adenosylhomocysteinase 3 OS=Mus musculus OX=10090 GN=Ahcyl2 PE=1 SV=1;sp|Q68FL4-2|SAHH3_MOUSE Isoform 2 of Putative adenosylhomocysteinase 3 OS=Mus musculus OX=10090 GN=Ahcyl2	Putative adenosylhomocysteinase 3	Ahcyl2	70795.4	68556.3	51622.3	30746.5	25614.9	21496.9
Q8CHI8	Q8CHI8-2;Q8CHI8-4;Q8CHI8;Q8CHI8-3;Q8CHI8-5	sp|Q8CHI8-2|EP400_MOUSE Isoform 2 of E1A-binding protein p400 OS=Mus musculus OX=10090 GN=Ep400;sp|Q8CHI8-4|EP400_MOUSE Isoform 4 of E1A-binding protein p400 OS=Mus musculus OX=10090 GN=Ep400;sp|Q8CHI8|EP400_MOUSE E1A-binding protein p400 OS=Mus musculus O	E1A-binding protein p400	Ep400	2999.02	1635.41	1580.89	1136.46	813.22	584.066
Q61097	Q61097	sp|Q61097|KSR1_MOUSE Kinase suppressor of Ras 1 OS=Mus musculus OX=10090 GN=Ksr1 PE=1 SV=1	Kinase suppressor of Ras 1	Ksr1	1534.09	2117.72	1988.31	745.293	797.753	756.146
Q8K4F0	Q8K4F0	sp|Q8K4F0|CD226_MOUSE CD226 antigen OS=Mus musculus OX=10090 GN=Cd226 PE=1 SV=1	CD226 antigen	Cd226	48413.3	44747.2	47610.2	21936.7	18109.6	17332.3
P01887	P01887	sp|P01887|B2MG_MOUSE Beta-2-microglobulin OS=Mus musculus OX=10090 GN=B2m PE=1 SV=2	Beta-2-microglobulin	B2m	173612	201220	193367	99044.1	76685.9	55442.7
O35638	O35638	sp|O35638|STAG2_MOUSE Cohesin subunit SA-2 OS=Mus musculus OX=10090 GN=Stag2 PE=1 SV=3	Cohesin subunit SA-2	Stag2	16225	20065.9	30948.3	9544.39	10600.1	7190.97
P43404	P43404	sp|P43404|ZAP70_MOUSE Tyrosine-protein kinase ZAP-70 OS=Mus musculus OX=10090 GN=Zap70 PE=1 SV=3	Tyrosine-protein kinase ZAP-70	Zap70	189874	161206	237407	75645.5	87507.4	76073
Q5NCJ0	Q5NCJ0;B2RUJ6;Q5NCJ1;Q5NCJ4;Q5NCJ5	tr|Q5NCJ0|Q5NCJ0_MOUSE Rap guanine nucleotide exchange factor (GEF) 6 OS=Mus musculus OX=10090 GN=Rapgef6 PE=1 SV=1;tr|B2RUJ6|B2RUJ6_MOUSE Rap guanine nucleotide exchange factor (GEF) 6 OS=Mus musculus OX=10090 GN=Rapgef6 PE=1 SV=1;tr|Q5NCJ1|Q5NCJ1_MOUSE R		Rapgef6	5391.94	5316.89	4334.7	2630.04	1440.63	2041.97
Q8C5N3	Q8C5N3-2;Q8C5N3	sp|Q8C5N3-2|CWC22_MOUSE Isoform 2 of Pre-mRNA-splicing factor CWC22 homolog OS=Mus musculus OX=10090 GN=Cwc22;sp|Q8C5N3|CWC22_MOUSE Pre-mRNA-splicing factor CWC22 homolog OS=Mus musculus OX=10090 GN=Cwc22 PE=1 SV=1	Pre-mRNA-splicing factor CWC22 homolog	Cwc22	13839.5	18164.4	17615.6	9278.29	5794.3	5086.83
Q8BG67	Q8BG67;Q8BG67-2	sp|Q8BG67|EFR3A_MOUSE Protein EFR3 homolog A OS=Mus musculus OX=10090 GN=Efr3a PE=1 SV=1;sp|Q8BG67-2|EFR3A_MOUSE Isoform 2 of Protein EFR3 homolog A OS=Mus musculus OX=10090 GN=Efr3a	Protein EFR3 homolog A	Efr3a	3142.54	5445.9	3941.49	2333.65	1412.69	1344.16
P70122	P70122	sp|P70122|SBDS_MOUSE Ribosome maturation protein SBDS OS=Mus musculus OX=10090 GN=Sbds PE=1 SV=4	Ribosome maturation protein SBDS	Sbds	178823	200314	270706	120211	65615.5	77970.6
Q8BWU5	Q8BWU5	sp|Q8BWU5|OSGEP_MOUSE Probable tRNA N6-adenosine threonylcarbamoyltransferase OS=Mus musculus OX=10090 GN=Osgep PE=1 SV=2	Probable tRNA N6-adenosine threonylcarbamoyltransferase	Osgep	21668	36746.2	37016	17514.4	9284.96	11911.3
O35166	O35166	sp|O35166|GOSR2_MOUSE Golgi SNAP receptor complex member 2 OS=Mus musculus OX=10090 GN=Gosr2 PE=1 SV=2	Golgi SNAP receptor complex member 2	Gosr2	27183.5	27449	37814.1	11098.9	11567.3	14791
Q3U1Y4	Q3U1Y4;Q3U1Y4-3;Q3U1Y4-2	sp|Q3U1Y4|DEN4B_MOUSE DENN domain-containing protein 4B OS=Mus musculus OX=10090 GN=Dennd4b PE=1 SV=2;sp|Q3U1Y4-3|DEN4B_MOUSE Isoform 3 of DENN domain-containing protein 4B OS=Mus musculus OX=10090 GN=Dennd4b;sp|Q3U1Y4-2|DEN4B_MOUSE Isoform 2 of DENN domai	DENN domain-containing protein 4B	Dennd4b	3251.07	2400.68	2023.62	704.766	1265.5	1129.94
Q3UXZ9	Q3UXZ9	sp|Q3UXZ9|KDM5A_MOUSE Lysine-specific demethylase 5A OS=Mus musculus OX=10090 GN=Kdm5a PE=1 SV=2	Lysine-specific demethylase 5A	Kdm5a	756.063	956.301	1097.17	557.824	318.719	257.003
Q2EMV9	Q2EMV9;Q2EMV9-2	sp|Q2EMV9|PAR14_MOUSE Protein mono-ADP-ribosyltransferase PARP14 OS=Mus musculus OX=10090 GN=Parp14 PE=1 SV=3;sp|Q2EMV9-2|PAR14_MOUSE Isoform 2 of Protein mono-ADP-ribosyltransferase PARP14 OS=Mus musculus OX=10090 GN=Parp14	Poly [ADP-ribose] polymerase 14	Parp14	3856.85	6136.8	6959.23	1720.13	2627.47	2488.27
Q499D0	Q499D0	sp|Q499D0|FOXN3_MOUSE Forkhead box protein N3 OS=Mus musculus OX=10090 GN=Foxn3 PE=1 SV=1	Forkhead box protein N3	Foxn3	1025.95	901.826	1556.06	408.801	422.681	573.219
Q8C569	Q8C569;Q8C569-2	sp|Q8C569|F118B_MOUSE Protein FAM118B OS=Mus musculus OX=10090 GN=Fam118b PE=1 SV=1;sp|Q8C569-2|F118B_MOUSE Isoform 2 of Protein FAM118B OS=Mus musculus OX=10090 GN=Fam118b	Protein FAM118B	Fam118b	5010.28	5368.86	6938.18	3131.36	1551.95	2291.96
Q04750	Q04750	sp|Q04750|TOP1_MOUSE DNA topoisomerase 1 OS=Mus musculus OX=10090 GN=Top1 PE=1 SV=2	DNA topoisomerase 1	Top1	291147	218904	239163	124071	67709.5	109317
Q91YW3	Q91YW3	sp|Q91YW3|DNJC3_MOUSE DnaJ homolog subfamily C member 3 OS=Mus musculus OX=10090 GN=Dnajc3 PE=1 SV=1	DnaJ homolog subfamily C member 3	Dnajc3	30084.4	36765.9	31534.2	16119.5	14206.7	9146.48
Q8K3J5	Q8K3J5;Q8K3J5-2;Q8K3J5-3	sp|Q8K3J5|ZN131_MOUSE Zinc finger protein 131 OS=Mus musculus OX=10090 GN=Znf131 PE=1 SV=1;sp|Q8K3J5-2|ZN131_MOUSE Isoform 2 of Zinc finger protein 131 OS=Mus musculus OX=10090 GN=Znf131;sp|Q8K3J5-3|ZN131_MOUSE Isoform 3 of Zinc finger protein 131 OS=Mus m	Zinc finger protein 131	Znf131	5052.12	4335.94	5381.73	2037.38	1831.03	2056.37
Q8C0E2	Q8C0E2;Q8C0E2-2	sp|Q8C0E2|VP26B_MOUSE Vacuolar protein sorting-associated protein 26B OS=Mus musculus OX=10090 GN=Vps26b PE=1 SV=1;sp|Q8C0E2-2|VP26B_MOUSE Isoform 2 of Vacuolar protein sorting-associated protein 26B OS=Mus musculus OX=10090 GN=Vps26b	Vacuolar protein sorting-associated protein 26B	Vps26b	117886	149682	122775	50288.5	41515	64710.4
Q9JMD0	Q9JMD0-4;Q9JMD0-3	sp|Q9JMD0-4|ZN207_MOUSE Isoform 4 of BUB3-interacting and GLEBS motif-containing protein ZNF207 OS=Mus musculus OX=10090 GN=Znf207;sp|Q9JMD0-3|ZN207_MOUSE Isoform 3 of BUB3-interacting and GLEBS motif-containing protein ZNF207 OS=Mus musculus OX=10090 GN=Z	BUB3-interacting and GLEBS motif-containing protein ZNF207	Znf207	110781	126106	106864	42671.7	48013.1	47111.1
Q61466	Q61466	sp|Q61466|SMRD1_MOUSE SWI/SNF-related matrix-associated actin-dependent regulator of chromatin subfamily D member 1 OS=Mus musculus OX=10090 GN=Smarcd1 PE=1 SV=3	SWI/SNF-related matrix-associated actin-dependent regulator of chromatin subfamily D member 1	Smarcd1	16884.7	7878.61	12811.4	5838.56	4604.94	4618.26
Q9R1P4	Q9R1P4	sp|Q9R1P4|PSA1_MOUSE Proteasome subunit alpha type-1 OS=Mus musculus OX=10090 GN=Psma1 PE=1 SV=1	Proteasome subunit alpha type-1	Psma1	654265	569108	758601	302273	256747	235408
P16858	P16858	sp|P16858|G3P_MOUSE Glyceraldehyde-3-phosphate dehydrogenase OS=Mus musculus OX=10090 GN=Gapdh PE=1 SV=2	Glyceraldehyde-3-phosphate dehydrogenase	Gapdh	1.50164e+07	1.74478e+07	2.31168e+07	9.67829e+06	6.03931e+06	6.54332e+06
Q9EQU5-2	Q9EQU5-2	sp|Q9EQU5-2|SET_MOUSE Isoform 2 of Protein SET OS=Mus musculus OX=10090 GN=Set	Protein SET	Set	191027	229899	164141	68983	67026.2	97718.8
O88447	O88447	sp|O88447|KLC1_MOUSE Kinesin light chain 1 OS=Mus musculus OX=10090 GN=Klc1 PE=1 SV=3	Kinesin light chain 1	Klc1	16370.4	16145.7	20821	8011.59	6193.82	7062.16
P47754	P47754	sp|P47754|CAZA2_MOUSE F-actin-capping protein subunit alpha-2 OS=Mus musculus OX=10090 GN=Capza2 PE=1 SV=3	F-actin-capping protein subunit alpha-2	Capza2	620429	762975	774844	369773	238503	251111
Q60668	Q60668-3;Q60668;Q60668-4;Q60668-2	sp|Q60668-3|HNRPD_MOUSE Isoform 3 of Heterogeneous nuclear ribonucleoprotein D0 OS=Mus musculus OX=10090 GN=Hnrnpd;sp|Q60668|HNRPD_MOUSE Heterogeneous nuclear ribonucleoprotein D0 OS=Mus musculus OX=10090 GN=Hnrnpd PE=1 SV=2;sp|Q60668-4|HNRPD_MOUSE Isoform	Heterogeneous nuclear ribonucleoprotein D0	Hnrnpd	566156	578194	732925	282627	207204	257078
Q9WUM5	Q9WUM5	sp|Q9WUM5|SUCA_MOUSE Succinate--CoA ligase [ADP/GDP-forming] subunit alpha, mitochondrial OS=Mus musculus OX=10090 GN=Suclg1 PE=1 SV=4	Succinyl-CoA ligase [ADP/GDP-forming] subunit alpha, mitochondrial	Suclg1	167857	154441	179499	64912	64871.2	69807.4
Q9WUE4	Q9WUE4	sp|Q9WUE4|NPRL2_MOUSE GATOR complex protein NPRL2 OS=Mus musculus OX=10090 GN=Nprl2 PE=2 SV=1	Nitrogen permease regulator 2-like protein	Nprl2	958.989	1305.58	889.122	621.025	300.774	330.29
Q922H2	Q922H2	sp|Q922H2|PDK3_MOUSE [Pyruvate dehydrogenase (acetyl-transferring)] kinase isozyme 3, mitochondrial OS=Mus musculus OX=10090 GN=Pdk3 PE=1 SV=1	[Pyruvate dehydrogenase (acetyl-transferring)] kinase isozyme 3, mitochondrial	Pdk3	23063.2	13872.9	28635.1	12067	6173.49	7754.83
Q8VDP4	Q8VDP4	sp|Q8VDP4|CCAR2_MOUSE Cell cycle and apoptosis regulator protein 2 OS=Mus musculus OX=10090 GN=Ccar2 PE=1 SV=2	Cell cycle and apoptosis regulator protein 2	Ccar2	48324.4	39713.1	58278.9	23409	19919	14666.7
Q6NVF9	Q6NVF9	sp|Q6NVF9|CPSF6_MOUSE Cleavage and polyadenylation specificity factor subunit 6 OS=Mus musculus OX=10090 GN=Cpsf6 PE=1 SV=1	Cleavage and polyadenylation specificity factor subunit 6	Cpsf6	137594	164131	138512	68472	55187.9	50575.6
Q9D024	Q9D024;Q9D024-2	sp|Q9D024|CCD47_MOUSE Coiled-coil domain-containing protein 47 OS=Mus musculus OX=10090 GN=Ccdc47 PE=1 SV=2;sp|Q9D024-2|CCD47_MOUSE Isoform 2 of Coiled-coil domain-containing protein 47 OS=Mus musculus OX=10090 GN=Ccdc47	Coiled-coil domain-containing protein 47	Ccdc47	119940	94769.1	151730	52510	49307.8	43203.2
P27870	P27870	sp|P27870|VAV_MOUSE Proto-oncogene vav OS=Mus musculus OX=10090 GN=Vav1 PE=1 SV=1	Proto-oncogene vav	Vav1	64988.2	74014.2	88580.8	31804.8	34310.5	23872.4
Q56A08	Q56A08	sp|Q56A08|GPKOW_MOUSE G-patch domain and KOW motifs-containing protein OS=Mus musculus OX=10090 GN=Gpkow PE=1 SV=2	G patch domain and KOW motifs-containing protein	Gpkow	11017.5	7004.75	8369.24	3041.49	4975.74	2418.08
Q9R0P3	Q9R0P3	sp|Q9R0P3|ESTD_MOUSE S-formylglutathione hydrolase OS=Mus musculus OX=10090 GN=Esd PE=1 SV=1	S-formylglutathione hydrolase	Esd	206811	240138	208346	116167	81414.6	61514.3
Q8K0V4	Q8K0V4	sp|Q8K0V4|CNOT3_MOUSE CCR4-NOT transcription complex subunit 3 OS=Mus musculus OX=10090 GN=Cnot3 PE=1 SV=1	CCR4-NOT transcription complex subunit 3	Cnot3	12430.5	12892.7	14855.8	6628.5	4341.92	4903.48
P52875	P52875	sp|P52875|TM165_MOUSE Transmembrane protein 165 OS=Mus musculus OX=10090 GN=Tmem165 PE=1 SV=2	Transmembrane protein 165	Tmem165	28387.4	33045.7	26165	12358.7	9682.49	12542.4
Q8CCH2	Q8CCH2	sp|Q8CCH2|NHLC3_MOUSE NHL repeat-containing protein 3 OS=Mus musculus OX=10090 GN=Nhlrc3 PE=1 SV=1	NHL repeat-containing protein 3	Nhlrc3	443.897	623.249	418.056	263.845	161.256	160.743
Q91WU5	Q91WU5	sp|Q91WU5|AS3MT_MOUSE Arsenite methyltransferase OS=Mus musculus OX=10090 GN=As3mt PE=1 SV=2	Arsenite methyltransferase	As3mt	11462.3	8156.27	13821.2	5339.87	3612.09	4225.74
P19157	P19157;P46425	sp|P19157|GSTP1_MOUSE Glutathione S-transferase P 1 OS=Mus musculus OX=10090 GN=Gstp1 PE=1 SV=2;sp|P46425|GSTP2_MOUSE Glutathione S-transferase P 2 OS=Mus musculus OX=10090 GN=Gstp2 PE=1 SV=2	Glutathione S-transferase P 1;Glutathione S-transferase P 2	Gstp1;Gstp2	490680	563166	624562	300302	212537	148413
O35382	O35382	sp|O35382|EXOC4_MOUSE Exocyst complex component 4 OS=Mus musculus OX=10090 GN=Exoc4 PE=1 SV=2	Exocyst complex component 4	Exoc4	12413.5	9095.01	10114.1	4024.95	4162.93	4266.77
P09103	P09103	sp|P09103|PDIA1_MOUSE Protein disulfide-isomerase OS=Mus musculus OX=10090 GN=P4hb PE=1 SV=2	Protein disulfide-isomerase	P4hb	770911	892111	897500	432906	324558	250365
Q9D0K2	Q9D0K2	sp|Q9D0K2|SCOT1_MOUSE Succinyl-CoA:3-ketoacid coenzyme A transferase 1, mitochondrial OS=Mus musculus OX=10090 GN=Oxct1 PE=1 SV=1	Succinyl-CoA:3-ketoacid coenzyme A transferase 1, mitochondrial	Oxct1	76695.4	75358.2	97582.2	32595.2	37269.5	28369.3
Q99KF1	Q99KF1	sp|Q99KF1|TMED9_MOUSE Transmembrane emp24 domain-containing protein 9 OS=Mus musculus OX=10090 GN=Tmed9 PE=1 SV=2	Transmembrane emp24 domain-containing protein 9	Tmed9	126510	114308	124203	66966.9	41415.6	35179.9
O70293	O70293-2;O70293	sp|O70293-2|GRK6_MOUSE Isoform GRK6B of G protein-coupled receptor kinase 6 OS=Mus musculus OX=10090 GN=Grk6;sp|O70293|GRK6_MOUSE G protein-coupled receptor kinase 6 OS=Mus musculus OX=10090 GN=Grk6 PE=1 SV=1	G protein-coupled receptor kinase 6	Grk6	15180.8	9519.78	18605.3	6385.22	5159.16	5471.93
Q8BX09	Q8BX09;Q8BX09-2	sp|Q8BX09|RBBP5_MOUSE Retinoblastoma-binding protein 5 OS=Mus musculus OX=10090 GN=Rbbp5 PE=1 SV=2;sp|Q8BX09-2|RBBP5_MOUSE Isoform 2 of Retinoblastoma-binding protein 5 OS=Mus musculus OX=10090 GN=Rbbp5	Retinoblastoma-binding protein 5	Rbbp5	41010	44482.5	50199.1	16626	16267.8	20360.6
Q9D3E6	Q9D3E6	sp|Q9D3E6|STAG1_MOUSE Cohesin subunit SA-1 OS=Mus musculus OX=10090 GN=Stag1 PE=1 SV=3	Cohesin subunit SA-1	Stag1	6290.13	6677.7	8338.94	3051.56	3137.18	2172.24
Q5SUF2	Q5SUF2-3;Q5SUF2;Q5SUF2-2	sp|Q5SUF2-3|LC7L3_MOUSE Isoform 3 of Luc7-like protein 3 OS=Mus musculus OX=10090 GN=Luc7l3;sp|Q5SUF2|LC7L3_MOUSE Luc7-like protein 3 OS=Mus musculus OX=10090 GN=Luc7l3 PE=1 SV=1;sp|Q5SUF2-2|LC7L3_MOUSE Isoform 2 of Luc7-like protein 3 OS=Mus musculus OX=1	Luc7-like protein 3	Luc7l3	130805	142225	194009	80416.8	56954.9	45861.2
P70353	P70353	sp|P70353|NFYC_MOUSE Nuclear transcription factor Y subunit gamma OS=Mus musculus OX=10090 GN=Nfyc PE=1 SV=2	Nuclear transcription factor Y subunit gamma	Nfyc	3499.46	4472.88	4632.32	1144.44	2154.53	1645.7
Q7TQ95	Q7TQ95	sp|Q7TQ95|LNP_MOUSE Endoplasmic reticulum junction formation protein lunapark OS=Mus musculus OX=10090 GN=Lnpk PE=1 SV=1	Protein lunapark	Lnp	16192.8	9336.17	20506.5	7715.91	5863.17	4476.42
Q99KI0	Q99KI0	sp|Q99KI0|ACON_MOUSE Aconitate hydratase, mitochondrial OS=Mus musculus OX=10090 GN=Aco2 PE=1 SV=1	Aconitate hydratase, mitochondrial	Aco2	421758	540828	549719	280420	147014	165455
Q99J83	Q99J83	sp|Q99J83|ATG5_MOUSE Autophagy protein 5 OS=Mus musculus OX=10090 GN=Atg5 PE=1 SV=1	Autophagy protein 5	Atg5	24205.8	13344	18203.3	8662.05	5979.03	7201.23
Q9Z0X1	Q9Z0X1	sp|Q9Z0X1|AIFM1_MOUSE Apoptosis-inducing factor 1, mitochondrial OS=Mus musculus OX=10090 GN=Aifm1 PE=1 SV=1	Apoptosis-inducing factor 1, mitochondrial	Aifm1	75862.3	100517	98546.4	33369.8	38989.7	35283.9
Q9CQF9	Q9CQF9	sp|Q9CQF9|PCYOX_MOUSE Prenylcysteine oxidase OS=Mus musculus OX=10090 GN=Pcyox1 PE=1 SV=1	Prenylcysteine oxidase	Pcyox1	5649.83	6575.95	6390.16	3354.98	2293.85	1629.86
P32020	P32020;P32020-2	sp|P32020|NLTP_MOUSE Non-specific lipid-transfer protein OS=Mus musculus OX=10090 GN=Scp2 PE=1 SV=3;sp|P32020-2|NLTP_MOUSE Isoform SCP2 of Non-specific lipid-transfer protein OS=Mus musculus OX=10090 GN=Scp2	Non-specific lipid-transfer protein	Scp2	13912.1	14047.3	17466	8447.59	5436.47	3861.93
Q9DBX2	Q9DBX2	sp|Q9DBX2|PHLP_MOUSE Phosducin-like protein OS=Mus musculus OX=10090 GN=Pdcl PE=1 SV=1	Phosducin-like protein	Pdcl	10648.4	12304.3	14875.7	6284.66	4197.14	4260.74
Q8BPU7	Q8BPU7	sp|Q8BPU7|ELMO1_MOUSE Engulfment and cell motility protein 1 OS=Mus musculus OX=10090 GN=Elmo1 PE=1 SV=2	Engulfment and cell motility protein 1	Elmo1	161418	163882	193955	62134.6	89915.3	50082.2
E9Q166	E9Q166	tr|E9Q166|E9Q166_MOUSE ATPase family, AAA domain-containing 2B OS=Mus musculus OX=10090 GN=Atad2b PE=1 SV=1		Atad2b	3008.04	2472.94	4652.35	1967.91	1096.93	879.539
Q80UP3	Q80UP3	sp|Q80UP3|DGKZ_MOUSE Diacylglycerol kinase zeta OS=Mus musculus OX=10090 GN=Dgkz PE=1 SV=2	Diacylglycerol kinase zeta	Dgkz	4107.89	9265.82	6455.3	2944.85	3167.48	1603.21
Q5M8N4	Q5M8N4	sp|Q5M8N4|D39U1_MOUSE Epimerase family protein SDR39U1 OS=Mus musculus OX=10090 GN=Sdr39u1 PE=1 SV=2	Epimerase family protein SDR39U1	Sdr39u1	5117.2	3772.19	5177.2	1803.08	1771.84	1897.38
Q9JIX8	Q9JIX8-4;Q9JIX8	sp|Q9JIX8-4|ACINU_MOUSE Isoform 4 of Apoptotic chromatin condensation inducer in the nucleus OS=Mus musculus OX=10090 GN=Acin1;sp|Q9JIX8|ACINU_MOUSE Apoptotic chromatin condensation inducer in the nucleus OS=Mus musculus OX=10090 GN=Acin1 PE=1 SV=3	Apoptotic chromatin condensation inducer in the nucleus	Acin1	119525	114544	122929	58313	44868.4	35638.8
P20029	P20029	sp|P20029|BIP_MOUSE Endoplasmic reticulum chaperone BiP OS=Mus musculus OX=10090 GN=Hspa5 PE=1 SV=3	78 kDa glucose-regulated protein	Hspa5	2.13887e+06	2.20227e+06	2.2427e+06	1.08495e+06	685617	788386
Q923D5	Q923D5	sp|Q923D5|WBP11_MOUSE WW domain-binding protein 11 OS=Mus musculus OX=10090 GN=Wbp11 PE=1 SV=2	WW domain-binding protein 11	Wbp11	61606.4	95777.5	89380.8	35714.4	31065.4	29060.6
O88291	O88291	sp|O88291|ZN326_MOUSE DBIRD complex subunit ZNF326 OS=Mus musculus OX=10090 GN=Znf326 PE=1 SV=1	DBIRD complex subunit ZNF326	Znf326	24228.2	23983.6	25063.4	11359.3	9310.62	7784.75
O70480	O70480	sp|O70480|VAMP4_MOUSE Vesicle-associated membrane protein 4 OS=Mus musculus OX=10090 GN=Vamp4 PE=1 SV=1	Vesicle-associated membrane protein 4	Vamp4	62444	76800.7	68737.6	39368.6	18961.8	22390.9
Q3UR70	Q3UR70	sp|Q3UR70|TGFA1_MOUSE Transforming growth factor-beta receptor-associated protein 1 OS=Mus musculus OX=10090 GN=Tgfbrap1 PE=1 SV=1	Transforming growth factor-beta receptor-associated protein 1	Tgfbrap1	651.757	395.567	790.372	252.382	283.492	177.17
Q60775	Q60775	sp|Q60775|ELF1_MOUSE ETS-related transcription factor Elf-1 OS=Mus musculus OX=10090 GN=Elf1 PE=1 SV=1	ETS-related transcription factor Elf-1	Elf1	7010.97	11260.8	9247.58	3631.91	4486.11	2553.75
P47791	P47791-2;P47791	sp|P47791-2|GSHR_MOUSE Isoform Cytoplasmic of Glutathione reductase, mitochondrial OS=Mus musculus OX=10090 GN=Gsr;sp|P47791|GSHR_MOUSE Glutathione reductase, mitochondrial OS=Mus musculus OX=10090 GN=Gsr PE=1 SV=3	Glutathione reductase, mitochondrial	Gsr	234949	306793	257594	130499	93004.9	86179.2
Q3TIX9	Q3TIX9	sp|Q3TIX9|SNUT2_MOUSE U4/U6.U5 tri-snRNP-associated protein 2 OS=Mus musculus OX=10090 GN=Usp39 PE=1 SV=2	U4/U6.U5 tri-snRNP-associated protein 2	Usp39	65396.2	77768.9	79536.2	34479.2	26212.5	25450.6
Q9CSN1	Q9CSN1	sp|Q9CSN1|SNW1_MOUSE SNW domain-containing protein 1 OS=Mus musculus OX=10090 GN=Snw1 PE=1 SV=3	SNW domain-containing protein 1	Snw1	126369	158505	123055	62680.7	44350.6	50747
Q9D2H6	Q9D2H6-2;Q9D2H6	sp|Q9D2H6-2|SP2_MOUSE Isoform 2 of Transcription factor Sp2 OS=Mus musculus OX=10090 GN=Sp2;sp|Q9D2H6|SP2_MOUSE Transcription factor Sp2 OS=Mus musculus OX=10090 GN=Sp2 PE=2 SV=2	Transcription factor Sp2	Sp2	10164.8	11412	10644.1	4097.47	4925.93	3433.19
Q9QYE6	Q9QYE6	sp|Q9QYE6|GOGA5_MOUSE Golgin subfamily A member 5 OS=Mus musculus OX=10090 GN=Golga5 PE=1 SV=2	Golgin subfamily A member 5	Golga5	2279.82	2758.1	4648.73	934.83	1707.4	1096.08
P24270	P24270	sp|P24270|CATA_MOUSE Catalase OS=Mus musculus OX=10090 GN=Cat PE=1 SV=4	Catalase	Cat	69357.4	53138.2	60728.6	28320.9	21632.7	20600.8
O88874	O88874	sp|O88874|CCNK_MOUSE Cyclin-K OS=Mus musculus OX=10090 GN=Ccnk PE=1 SV=3	Cyclin-K	Ccnk	5882.84	5725.9	5773.83	1993.04	1956.2	2744.2
Q3TYA6	Q3TYA6	sp|Q3TYA6|MPP8_MOUSE M-phase phosphoprotein 8 OS=Mus musculus OX=10090 GN=Mphosph8 PE=1 SV=1	M-phase phosphoprotein 8	Mphosph8	9230.09	8375.28	9606.69	4339.62	4032.6	2070.1
P56959	P56959	sp|P56959|FUS_MOUSE RNA-binding protein FUS OS=Mus musculus OX=10090 GN=Fus PE=1 SV=1	RNA-binding protein FUS	Fus	389068	304559	481910	194893	138436	117762
Q8VIJ6	Q8VIJ6	sp|Q8VIJ6|SFPQ_MOUSE Splicing factor, proline- and glutamine-rich OS=Mus musculus OX=10090 GN=Sfpq PE=1 SV=1	Splicing factor, proline- and glutamine-rich	Sfpq	1.02156e+06	1.06971e+06	1.09258e+06	438874	483971	297913
Q6ZQ11	Q6ZQ11	sp|Q6ZQ11|CHSS1_MOUSE Chondroitin sulfate synthase 1 OS=Mus musculus OX=10090 GN=Chsy1 PE=2 SV=2	Chondroitin sulfate synthase 1	Chsy1	1325.98	1747.36	1933.82	608.024	624.768	686.983
P06151	P06151	sp|P06151|LDHA_MOUSE L-lactate dehydrogenase A chain OS=Mus musculus OX=10090 GN=Ldha PE=1 SV=3	L-lactate dehydrogenase A chain	Ldha	5.19513e+06	8.05979e+06	9.05617e+06	3.56921e+06	2.43513e+06	2.53517e+06
Q9EPB4	Q9EPB4	sp|Q9EPB4|ASC_MOUSE Apoptosis-associated speck-like protein containing a CARD OS=Mus musculus OX=10090 GN=Pycard PE=1 SV=1	Apoptosis-associated speck-like protein containing a CARD	Pycard	29935.5	50915.8	59999.8	19481.5	17302.7	17077.2
Q8BFW4	Q8BFW4;Q8BFW4-2	sp|Q8BFW4|TRI65_MOUSE Tripartite motif-containing protein 65 OS=Mus musculus OX=10090 GN=Trim65 PE=1 SV=1;sp|Q8BFW4-2|TRI65_MOUSE Isoform 2 of Tripartite motif-containing protein 65 OS=Mus musculus OX=10090 GN=Trim65	Tripartite motif-containing protein 65	Trim65	8019.08	7451.2	5966.32	3322.8	2938.38	1933.57
Q8CH25	Q8CH25	sp|Q8CH25|SLTM_MOUSE SAFB-like transcription modulator OS=Mus musculus OX=10090 GN=Sltm PE=1 SV=1	SAFB-like transcription modulator	Sltm	64426.1	81886.7	67920.4	29418.5	28170.1	24132
Q8VHM5	Q8VHM5;F7B5B5;A2AW41	tr|Q8VHM5|Q8VHM5_MOUSE Heterogeneous nuclear ribonucleoprotein R OS=Mus musculus OX=10090 GN=Hnrnpr PE=1 SV=1;tr|F7B5B5|F7B5B5_MOUSE Heterogeneous nuclear ribonucleoprotein R OS=Mus musculus OX=10090 GN=Hnrnpr PE=1 SV=1;tr|A2AW41|A2AW41_MOUSE Heterogeneous		Hnrnpr	268835	302479	332504	133742	109798	101165
O88958	O88958	sp|O88958|GNPI1_MOUSE Glucosamine-6-phosphate isomerase 1 OS=Mus musculus OX=10090 GN=Gnpda1 PE=1 SV=3	Glucosamine-6-phosphate isomerase 1	Gnpda1	29725.6	34033.4	42408.8	16967.7	12533.4	10983.4
Q8QZY6	Q8QZY6	sp|Q8QZY6|TSN14_MOUSE Tetraspanin-14 OS=Mus musculus OX=10090 GN=Tspan14 PE=1 SV=1	Tetraspanin-14	Tspan14	3806.83	5309.92	5064.53	2030.15	2268.04	1108.92
Q9JHU4	Q9JHU4	sp|Q9JHU4|DYHC1_MOUSE Cytoplasmic dynein 1 heavy chain 1 OS=Mus musculus OX=10090 GN=Dync1h1 PE=1 SV=2	Cytoplasmic dynein 1 heavy chain 1	Dync1h1	52493	50364.2	63192.4	26598.6	20315.1	16388
P58929	P58929	sp|P58929|GMEB2_MOUSE Glucocorticoid modulatory element-binding protein 2 OS=Mus musculus OX=10090 GN=Gmeb2 PE=2 SV=2	Glucocorticoid modulatory element-binding protein 2	Gmeb2	2599.54	3511.71	4121.36	1199.49	1629.39	1061.87
P51150	P51150	sp|P51150|RAB7A_MOUSE Ras-related protein Rab-7a OS=Mus musculus OX=10090 GN=Rab7a PE=1 SV=2	Ras-related protein Rab-7a	Rab7a	712544	969429	856909	332648	309432	323254
Q9ER41	Q9ER41	sp|Q9ER41|TOR1B_MOUSE Torsin-1B OS=Mus musculus OX=10090 GN=Tor1b PE=1 SV=2	Torsin-1B	Tor1b	3824.95	6120.55	7357.79	3479.71	1546.31	1550.28
Q9D2E2	Q9D2E2;Q9D2E2-2	sp|Q9D2E2|TOE1_MOUSE Target of EGR1 protein 1 OS=Mus musculus OX=10090 GN=Toe1 PE=1 SV=1;sp|Q9D2E2-2|TOE1_MOUSE Isoform 2 of Target of EGR1 protein 1 OS=Mus musculus OX=10090 GN=Toe1	Target of EGR1 protein 1	Toe1	30872.5	22739.4	23234.6	12070.9	9302.79	7823.82
Q78IK4	Q78IK4	sp|Q78IK4|MIC27_MOUSE MICOS complex subunit Mic27 OS=Mus musculus OX=10090 GN=Apool PE=1 SV=1	MICOS complex subunit Mic27	Apool	31461.8	49149.6	35756.8	20962.9	12896.4	10261
P84091	P84091	sp|P84091|AP2M1_MOUSE AP-2 complex subunit mu OS=Mus musculus OX=10090 GN=Ap2m1 PE=1 SV=1	AP-2 complex subunit mu	Ap2m1	98678.9	96732.4	127317	43095.1	40457.3	38678
O88811	O88811;O88811-2	sp|O88811|STAM2_MOUSE Signal transducing adapter molecule 2 OS=Mus musculus OX=10090 GN=Stam2 PE=1 SV=1;sp|O88811-2|STAM2_MOUSE Isoform 2 of Signal transducing adapter molecule 2 OS=Mus musculus OX=10090 GN=Stam2	Signal transducing adapter molecule 2	Stam2	5583.91	8652.32	11810.5	4525.75	3091.81	2240.57
Q9CY64	Q9CY64	sp|Q9CY64|BIEA_MOUSE Biliverdin reductase A OS=Mus musculus OX=10090 GN=Blvra PE=1 SV=1	Biliverdin reductase A	Blvra	110661	147646	149033	63610.9	49674	40806.3
Q3UDR8	Q3UDR8	sp|Q3UDR8|YIPF3_MOUSE Protein YIPF3 OS=Mus musculus OX=10090 GN=Yipf3 PE=1 SV=1	Protein YIPF3;Protein YIPF3, N-terminally processed	Yipf3	11153.2	6456.34	12073.2	4808.3	2989.81	3425.15
O55236	O55236	sp|O55236|MCE1_MOUSE mRNA-capping enzyme OS=Mus musculus OX=10090 GN=Rngtt PE=1 SV=1	mRNA-capping enzyme;Polynucleotide 5-triphosphatase;mRNA guanylyltransferase	Rngtt	35417	26994.7	36857.3	17398.6	10786.7	9346.89
Q8BKJ9	Q8BKJ9	sp|Q8BKJ9|SIR7_MOUSE NAD-dependent protein deacetylase sirtuin-7 OS=Mus musculus OX=10090 GN=Sirt7 PE=1 SV=2	NAD-dependent protein deacetylase sirtuin-7	Sirt7	25483.7	28313.3	30386.9	14013.8	7274.73	10493.8
Q00420	Q00420-3;Q00420	sp|Q00420-3|GABP1_MOUSE Isoform 3 of GA-binding protein subunit beta-1 OS=Mus musculus OX=10090 GN=Gabpb1;sp|Q00420|GABP1_MOUSE GA-binding protein subunit beta-1 OS=Mus musculus OX=10090 GN=Gabpb1 PE=1 SV=2	GA-binding protein subunit beta-1	Gabpb1	13449.5	9492.59	14630.9	6912.13	2669.41	4587.22
Q3UHX2	Q3UHX2	sp|Q3UHX2|HAP28_MOUSE 28 kDa heat- and acid-stable phosphoprotein OS=Mus musculus OX=10090 GN=Pdap1 PE=1 SV=1	28 kDa heat- and acid-stable phosphoprotein	Pdap1	346887	456543	377412	176219	105891	162540
Q9WVA3	Q9WVA3	sp|Q9WVA3|BUB3_MOUSE Mitotic checkpoint protein BUB3 OS=Mus musculus OX=10090 GN=Bub3 PE=1 SV=2	Mitotic checkpoint protein BUB3	Bub3	278678	270588	300010	129926	99016.1	90183
E9Q2I4	E9Q2I4;A0A1Y7VP67	tr|E9Q2I4|E9Q2I4_MOUSE ELM2 and Myb/SANT-like domain-containing 1 OS=Mus musculus OX=10090 GN=Elmsan1 PE=1 SV=1;tr|A0A1Y7VP67|A0A1Y7VP67_MOUSE ELM2 and Myb/SANT-like domain-containing 1 (Fragment) OS=Mus musculus OX=10090 GN=Elmsan1 PE=1 SV=1		Elmsan1	8657.88	8152.11	9598.85	3539.24	3587.98	2795.19
Q8VE47	Q8VE47	sp|Q8VE47|UBA5_MOUSE Ubiquitin-like modifier-activating enzyme 5 OS=Mus musculus OX=10090 GN=Uba5 PE=1 SV=2	Ubiquitin-like modifier-activating enzyme 5	Uba5	19642.3	19456.5	24759.8	11320	5221.76	7445.19
P50516	P50516;P50516-2	sp|P50516|VATA_MOUSE V-type proton ATPase catalytic subunit A OS=Mus musculus OX=10090 GN=Atp6v1a PE=1 SV=2;sp|P50516-2|VATA_MOUSE Isoform 2 of V-type proton ATPase catalytic subunit A OS=Mus musculus OX=10090 GN=Atp6v1a	V-type proton ATPase catalytic subunit A	Atp6v1a	68646.5	78849.9	132484	43064	37794.4	24283.5
Q3UFY7	Q3UFY7;Q3UFY7-2	sp|Q3UFY7|5NT3B_MOUSE 7-methylguanosine phosphate-specific 5-nucleotidase OS=Mus musculus OX=10090 GN=Nt5c3b PE=1 SV=3;sp|Q3UFY7-2|5NT3B_MOUSE Isoform 2 of 7-methylguanosine phosphate-specific 5-nucleotidase OS=Mus musculus OX=10090 GN=Nt5c3b	7-methylguanosine phosphate-specific 5-nucleotidase	Nt5c3b	28519.8	24740.2	50310.8	17206.7	8078.19	13558.8
Q5BU09	Q5BU09;Q5BU09-2	sp|Q5BU09|EAPP_MOUSE E2F-associated phosphoprotein OS=Mus musculus OX=10090 GN=Eapp PE=1 SV=2;sp|Q5BU09-2|EAPP_MOUSE Isoform 2 of E2F-associated phosphoprotein OS=Mus musculus OX=10090 GN=Eapp	E2F-associated phosphoprotein	Eapp	4974.58	6209.61	8055.03	2144.42	2092.36	2975.88
Q921F4	Q921F4;Q921F4-4	sp|Q921F4|HNRLL_MOUSE Heterogeneous nuclear ribonucleoprotein L-like OS=Mus musculus OX=10090 GN=Hnrnpll PE=1 SV=3;sp|Q921F4-4|HNRLL_MOUSE Isoform 2 of Heterogeneous nuclear ribonucleoprotein L-like OS=Mus musculus OX=10090 GN=Hnrnpll	Heterogeneous nuclear ribonucleoprotein L-like	Hnrnpll	76604.7	83249.6	115583	41653.4	36100.2	25481.8
P70295	P70295	sp|P70295|AUP1_MOUSE Ancient ubiquitous protein 1 OS=Mus musculus OX=10090 GN=Aup1 PE=1 SV=1	Ancient ubiquitous protein 1	Aup1	16644.3	12083.3	20971	5566.01	8601.12	4446
Q8C1B7	Q8C1B7-3;Q8C1B7-2;Q8C1B7	sp|Q8C1B7-3|SEP11_MOUSE Isoform 3 of Septin-11 OS=Mus musculus OX=10090 GN=Septin11;sp|Q8C1B7-2|SEP11_MOUSE Isoform 2 of Septin-11 OS=Mus musculus OX=10090 GN=Septin11;sp|Q8C1B7|SEP11_MOUSE Septin-11 OS=Mus musculus OX=10090 GN=Septin11 PE=1 SV=4	Septin-11	2011-09-01	773614	774586	680211	315890	279000	237711
Q9CQD1	Q9CQD1	sp|Q9CQD1|RAB5A_MOUSE Ras-related protein Rab-5A OS=Mus musculus OX=10090 GN=Rab5a PE=1 SV=1	Ras-related protein Rab-5A	Rab5a	33894.3	67206.1	57342.3	24748.4	19165.2	15265.3
Q99LB0	Q99LB0	sp|Q99LB0|TDIF1_MOUSE Deoxynucleotidyltransferase terminal-interacting protein 1 OS=Mus musculus OX=10090 GN=Dnttip1 PE=1 SV=1	Deoxynucleotidyltransferase terminal-interacting protein 1	Dnttip1	4583.11	3123.54	6703.4	1552.24	1279.76	2547.69
Q61127	Q61127;Q61127-2	sp|Q61127|NAB2_MOUSE NGFI-A-binding protein 2 OS=Mus musculus OX=10090 GN=Nab2 PE=1 SV=2;sp|Q61127-2|NAB2_MOUSE Isoform 2 of NGFI-A-binding protein 2 OS=Mus musculus OX=10090 GN=Nab2	NGFI-A-binding protein 2	Nab2	12971.6	5328.03	7668.77	2830.69	4263.34	2596.46
O08709	O08709	sp|O08709|PRDX6_MOUSE Peroxiredoxin-6 OS=Mus musculus OX=10090 GN=Prdx6 PE=1 SV=3	Peroxiredoxin-6	Prdx6	309493	345962	183811	138606	114429	60011
Q9CXG3	Q9CXG3	sp|Q9CXG3|PPIL4_MOUSE Peptidyl-prolyl cis-trans isomerase-like 4 OS=Mus musculus OX=10090 GN=Ppil4 PE=1 SV=2	Peptidyl-prolyl cis-trans isomerase-like 4	Ppil4	35059.2	51726.8	45613.8	17498.9	16446.3	15399.4
Q6DFV5	Q6DFV5;Q6DFV5-2	sp|Q6DFV5|HELZ_MOUSE Probable helicase with zinc finger domain OS=Mus musculus OX=10090 GN=Helz PE=1 SV=2;sp|Q6DFV5-2|HELZ_MOUSE Isoform 2 of Probable helicase with zinc finger domain OS=Mus musculus OX=10090 GN=Helz	Probable helicase with zinc finger domain	Helz	110.581	65.4796	61.6276	33.1867	28.278	26.8895
Q8C147	Q8C147	sp|Q8C147|DOCK8_MOUSE Dedicator of cytokinesis protein 8 OS=Mus musculus OX=10090 GN=Dock8 PE=1 SV=4	Dedicator of cytokinesis protein 8	Dock8	33004	36860	38615	12998.7	17306	10013.2
Q9D8C4	Q9D8C4	sp|Q9D8C4|IN35_MOUSE Interferon-induced 35 kDa protein homolog OS=Mus musculus OX=10090 GN=Ifi35 PE=1 SV=3	Interferon-induced 35 kDa protein homolog	Ifi35	13085.6	19420.9	25481.3	8643.49	5806.07	7095.61
P27773	P27773	sp|P27773|PDIA3_MOUSE Protein disulfide-isomerase A3 OS=Mus musculus OX=10090 GN=Pdia3 PE=1 SV=2	Protein disulfide-isomerase A3	Pdia3	2.11316e+06	2.67757e+06	2.59487e+06	1.11042e+06	818144	814074
Q9ER00	Q9ER00	sp|Q9ER00|STX12_MOUSE Syntaxin-12 OS=Mus musculus OX=10090 GN=Stx12 PE=1 SV=1	Syntaxin-12	Stx12	44071.8	45944.3	45573.3	19271.4	16243.8	14813.8
P70182	P70182-3;P70182-2	sp|P70182-3|PI51A_MOUSE Isoform 3 of Phosphatidylinositol 4-phosphate 5-kinase type-1 alpha OS=Mus musculus OX=10090 GN=Pip5k1a;sp|P70182-2|PI51A_MOUSE Isoform 2 of Phosphatidylinositol 4-phosphate 5-kinase type-1 alpha OS=Mus musculus OX=10090 GN=Pip5k1a	Phosphatidylinositol 4-phosphate 5-kinase type-1 alpha	Pip5k1a	12610.6	11123.8	11523	4291.78	4441.39	4322.36
Q91VI7	Q91VI7	sp|Q91VI7|RINI_MOUSE Ribonuclease inhibitor OS=Mus musculus OX=10090 GN=Rnh1 PE=1 SV=1	Ribonuclease inhibitor	Rnh1	57382.1	67986.1	93130	32883	24628.5	23346.8
P99026	P99026	sp|P99026|PSB4_MOUSE Proteasome subunit beta type-4 OS=Mus musculus OX=10090 GN=Psmb4 PE=1 SV=1	Proteasome subunit beta type-4	Psmb4	341545	386457	453533	195778	126826	114281
Q6P069	Q6P069-2;Q6P069	sp|Q6P069-2|SORCN_MOUSE Isoform 2 of Sorcin OS=Mus musculus OX=10090 GN=Sri;sp|Q6P069|SORCN_MOUSE Sorcin OS=Mus musculus OX=10090 GN=Sri PE=1 SV=1	Sorcin	Sri	65775.2	93910.2	79310.2	44300	25528.9	18476.1
Q8CH18	Q8CH18;Q8CH18-3	sp|Q8CH18|CCAR1_MOUSE Cell division cycle and apoptosis regulator protein 1 OS=Mus musculus OX=10090 GN=Ccar1 PE=1 SV=1;sp|Q8CH18-3|CCAR1_MOUSE Isoform 3 of Cell division cycle and apoptosis regulator protein 1 OS=Mus musculus OX=10090 GN=Ccar1	Cell division cycle and apoptosis regulator protein 1	Ccar1	46427.4	50610.1	43713.8	20951.4	16070.6	14959.3
Q8K1R7	Q8K1R7	sp|Q8K1R7|NEK9_MOUSE Serine/threonine-protein kinase Nek9 OS=Mus musculus OX=10090 GN=Nek9 PE=1 SV=2	Serine/threonine-protein kinase Nek9	Nek9	10185.5	6017.37	9056.89	2951.15	3564.11	2800.4
P35123	P35123	sp|P35123|UBP4_MOUSE Ubiquitin carboxyl-terminal hydrolase 4 OS=Mus musculus OX=10090 GN=Usp4 PE=1 SV=3	Ubiquitin carboxyl-terminal hydrolase 4	Usp4	24155.7	24310.3	32731.4	14107.9	9661.51	6118.83
Q9WUN2	Q9WUN2	sp|Q9WUN2|TBK1_MOUSE Serine/threonine-protein kinase TBK1 OS=Mus musculus OX=10090 GN=Tbk1 PE=1 SV=1	Serine/threonine-protein kinase TBK1	Tbk1	10213.6	7658.92	12455.3	4546.14	3480.46	3132.17
O35737	O35737	sp|O35737|HNRH1_MOUSE Heterogeneous nuclear ribonucleoprotein H OS=Mus musculus OX=10090 GN=Hnrnph1 PE=1 SV=3	Heterogeneous nuclear ribonucleoprotein H;Heterogeneous nuclear ribonucleoprotein H, N-terminally processed	Hnrnph1	468372	696475	741818	271880	236595	192771
E9Q7F2	E9Q7F2	sp|E9Q7F2|RN169_MOUSE E3 ubiquitin-protein ligase RNF169 OS=Mus musculus OX=10090 GN=Rnf169 PE=1 SV=1	E3 ubiquitin-protein ligase RNF169	Rnf169	1293.3	2995.51	1853.11	622.616	754.604	879.096
Q58FA4	Q58FA4	sp|Q58FA4|E2F8_MOUSE Transcription factor E2F8 OS=Mus musculus OX=10090 GN=E2f8 PE=1 SV=1	Transcription factor E2F8	E2f8	15529.8	29622.1	23653.4	8911.53	7543.55	8820.87
E9Q555	E9Q555	sp|E9Q555|RN213_MOUSE E3 ubiquitin-protein ligase RNF213 OS=Mus musculus OX=10090 GN=Rnf213 PE=1 SV=2	E3 ubiquitin-protein ligase RNF213	Rnf213	4759.34	4415.36	6949.97	2152.34	1870.8	1894.47
Q8CBW3	Q8CBW3-5;Q8CBW3-2;Q8CBW3-4;Q8CBW3-3;Q8CBW3	sp|Q8CBW3-5|ABI1_MOUSE Isoform 5 of Abl interactor 1 OS=Mus musculus OX=10090 GN=Abi1;sp|Q8CBW3-2|ABI1_MOUSE Isoform 2 of Abl interactor 1 OS=Mus musculus OX=10090 GN=Abi1;sp|Q8CBW3-4|ABI1_MOUSE Isoform 4 of Abl interactor 1 OS=Mus musculus OX=10090 GN=Abi	Abl interactor 1	Abi1	29987	33298.9	25699.5	13925.3	10062.9	8623.82
Q9CQR4	Q9CQR4	sp|Q9CQR4|ACO13_MOUSE Acyl-coenzyme A thioesterase 13 OS=Mus musculus OX=10090 GN=Acot13 PE=1 SV=1	Acyl-coenzyme A thioesterase 13;Acyl-coenzyme A thioesterase 13, N-terminally processed	Acot13	67675.7	68342	64845.4	30988	26212.6	16372.2
Q9CX86	Q9CX86	sp|Q9CX86|ROA0_MOUSE Heterogeneous nuclear ribonucleoprotein A0 OS=Mus musculus OX=10090 GN=Hnrnpa0 PE=1 SV=1	Heterogeneous nuclear ribonucleoprotein A0	Hnrnpa0	941750	1.3328e+06	1.3399e+06	575352	344061	404455
E9Q6A7	E9Q6A7	tr|E9Q6A7|E9Q6A7_MOUSE Bromodomain PHD finger transcription factor OS=Mus musculus OX=10090 GN=Bptf PE=1 SV=1		Bptf	6415	5352.66	5836	2767.85	2196.94	1477.47
Q9WV80	Q9WV80	sp|Q9WV80|SNX1_MOUSE Sorting nexin-1 OS=Mus musculus OX=10090 GN=Snx1 PE=1 SV=1	Sorting nexin-1	Snx1	73055	68670.3	78137.8	31941.7	25617.4	22798.2
Q9ET26	Q9ET26	sp|Q9ET26|RN114_MOUSE E3 ubiquitin-protein ligase RNF114 OS=Mus musculus OX=10090 GN=Rnf114 PE=1 SV=2	E3 ubiquitin-protein ligase RNF114	Rnf114	37644.2	19689.6	45483.7	16720.1	9548.41	11303.6
P25976	P25976	sp|P25976|UBF1_MOUSE Nucleolar transcription factor 1 OS=Mus musculus OX=10090 GN=Ubtf PE=1 SV=1	Nucleolar transcription factor 1	Ubtf	179755	209257	194103	85408.6	62450.6	64895.8
Q61598	Q61598;Q61598-2	sp|Q61598|GDIB_MOUSE Rab GDP dissociation inhibitor beta OS=Mus musculus OX=10090 GN=Gdi2 PE=1 SV=1;sp|Q61598-2|GDIB_MOUSE Isoform 2 of Rab GDP dissociation inhibitor beta OS=Mus musculus OX=10090 GN=Gdi2	Rab GDP dissociation inhibitor beta	Gdi2	839915	935869	977264	435896	300367	266860
Q8CHQ0	Q8CHQ0	sp|Q8CHQ0|FBX4_MOUSE F-box only protein 4 OS=Mus musculus OX=10090 GN=Fbxo4 PE=1 SV=2	F-box only protein 4	Fbxo4	1050.13	952.019	626.722	404.167	344.403	208.849
P16332	P16332	sp|P16332|MUTA_MOUSE Methylmalonyl-CoA mutase, mitochondrial OS=Mus musculus OX=10090 GN=Mmut PE=1 SV=2	Methylmalonyl-CoA mutase, mitochondrial	Mut	4291.65	4926.65	6562.17	2009.2	2396.26	1340.66
Q8R1Q8	Q8R1Q8	sp|Q8R1Q8|DC1L1_MOUSE Cytoplasmic dynein 1 light intermediate chain 1 OS=Mus musculus OX=10090 GN=Dync1li1 PE=1 SV=1	Cytoplasmic dynein 1 light intermediate chain 1	Dync1li1	58967.1	70283.4	60565.2	28318.4	25392.4	15401.8
Q91V89	Q91V89;Q7TNL5	tr|Q91V89|Q91V89_MOUSE Serine/threonine-protein phosphatase 2A 56 kDa regulatory subunit OS=Mus musculus OX=10090 GN=Ppp2r5d PE=1 SV=1;tr|Q7TNL5|Q7TNL5_MOUSE Serine/threonine-protein phosphatase 2A 56 kDa regulatory subunit OS=Mus musculus OX=10090 GN=Ppp2		Ppp2r5d	36443.3	38106.3	32386	16287.4	12046.2	10598.4
Q91VV4	Q91VV4;Q91VV4-2	sp|Q91VV4|DEN2D_MOUSE DENN domain-containing protein 2D OS=Mus musculus OX=10090 GN=Dennd2d PE=1 SV=1;sp|Q91VV4-2|DEN2D_MOUSE Isoform 2 of DENN domain-containing protein 2D OS=Mus musculus OX=10090 GN=Dennd2d	DENN domain-containing protein 2D	Dennd2d	37125.2	34421.5	43418.8	14367.9	13973.8	13499.8
P52480	P52480	sp|P52480|KPYM_MOUSE Pyruvate kinase PKM OS=Mus musculus OX=10090 GN=Pkm PE=1 SV=4	Pyruvate kinase PKM	Pkm	4.93882e+06	7.34052e+06	7.81018e+06	2.85875e+06	1.92621e+06	2.52305e+06
Q8BHN3	Q8BHN3-2	sp|Q8BHN3-2|GANAB_MOUSE Isoform 2 of Neutral alpha-glucosidase AB OS=Mus musculus OX=10090 GN=Ganab	Neutral alpha-glucosidase AB	Ganab	142508	137518	161991	69794.9	53299.4	37558.5
Q8CI32	Q8CI32	sp|Q8CI32|BAG5_MOUSE BAG family molecular chaperone regulator 5 OS=Mus musculus OX=10090 GN=Bag5 PE=1 SV=1	BAG family molecular chaperone regulator 5	Bag5	24462.2	37413	31922.8	17019.7	10589.2	6480.24
Q9D0F4	Q9D0F4	sp|Q9D0F4|NKAP_MOUSE NF-kappa-B-activating protein OS=Mus musculus OX=10090 GN=Nkap PE=2 SV=1	NF-kappa-B-activating protein	Nkap	10359.3	9165.05	10993.9	4283.94	3378.4	3403.01
P62814	P62814	sp|P62814|VATB2_MOUSE V-type proton ATPase subunit B, brain isoform OS=Mus musculus OX=10090 GN=Atp6v1b2 PE=1 SV=1	V-type proton ATPase subunit B, brain isoform	Atp6v1b2	61011.4	58876	85928.6	31188.5	20475	22900.4
Q8VCT3	Q8VCT3	sp|Q8VCT3|AMPB_MOUSE Aminopeptidase B OS=Mus musculus OX=10090 GN=Rnpep PE=1 SV=2	Aminopeptidase B	Rnpep	23918.6	26746.5	27089.3	10615.3	9769.08	7777.84
Q8C6G8	Q8C6G8	sp|Q8C6G8|WDR26_MOUSE WD repeat-containing protein 26 OS=Mus musculus OX=10090 GN=Wdr26 PE=1 SV=3	WD repeat-containing protein 26	Wdr26	14297.3	14092.3	19988.6	7940.37	6143.16	3428.15
P47809	P47809	sp|P47809|MP2K4_MOUSE Dual specificity mitogen-activated protein kinase kinase 4 OS=Mus musculus OX=10090 GN=Map2k4 PE=1 SV=2	Dual specificity mitogen-activated protein kinase kinase 4	Map2k4	20408.1	16253.4	19739.4	8044.19	6928.3	5440.33
O08914	O08914	sp|O08914|FAAH1_MOUSE Fatty-acid amide hydrolase 1 OS=Mus musculus OX=10090 GN=Faah PE=1 SV=1	Fatty-acid amide hydrolase 1	Faah	4039.09	4251.1	2410.79	1729.3	1127.64	1012.86
Q9Z129	Q9Z129-2;Q9Z129	sp|Q9Z129-2|RECQ1_MOUSE Isoform Beta of ATP-dependent DNA helicase Q1 OS=Mus musculus OX=10090 GN=Recql;sp|Q9Z129|RECQ1_MOUSE ATP-dependent DNA helicase Q1 OS=Mus musculus OX=10090 GN=Recql PE=1 SV=2	ATP-dependent DNA helicase Q1	Recql	10009.5	8091.92	14458.9	3132.06	5742.89	2896.54
Q6PB44	Q6PB44-2;Q6PB44	sp|Q6PB44-2|PTN23_MOUSE Isoform 2 of Tyrosine-protein phosphatase non-receptor type 23 OS=Mus musculus OX=10090 GN=Ptpn23;sp|Q6PB44|PTN23_MOUSE Tyrosine-protein phosphatase non-receptor type 23 OS=Mus musculus OX=10090 GN=Ptpn23 PE=1 SV=2	Tyrosine-protein phosphatase non-receptor type 23	Ptpn23	292.368	526.598	261.961	176.085	123.791	89.9155
Q505B7	Q505B7-2;Q505B7	sp|Q505B7-2|ARCH_MOUSE Isoform 2 of Protein archease OS=Mus musculus OX=10090 GN=Zbtb8os;sp|Q505B7|ARCH_MOUSE Protein archease OS=Mus musculus OX=10090 GN=Zbtb8os PE=1 SV=2	Protein archease	Zbtb8os	72290.1	44976.2	78810.7	29880	23885.2	16899.7
Q64324	Q64324	sp|Q64324|STXB2_MOUSE Syntaxin-binding protein 2 OS=Mus musculus OX=10090 GN=Stxbp2 PE=1 SV=1	Syntaxin-binding protein 2	Stxbp2	25969.2	27436.8	38664	13428.7	9473.34	10249.6
Q8C4B4	Q8C4B4;Q8C4B4-2	sp|Q8C4B4|U119B_MOUSE Protein unc-119 homolog B OS=Mus musculus OX=10090 GN=Unc119b PE=1 SV=1;sp|Q8C4B4-2|U119B_MOUSE Isoform 2 of Protein unc-119 homolog B OS=Mus musculus OX=10090 GN=Unc119b	Protein unc-119 homolog B	Unc119b	50456.1	69984.5	72939.1	35658.5	14797.2	19134.6
P03888	P03888	sp|P03888|NU1M_MOUSE NADH-ubiquinone oxidoreductase chain 1 OS=Mus musculus OX=10090 GN=Mtnd1 PE=1 SV=3	NADH-ubiquinone oxidoreductase chain 1	Mtnd1	23203.2	17615.7	18101	8930.06	7517.94	4735.61
Q9Z1G3	Q9Z1G3	sp|Q9Z1G3|VATC1_MOUSE V-type proton ATPase subunit C 1 OS=Mus musculus OX=10090 GN=Atp6v1c1 PE=1 SV=4	V-type proton ATPase subunit C 1	Atp6v1c1	33211.8	31761.9	28668.1	13902.6	9398.6	10362.9
Q8C4Y3	Q8C4Y3-3	sp|Q8C4Y3-3|NELFB_MOUSE Isoform 2 of Negative elongation factor B OS=Mus musculus OX=10090 GN=Nelfb	Negative elongation factor B	Nelfb	18790.5	12287.3	21416.8	5069.06	6765.5	7016.31
O55131	O55131	sp|O55131|SEPT7_MOUSE Septin-7 OS=Mus musculus OX=10090 GN=Septin7 PE=1 SV=1	Septin-7	2007-09-01	791642	718973	992582	315657	259222	323700
Q8BT60	Q8BT60	sp|Q8BT60|CPNE3_MOUSE Copine-3 OS=Mus musculus OX=10090 GN=Cpne3 PE=1 SV=2	Copine-3	Cpne3	37533.6	42185.4	58195.4	25770.8	9593.98	14122.5
Q9Z1X2	Q9Z1X2;Q9Z1X2-2	sp|Q9Z1X2|PTSS2_MOUSE Phosphatidylserine synthase 2 OS=Mus musculus OX=10090 GN=Ptdss2 PE=1 SV=2;sp|Q9Z1X2-2|PTSS2_MOUSE Isoform 2 of Phosphatidylserine synthase 2 OS=Mus musculus OX=10090 GN=Ptdss2	Phosphatidylserine synthase 2	Ptdss2	0	520.986	530.141	123.745	115.691	137.597
G3X972	G3X972;A0A286YDI8	tr|G3X972|G3X972_MOUSE SEC24 related gene family, member C (S. cerevisiae), isoform CRA_a OS=Mus musculus OX=10090 GN=Sec24c PE=1 SV=1;tr|A0A286YDI8|A0A286YDI8_MOUSE Sec24-related gene family, member C (S. cerevisiae) OS=Mus musculus OX=10090 GN=Sec24c PE=		Sec24c	33102.5	31729.6	33766.3	13562.9	10662.2	11134.2
Q9WTK5	Q9WTK5	sp|Q9WTK5|NFKB2_MOUSE Nuclear factor NF-kappa-B p100 subunit OS=Mus musculus OX=10090 GN=Nfkb2 PE=1 SV=1	Nuclear factor NF-kappa-B p100 subunit;Nuclear factor NF-kappa-B p52 subunit	Nfkb2	118555	115330	132214	51684.5	37853.9	41645.1
Q64511	Q64511	sp|Q64511|TOP2B_MOUSE DNA topoisomerase 2-beta OS=Mus musculus OX=10090 GN=Top2b PE=1 SV=2	DNA topoisomerase 2-beta	Top2b	99404.4	123341	145995	53357.3	42725.5	35922.5
Q8BX57	Q8BX57;Q8BX57-2	sp|Q8BX57|PXK_MOUSE PX domain-containing protein kinase-like protein OS=Mus musculus OX=10090 GN=Pxk PE=1 SV=2;sp|Q8BX57-2|PXK_MOUSE Isoform 2 of PX domain-containing protein kinase-like protein OS=Mus musculus OX=10090 GN=Pxk	PX domain-containing protein kinase-like protein	Pxk	5871.27	5506.36	4230.09	1788.15	2122.21	1667.7
Q64337	Q64337	sp|Q64337|SQSTM_MOUSE Sequestosome-1 OS=Mus musculus OX=10090 GN=Sqstm1 PE=1 SV=1	Sequestosome-1	Sqstm1	50448.8	56190	61473.6	23823.4	18479.9	17712.3
P05132	P05132-2;P05132	sp|P05132-2|KAPCA_MOUSE Isoform 2 of cAMP-dependent protein kinase catalytic subunit alpha OS=Mus musculus OX=10090 GN=Prkaca;sp|P05132|KAPCA_MOUSE cAMP-dependent protein kinase catalytic subunit alpha OS=Mus musculus OX=10090 GN=Prkaca PE=1 SV=3	cAMP-dependent protein kinase catalytic subunit alpha	Prkaca	11328	9435.1	11600.5	4410.28	3839.69	3295.05
Q569Z6	Q569Z6	sp|Q569Z6|TR150_MOUSE Thyroid hormone receptor-associated protein 3 OS=Mus musculus OX=10090 GN=Thrap3 PE=1 SV=1	Thyroid hormone receptor-associated protein 3	Thrap3	316845	359748	379379	168239	111331	97039.4
P27612	P27612	sp|P27612|PLAP_MOUSE Phospholipase A-2-activating protein OS=Mus musculus OX=10090 GN=Plaa PE=1 SV=4	Phospholipase A-2-activating protein	Plaa	130556	159960	145159	68804.6	44313.1	42220.7
Q9Z204-2	Q9Z204-2;Q9Z204-4;Q9Z204-3	sp|Q9Z204-2|HNRPC_MOUSE Isoform C1 of Heterogeneous nuclear ribonucleoproteins C1/C2 OS=Mus musculus OX=10090 GN=Hnrnpc;sp|Q9Z204-4|HNRPC_MOUSE Isoform 4 of Heterogeneous nuclear ribonucleoproteins C1/C2 OS=Mus musculus OX=10090 GN=Hnrnpc;sp|Q9Z204-3|HNRPC	Heterogeneous nuclear ribonucleoproteins C1/C2	Hnrnpc	1.42331e+06	1.81924e+06	1.85565e+06	612509	549831	653238
P61161	P61161	sp|P61161|ARP2_MOUSE Actin-related protein 2 OS=Mus musculus OX=10090 GN=Actr2 PE=1 SV=1	Actin-related protein 2	Actr2	414916	511971	507169	180516	180864	149081
Q8BI84	Q8BI84;Q8BI84-2	sp|Q8BI84|TGO1_MOUSE Transport and Golgi organization protein 1 homolog OS=Mus musculus OX=10090 GN=Mia3 PE=1 SV=2;sp|Q8BI84-2|TGO1_MOUSE Isoform 2 of Transport and Golgi organization protein 1 homolog OS=Mus musculus OX=10090 GN=Mia3	Melanoma inhibitory activity protein 3	Mia3	2951.64	2619.37	4906.32	1461.67	1213.48	1047.34
Q62261	Q62261	sp|Q62261|SPTB2_MOUSE Spectrin beta chain, non-erythrocytic 1 OS=Mus musculus OX=10090 GN=Sptbn1 PE=1 SV=2	Spectrin beta chain, non-erythrocytic 1	Sptbn1	56428.4	48955.2	50897.4	19240	20917.1	15364.9
Q8BIJ6	Q8BIJ6	sp|Q8BIJ6|SYIM_MOUSE Isoleucine--tRNA ligase, mitochondrial OS=Mus musculus OX=10090 GN=Iars2 PE=1 SV=1	Isoleucine--tRNA ligase, mitochondrial	Iars2	23130.3	32017.3	23361.5	11306.9	9227.57	7335.29
Q91VT4	Q91VT4	sp|Q91VT4|CBR4_MOUSE Carbonyl reductase family member 4 OS=Mus musculus OX=10090 GN=Cbr4 PE=1 SV=2	Carbonyl reductase family member 4	Cbr4	16704.1	17629.7	21465.8	7366.1	6489.57	5947.72
Q8C2Q3	Q8C2Q3;Q8C2Q3-2	sp|Q8C2Q3|RBM14_MOUSE RNA-binding protein 14 OS=Mus musculus OX=10090 GN=Rbm14 PE=1 SV=1;sp|Q8C2Q3-2|RBM14_MOUSE Isoform 2 of RNA-binding protein 14 OS=Mus musculus OX=10090 GN=Rbm14	RNA-binding protein 14	Rbm14	179708	155652	185526	65031.6	68506.6	51256.7
Q3UFS4	Q3UFS4	sp|Q3UFS4|GPT11_MOUSE G patch domain-containing protein 11 OS=Mus musculus OX=10090 GN=Gpatch11 PE=1 SV=2	G patch domain-containing protein 11	Gpatch11	6290.93	6516.65	8635.64	3070.39	2219.42	2310.1
Q811S7	Q811S7;Q811S7-2	sp|Q811S7|UBIP1_MOUSE Upstream-binding protein 1 OS=Mus musculus OX=10090 GN=Ubp1 PE=1 SV=1;sp|Q811S7-2|UBIP1_MOUSE Isoform 2 of Upstream-binding protein 1 OS=Mus musculus OX=10090 GN=Ubp1	Upstream-binding protein 1	Ubp1	5262.34	5902	6444.81	3040.12	1663.01	1530.48
P58281	P58281-2;P58281	sp|P58281-2|OPA1_MOUSE Isoform 2 of Dynamin-like 120 kDa protein, mitochondrial OS=Mus musculus OX=10090 GN=Opa1;sp|P58281|OPA1_MOUSE Dynamin-like 120 kDa protein, mitochondrial OS=Mus musculus OX=10090 GN=Opa1 PE=1 SV=1	Dynamin-like 120 kDa protein, mitochondrial;Dynamin-like 120 kDa protein, form S1	Opa1	16861.6	22054.2	18969.7	9646.98	6306.06	4532.88
P62962	P62962	sp|P62962|PROF1_MOUSE Profilin-1 OS=Mus musculus OX=10090 GN=Pfn1 PE=1 SV=2	Profilin-1	Pfn1	6.1601e+06	8.58568e+06	8.5384e+06	3.33207e+06	2.34921e+06	2.5478e+06
Q60930	Q60930	sp|Q60930|VDAC2_MOUSE Voltage-dependent anion-selective channel protein 2 OS=Mus musculus OX=10090 GN=Vdac2 PE=1 SV=2	Voltage-dependent anion-selective channel protein 2	Vdac2	485866	812086	780908	269027	238484	226861
Q9CQV8	Q9CQV8;Q9CQV8-2	sp|Q9CQV8|1433B_MOUSE 14-3-3 protein beta/alpha OS=Mus musculus OX=10090 GN=Ywhab PE=1 SV=3;sp|Q9CQV8-2|1433B_MOUSE Isoform Short of 14-3-3 protein beta/alpha OS=Mus musculus OX=10090 GN=Ywhab	14-3-3 protein beta/alpha;14-3-3 protein beta/alpha, N-terminally processed	Ywhab	229461	477891	268655	130739	140267	73644
Q60875	Q60875;Q60875-5;Q60875-4;Q60875-3;Q60875-2	sp|Q60875|ARHG2_MOUSE Rho guanine nucleotide exchange factor 2 OS=Mus musculus OX=10090 GN=Arhgef2 PE=1 SV=4;sp|Q60875-5|ARHG2_MOUSE Isoform 5 of Rho guanine nucleotide exchange factor 2 OS=Mus musculus OX=10090 GN=Arhgef2;sp|Q60875-4|ARHG2_MOUSE Isoform 4	Rho guanine nucleotide exchange factor 2	Arhgef2	61046.9	66217.7	106312	33110	22478.6	26827.6
O88487	O88487	sp|O88487|DC1I2_MOUSE Cytoplasmic dynein 1 intermediate chain 2 OS=Mus musculus OX=10090 GN=Dync1i2 PE=1 SV=1	Cytoplasmic dynein 1 intermediate chain 2	Dync1i2	66341.2	63046.1	83225.9	30065.9	25836.7	19093.5
Q8C854	Q8C854-3;Q8C854;Q8C854-1;Q8C854-2	sp|Q8C854-3|MYEF2_MOUSE Isoform 2 of Myelin expression factor 2 OS=Mus musculus OX=10090 GN=Myef2;sp|Q8C854|MYEF2_MOUSE Myelin expression factor 2 OS=Mus musculus OX=10090 GN=Myef2 PE=1 SV=1;sp|Q8C854-1|MYEF2_MOUSE Isoform 3 of Myelin expression factor 2 O	Myelin expression factor 2	Myef2	17869.3	13095.1	12675.4	7942.24	2960.12	4470.48
Q8BH60	Q8BH60-2;Q8BH60	sp|Q8BH60-2|GOPC_MOUSE Isoform 2 of Golgi-associated PDZ and coiled-coil motif-containing protein OS=Mus musculus OX=10090 GN=Gopc;sp|Q8BH60|GOPC_MOUSE Golgi-associated PDZ and coiled-coil motif-containing protein OS=Mus musculus OX=10090 GN=Gopc PE=1 SV=1	Golgi-associated PDZ and coiled-coil motif-containing protein	Gopc	22208.1	24561	26194.4	11043	7240.43	7418
Q99JT2	Q99JT2	sp|Q99JT2|STK26_MOUSE Serine/threonine-protein kinase 26 OS=Mus musculus OX=10090 GN=Stk26 PE=1 SV=1	Serine/threonine-protein kinase 26	Stk26	206297	173705	165621	64306.2	69041.4	58830.4
O35226	O35226;O35226-4	sp|O35226|PSMD4_MOUSE 26S proteasome non-ATPase regulatory subunit 4 OS=Mus musculus OX=10090 GN=Psmd4 PE=1 SV=1;sp|O35226-4|PSMD4_MOUSE Isoform Rpn10D of 26S proteasome non-ATPase regulatory subunit 4 OS=Mus musculus OX=10090 GN=Psmd4	26S proteasome non-ATPase regulatory subunit 4	Psmd4	21782.8	17365	21788.5	7941.98	6556	6935.84
Q91YR7	Q91YR7;Q91YR7-2	sp|Q91YR7|PRP6_MOUSE Pre-mRNA-processing factor 6 OS=Mus musculus OX=10090 GN=Prpf6 PE=1 SV=1;sp|Q91YR7-2|PRP6_MOUSE Isoform 2 of Pre-mRNA-processing factor 6 OS=Mus musculus OX=10090 GN=Prpf6	Pre-mRNA-processing factor 6	Prpf6	89127.8	89124.3	128272	39022.4	38126.4	30414.5
P18653	P18653	sp|P18653|KS6A1_MOUSE Ribosomal protein S6 kinase alpha-1 OS=Mus musculus OX=10090 GN=Rps6ka1 PE=1 SV=1	Ribosomal protein S6 kinase alpha-1	Rps6ka1	74115.6	64113.4	76420	36347.6	22725.5	16194.9
Q8BPZ8	Q8BPZ8;Q8BPZ8-2	sp|Q8BPZ8|ABRX1_MOUSE BRCA1-A complex subunit Abraxas 1 OS=Mus musculus OX=10090 GN=Abraxas1 PE=1 SV=1;sp|Q8BPZ8-2|ABRX1_MOUSE Isoform 2 of BRCA1-A complex subunit Abraxas 1 OS=Mus musculus OX=10090 GN=Abraxas1	BRCA1-A complex subunit Abraxas	Fam175a	3283.52	5425.86	4934.52	2093.62	1374.42	1310.51
A3KMP2	A3KMP2;A3KMP2-2	sp|A3KMP2|TTC38_MOUSE Tetratricopeptide repeat protein 38 OS=Mus musculus OX=10090 GN=Ttc38 PE=1 SV=2;sp|A3KMP2-2|TTC38_MOUSE Isoform 2 of Tetratricopeptide repeat protein 38 OS=Mus musculus OX=10090 GN=Ttc38	Tetratricopeptide repeat protein 38	Ttc38	4393.66	2713.18	5023.14	1660.28	1455.28	1132.16
Q61490	Q61490	sp|Q61490|CD166_MOUSE CD166 antigen OS=Mus musculus OX=10090 GN=Alcam PE=1 SV=3	CD166 antigen	Alcam	2834.32	5431.69	6281.73	1860.61	1887.87	1345.6
P52912	P52912	sp|P52912|TIA1_MOUSE Nucleolysin TIA-1 OS=Mus musculus OX=10090 GN=Tia1 PE=1 SV=1	Nucleolysin TIA-1	Tia1	10186	10872.5	10733.5	3261.85	4178.3	3686.81
P62743	P62743	sp|P62743|AP2S1_MOUSE AP-2 complex subunit sigma OS=Mus musculus OX=10090 GN=Ap2s1 PE=1 SV=1	AP-2 complex subunit sigma	Ap2s1	23247.7	39829.9	32998.3	14315.4	10660.8	8629.42
Q91VJ5	Q91VJ5	sp|Q91VJ5|PQBP1_MOUSE Polyglutamine-binding protein 1 OS=Mus musculus OX=10090 GN=Pqbp1 PE=1 SV=1	Polyglutamine-binding protein 1	Pqbp1	247633	209954	153789	107054	56192.3	50579.3
Q4KML4	Q4KML4	sp|Q4KML4|ABRAL_MOUSE Costars family protein ABRACL OS=Mus musculus OX=10090 GN=Abracl PE=1 SV=1	Costars family protein ABRACL	Abracl	136410	237805	232382	97249.4	62578.9	52281.1
P63280	P63280	sp|P63280|UBC9_MOUSE SUMO-conjugating enzyme UBC9 OS=Mus musculus OX=10090 GN=Ube2i PE=1 SV=1	SUMO-conjugating enzyme UBC9	Ube2i	102501	129361	164961	65391	36627.1	36721.2
Q9CPW7	Q9CPW7	sp|Q9CPW7|ZMAT2_MOUSE Zinc finger matrin-type protein 2 OS=Mus musculus OX=10090 GN=Zmat2 PE=2 SV=1	Zinc finger matrin-type protein 2	Zmat2	70616.5	73952.7	69540.6	33255.5	19426	22072
P51660	P51660	sp|P51660|DHB4_MOUSE Peroxisomal multifunctional enzyme type 2 OS=Mus musculus OX=10090 GN=Hsd17b4 PE=1 SV=3	Peroxisomal multifunctional enzyme type 2;(3R)-hydroxyacyl-CoA dehydrogenase;Enoyl-CoA hydratase 2	Hsd17b4	59619.6	61094.4	76477.7	27511.2	22993.7	18304.1
Q80YD1	Q80YD1	sp|Q80YD1|SUV3_MOUSE ATP-dependent RNA helicase SUPV3L1, mitochondrial OS=Mus musculus OX=10090 GN=Supv3l1 PE=1 SV=1	ATP-dependent RNA helicase SUPV3L1, mitochondrial	Supv3l1	5916.13	4526.07	10917.5	3021.22	1904.97	2522.81
Q9CR86	Q9CR86	sp|Q9CR86|CHSP1_MOUSE Calcium-regulated heat stable protein 1 OS=Mus musculus OX=10090 GN=Carhsp1 PE=1 SV=1	Calcium-regulated heat stable protein 1	Carhsp1	0	4752.28	2738.88	1222.97	615.261	773.553
P83093	P83093	sp|P83093|STIM2_MOUSE Stromal interaction molecule 2 OS=Mus musculus OX=10090 GN=Stim2 PE=1 SV=2	Stromal interaction molecule 2	Stim2	3618.85	4467.19	6268.77	2001.71	1277.64	1723.58
Q9CYN2	Q9CYN2	sp|Q9CYN2|SPCS2_MOUSE Signal peptidase complex subunit 2 OS=Mus musculus OX=10090 GN=Spcs2 PE=1 SV=1	Signal peptidase complex subunit 2	Spcs2	36149	36134.5	26830.3	14033.2	13375.1	7119.39
A2AGH6	A2AGH6-2;A2AGH6	sp|A2AGH6-2|MED12_MOUSE Isoform 2 of Mediator of RNA polymerase II transcription subunit 12 OS=Mus musculus OX=10090 GN=Med12;sp|A2AGH6|MED12_MOUSE Mediator of RNA polymerase II transcription subunit 12 OS=Mus musculus OX=10090 GN=Med12 PE=1 SV=1	Mediator of RNA polymerase II transcription subunit 12	Med12	1445.02	1243.05	1602.04	694.17	510.199	287.862
Q8C3P7	Q8C3P7;Q8C3P7-2	sp|Q8C3P7|MTA70_MOUSE N6-adenosine-methyltransferase subunit METTL3 OS=Mus musculus OX=10090 GN=Mettl3 PE=1 SV=2;sp|Q8C3P7-2|MTA70_MOUSE Isoform 2 of N6-adenosine-methyltransferase subunit METTL3 OS=Mus musculus OX=10090 GN=Mettl3	N6-adenosine-methyltransferase subunit METTL3	Mettl3	28670.2	31263.4	35412	13024.6	9340.83	10791.7
P32067	P32067	sp|P32067|LA_MOUSE Lupus La protein homolog OS=Mus musculus OX=10090 GN=Ssb PE=1 SV=1	Lupus La protein homolog	Ssb	751696	875781	994006	317750	237874	351383
Q9EQH4	Q9EQH4-2;Q9EQH4;Q9EQH4-3;Q9EQH4-4;Q9EQH4-5	sp|Q9EQH4-2|TAF8_MOUSE Isoform 2 of Transcription initiation factor TFIID subunit 8 OS=Mus musculus OX=10090 GN=Taf8;sp|Q9EQH4|TAF8_MOUSE Transcription initiation factor TFIID subunit 8 OS=Mus musculus OX=10090 GN=Taf8 PE=2 SV=1;sp|Q9EQH4-3|TAF8_MOUSE Isof	Transcription initiation factor TFIID subunit 8	Taf8	5803.72	4600.24	8715.46	2496.54	2108.11	2007.29
Q61712	Q61712	sp|Q61712|DNJC1_MOUSE DnaJ homolog subfamily C member 1 OS=Mus musculus OX=10090 GN=Dnajc1 PE=1 SV=1	DnaJ homolog subfamily C member 1	Dnajc1	9266.54	8943.43	9167.02	3788.28	3255.58	2422.75
Q61136	Q61136	sp|Q61136|PRP4B_MOUSE Serine/threonine-protein kinase PRP4 homolog OS=Mus musculus OX=10090 GN=Prpf4b PE=1 SV=3	Serine/threonine-protein kinase PRP4 homolog	Prpf4b	25684.8	37973.2	30951.1	13615	10792.7	8297.57
Q61081	Q61081	sp|Q61081|CDC37_MOUSE Hsp90 co-chaperone Cdc37 OS=Mus musculus OX=10090 GN=Cdc37 PE=1 SV=1	Hsp90 co-chaperone Cdc37;Hsp90 co-chaperone Cdc37, N-terminally processed	Cdc37	179731	318603	326159	110656	82787.6	91306.4
Q9JM14	Q9JM14	sp|Q9JM14|NT5C_MOUSE 5(3)-deoxyribonucleotidase, cytosolic type OS=Mus musculus OX=10090 GN=Nt5c PE=1 SV=1	5(3)-deoxyribonucleotidase, cytosolic type	Nt5c	146914	156043	207427	95127.9	40730.2	40337.3
Q9R1T2	Q9R1T2;Q9R1T2-2	sp|Q9R1T2|SAE1_MOUSE SUMO-activating enzyme subunit 1 OS=Mus musculus OX=10090 GN=Sae1 PE=1 SV=1;sp|Q9R1T2-2|SAE1_MOUSE Isoform 2 of SUMO-activating enzyme subunit 1 OS=Mus musculus OX=10090 GN=Sae1	SUMO-activating enzyme subunit 1;SUMO-activating enzyme subunit 1, N-terminally processed	Sae1	236511	313397	297018	96579.2	99033.6	96514.6
Q99K46	Q99K46	sp|Q99K46|UBP11_MOUSE Ubiquitin carboxyl-terminal hydrolase 11 OS=Mus musculus OX=10090 GN=Usp11 PE=1 SV=4	Ubiquitin carboxyl-terminal hydrolase 11	Usp11	795.9	0	649.336	257.464	117.021	123.42
Q9WU40	Q9WU40;Q9WU40-2	sp|Q9WU40|MAN1_MOUSE Inner nuclear membrane protein Man1 OS=Mus musculus OX=10090 GN=Lemd3 PE=1 SV=2;sp|Q9WU40-2|MAN1_MOUSE Isoform 2 of Inner nuclear membrane protein Man1 OS=Mus musculus OX=10090 GN=Lemd3	Inner nuclear membrane protein Man1	Lemd3	3287.5	3661.68	6687.23	1674.83	1750.52	1267.17
Q3TCX3	Q3TCX3;Q3TCX3-2;Q3TCX3-3	sp|Q3TCX3|KHDC4_MOUSE KH homology domain-containing protein 4 OS=Mus musculus OX=10090 GN=Khdc4 PE=1 SV=1;sp|Q3TCX3-2|KHDC4_MOUSE Isoform 2 of KH homology domain-containing protein 4 OS=Mus musculus OX=10090 GN=Khdc4;sp|Q3TCX3-3|KHDC4_MOUSE Isoform 3 of KH	UPF0469 protein KIAA0907	Kiaa0907	4233.64	1660.37	2791.99	1215.51	1059.74	712.155
Q9Z2G9	Q9Z2G9	sp|Q9Z2G9|HTAI2_MOUSE Oxidoreductase HTATIP2 OS=Mus musculus OX=10090 GN=Htatip2 PE=1 SV=3	Oxidoreductase HTATIP2	Htatip2	3214.33	4287.18	4819.59	1374.96	1029.69	1829.08
Q505F5	Q505F5	sp|Q505F5|LRC47_MOUSE Leucine-rich repeat-containing protein 47 OS=Mus musculus OX=10090 GN=Lrrc47 PE=1 SV=1	Leucine-rich repeat-containing protein 47	Lrrc47	115301	107514	143990	60246.5	36270.5	29340.7
Q60953	Q60953	sp|Q60953|PML_MOUSE Protein PML OS=Mus musculus OX=10090 GN=Pml PE=1 SV=3	Protein PML	Pml	53663.9	55816.5	64140.5	15962.5	22129	21478.9
Q3TIR1	Q3TIR1-3;Q3TIR1;Q3TIR1-2	sp|Q3TIR1-3|TPC13_MOUSE Isoform 3 of Trafficking protein particle complex subunit 13 OS=Mus musculus OX=10090 GN=Trappc13;sp|Q3TIR1|TPC13_MOUSE Trafficking protein particle complex subunit 13 OS=Mus musculus OX=10090 GN=Trappc13 PE=2 SV=1;sp|Q3TIR1-2|TPC13	Trafficking protein particle complex subunit 13	Trappc13	9265.48	6695.06	7702.29	3014.77	2357.06	2745.73
P59997	P59997	sp|P59997|KDM2A_MOUSE Lysine-specific demethylase 2A OS=Mus musculus OX=10090 GN=Kdm2a PE=1 SV=2	Lysine-specific demethylase 2A	Kdm2a	6577.41	6650.71	11639.3	3266.18	2838.66	2423.32
Q6NV83	Q6NV83-2;Q6NV83	sp|Q6NV83-2|SR140_MOUSE Isoform 2 of U2 snRNP-associated SURP motif-containing protein OS=Mus musculus OX=10090 GN=U2surp;sp|Q6NV83|SR140_MOUSE U2 snRNP-associated SURP motif-containing protein OS=Mus musculus OX=10090 GN=U2surp PE=1 SV=3	U2 snRNP-associated SURP motif-containing protein	U2surp	50157.5	38701.7	37218.2	13426.2	12389.9	17249.2
Q3UUV5	Q3UUV5	sp|Q3UUV5|SKAP1_MOUSE Src kinase-associated phosphoprotein 1 OS=Mus musculus OX=10090 GN=Skap1 PE=1 SV=1	Src kinase-associated phosphoprotein 1	Skap1	16957.2	18504	17218.2	6272.4	5501.26	6199.42
Q7TMI3	Q7TMI3;Q7TMI3-2	sp|Q7TMI3|UHRF2_MOUSE E3 ubiquitin-protein ligase UHRF2 OS=Mus musculus OX=10090 GN=Uhrf2 PE=1 SV=1;sp|Q7TMI3-2|UHRF2_MOUSE Isoform 2 of E3 ubiquitin-protein ligase UHRF2 OS=Mus musculus OX=10090 GN=Uhrf2	E3 ubiquitin-protein ligase UHRF2	Uhrf2	3247.04	3677.7	4130.08	1770.68	1162.18	835.391
P56399	P56399	sp|P56399|UBP5_MOUSE Ubiquitin carboxyl-terminal hydrolase 5 OS=Mus musculus OX=10090 GN=Usp5 PE=1 SV=1	Ubiquitin carboxyl-terminal hydrolase 5	Usp5	77933	72477.5	80887.5	27667.7	27466.5	23706.3
Q9WVS7	Q9WVS7;Q9WVS7-2;Q9WVS7-3	sp|Q9WVS7|MP2K5_MOUSE Dual specificity mitogen-activated protein kinase kinase 5 OS=Mus musculus OX=10090 GN=Map2k5 PE=1 SV=1;sp|Q9WVS7-2|MP2K5_MOUSE Isoform 2 of Dual specificity mitogen-activated protein kinase kinase 5 OS=Mus musculus OX=10090 GN=Map2k5	Dual specificity mitogen-activated protein kinase kinase 5	Map2k5	5685.93	5407.46	5454.83	2174.3	2350.09	1114.75
Q8BFP9	Q8BFP9	sp|Q8BFP9|PDK1_MOUSE [Pyruvate dehydrogenase (acetyl-transferring)] kinase isozyme 1, mitochondrial OS=Mus musculus OX=10090 GN=Pdk1 PE=1 SV=2	[Pyruvate dehydrogenase (acetyl-transferring)] kinase isozyme 1, mitochondrial	Pdk1	19336.6	21659.4	32664.3	8017.22	11513.2	5569.59
Q8VE88	Q8VE88-2;Q8VE88	sp|Q8VE88-2|F1142_MOUSE Isoform 2 of Protein FAM114A2 OS=Mus musculus OX=10090 GN=Fam114a2;sp|Q8VE88|F1142_MOUSE Protein FAM114A2 OS=Mus musculus OX=10090 GN=Fam114a2 PE=1 SV=2	Protein FAM114A2	Fam114a2	11140.9	10905.4	15604.6	4746.2	3568.58	4514.68
Q8BUM3	Q8BUM3	sp|Q8BUM3|PTN7_MOUSE Tyrosine-protein phosphatase non-receptor type 7 OS=Mus musculus OX=10090 GN=Ptpn7 PE=1 SV=1	Tyrosine-protein phosphatase non-receptor type 7	Ptpn7	11701.1	22650	26237	8860.44	5176.33	6602.38
P62996	P62996	sp|P62996|TRA2B_MOUSE Transformer-2 protein homolog beta OS=Mus musculus OX=10090 GN=Tra2b PE=1 SV=1	Transformer-2 protein homolog beta	Tra2b	499865	573585	521340	262757	169251	111160
P08775	P08775	sp|P08775|RPB1_MOUSE DNA-directed RNA polymerase II subunit RPB1 OS=Mus musculus OX=10090 GN=Polr2a PE=1 SV=3	DNA-directed RNA polymerase II subunit RPB1	Polr2a	51014.7	49103	66257.2	22597.2	17592.2	16374.7
Q8C547	Q8C547	sp|Q8C547|HTR5B_MOUSE HEAT repeat-containing protein 5B OS=Mus musculus OX=10090 GN=Heatr5b PE=1 SV=3	HEAT repeat-containing protein 5B	Heatr5b	2569.08	2483.64	3170	863.231	1259.34	672.428
P59999	P59999	sp|P59999|ARPC4_MOUSE Actin-related protein 2/3 complex subunit 4 OS=Mus musculus OX=10090 GN=Arpc4 PE=1 SV=3	Actin-related protein 2/3 complex subunit 4	Arpc4	507342	431962	914275	254527	200331	174725
Q9QZE5	Q9QZE5	sp|Q9QZE5|COPG1_MOUSE Coatomer subunit gamma-1 OS=Mus musculus OX=10090 GN=Copg1 PE=1 SV=1	Coatomer subunit gamma-1	Copg1	100796	127482	183516	57085.9	42140.1	40603.1
Q99LC3	Q99LC3	sp|Q99LC3|NDUAA_MOUSE NADH dehydrogenase [ubiquinone] 1 alpha subcomplex subunit 10, mitochondrial OS=Mus musculus OX=10090 GN=Ndufa10 PE=1 SV=1	NADH dehydrogenase [ubiquinone] 1 alpha subcomplex subunit 10, mitochondrial	Ndufa10	39411.4	35542.7	58583.5	21683.6	11328.7	12300.3
O88856	O88856	sp|O88856|TPST2_MOUSE Protein-tyrosine sulfotransferase 2 OS=Mus musculus OX=10090 GN=Tpst2 PE=1 SV=1	Protein-tyrosine sulfotransferase 2	Tpst2	437.516	376.14	346.604	135.372	126.134	132.042
Q8VI33	Q8VI33	sp|Q8VI33|TAF9_MOUSE Transcription initiation factor TFIID subunit 9 OS=Mus musculus OX=10090 GN=Taf9 PE=1 SV=1	Transcription initiation factor TFIID subunit 9	Taf9	2889.18	1075.24	1816.75	971.309	493.039	495.219
Q8K1J6	Q8K1J6	sp|Q8K1J6|TRNT1_MOUSE CCA tRNA nucleotidyltransferase 1, mitochondrial OS=Mus musculus OX=10090 GN=Trnt1 PE=1 SV=1	CCA tRNA nucleotidyltransferase 1, mitochondrial	Trnt1	165910	139618	120057	68038	47940.3	28207.4
O55022	O55022	sp|O55022|PGRC1_MOUSE Membrane-associated progesterone receptor component 1 OS=Mus musculus OX=10090 GN=Pgrmc1 PE=1 SV=4	Membrane-associated progesterone receptor component 1	Pgrmc1	21191.5	18048.1	23362.4	8592.48	6064.47	6518
Q69ZC8	Q69ZC8	sp|Q69ZC8|GPAM1_MOUSE GPALPP motifs-containing protein 1 OS=Mus musculus OX=10090 GN=Gpalpp1 PE=1 SV=2	GPALPP motifs-containing protein 1	Gpalpp1	28465.1	44413.6	44913.8	20898	9662.13	9249.85
Q80TJ7	Q80TJ7;Q80TJ7-3	sp|Q80TJ7|PHF8_MOUSE Histone lysine demethylase PHF8 OS=Mus musculus OX=10090 GN=Phf8 PE=1 SV=2;sp|Q80TJ7-3|PHF8_MOUSE Isoform 3 of Histone lysine demethylase PHF8 OS=Mus musculus OX=10090 GN=Phf8	Histone lysine demethylase PHF8	Phf8	5372.92	4260.68	4632.93	2100.96	1197.69	1518.97
P47758	P47758	sp|P47758|SRPRB_MOUSE Signal recognition particle receptor subunit beta OS=Mus musculus OX=10090 GN=Srprb PE=1 SV=1	Signal recognition particle receptor subunit beta	Srprb	168468	157513	211385	72695.6	55518.6	53238.8
Q8BRT1	Q8BRT1	sp|Q8BRT1|CLAP2_MOUSE CLIP-associating protein 2 OS=Mus musculus OX=10090 GN=Clasp2 PE=1 SV=1	CLIP-associating protein 2	Clasp2	18360.5	16102.2	13519.6	6454.38	5541.57	4199.67
P10711	P10711	sp|P10711|TCEA1_MOUSE Transcription elongation factor A protein 1 OS=Mus musculus OX=10090 GN=Tcea1 PE=1 SV=2	Transcription elongation factor A protein 1	Tcea1	132378	137671	155201	53240.7	44009.4	46090.2
Q9JKK1	Q9JKK1-2;Q9JKK1	sp|Q9JKK1-2|STX6_MOUSE Isoform 2 of Syntaxin-6 OS=Mus musculus OX=10090 GN=Stx6;sp|Q9JKK1|STX6_MOUSE Syntaxin-6 OS=Mus musculus OX=10090 GN=Stx6 PE=1 SV=1	Syntaxin-6	Stx6	23453.6	23907	25935	11188.1	6437.76	7066.12
Q69ZR2	Q69ZR2	sp|Q69ZR2|HECD1_MOUSE E3 ubiquitin-protein ligase HECTD1 OS=Mus musculus OX=10090 GN=Hectd1 PE=1 SV=2	E3 ubiquitin-protein ligase HECTD1	Hectd1	12183.7	14073.7	12837.5	4230.92	4025.75	4899.27
Q99LB6	Q99LB6	sp|Q99LB6|MAT2B_MOUSE Methionine adenosyltransferase 2 subunit beta OS=Mus musculus OX=10090 GN=Mat2b PE=1 SV=1	Methionine adenosyltransferase 2 subunit beta	Mat2b	31338.6	23532.3	44074	15930.1	11356.6	5904.69
B2RXC1	B2RXC1	sp|B2RXC1|TPC11_MOUSE Trafficking protein particle complex subunit 11 OS=Mus musculus OX=10090 GN=Trappc11 PE=1 SV=1	Trafficking protein particle complex subunit 11	Trappc11	3224.19	4429.34	5088.63	1147.4	1432.78	1692.59
Q3TDN2	Q3TDN2;Q3TDN2-2	sp|Q3TDN2|FAF2_MOUSE FAS-associated factor 2 OS=Mus musculus OX=10090 GN=Faf2 PE=1 SV=2;sp|Q3TDN2-2|FAF2_MOUSE Isoform 2 of FAS-associated factor 2 OS=Mus musculus OX=10090 GN=Faf2	FAS-associated factor 2	Faf2	45866.4	46682.2	66512.4	21317.5	15807.6	16054.7
Q8QZS1	Q8QZS1	sp|Q8QZS1|HIBCH_MOUSE 3-hydroxyisobutyryl-CoA hydrolase, mitochondrial OS=Mus musculus OX=10090 GN=Hibch PE=1 SV=1	3-hydroxyisobutyryl-CoA hydrolase, mitochondrial	Hibch	19580.5	29659.3	28947.3	8185.76	10224.9	7719.3
Q60931	Q60931	sp|Q60931|VDAC3_MOUSE Voltage-dependent anion-selective channel protein 3 OS=Mus musculus OX=10090 GN=Vdac3 PE=1 SV=1	Voltage-dependent anion-selective channel protein 3	Vdac3	336857	304687	399342	142967	88946.3	115780
Q8R001	Q8R001;Q8R001-2	sp|Q8R001|MARE2_MOUSE Microtubule-associated protein RP/EB family member 2 OS=Mus musculus OX=10090 GN=Mapre2 PE=1 SV=1;sp|Q8R001-2|MARE2_MOUSE Isoform 2 of Microtubule-associated protein RP/EB family member 2 OS=Mus musculus OX=10090 GN=Mapre2	Microtubule-associated protein RP/EB family member 2	Mapre2	17123.2	14035.2	19793.9	6439.29	5548.9	5027.38
Q9CR00	Q9CR00	sp|Q9CR00|PSMD9_MOUSE 26S proteasome non-ATPase regulatory subunit 9 OS=Mus musculus OX=10090 GN=Psmd9 PE=1 SV=1	26S proteasome non-ATPase regulatory subunit 9	Psmd9	99572.5	76589.6	99515	42775.1	21704.8	27513.4
Q9DC48	Q9DC48	sp|Q9DC48|PRP17_MOUSE Pre-mRNA-processing factor 17 OS=Mus musculus OX=10090 GN=Cdc40 PE=2 SV=1	Pre-mRNA-processing factor 17	Cdc40	36252.8	47382.5	46385.5	17094.3	13745.8	12482.3
Q91W52	Q91W52;Q91W52-2	sp|Q91W52|TMM19_MOUSE Transmembrane protein 19 OS=Mus musculus OX=10090 GN=Tmem19 PE=1 SV=1;sp|Q91W52-2|TMM19_MOUSE Isoform 2 of Transmembrane protein 19 OS=Mus musculus OX=10090 GN=Tmem19	Transmembrane protein 19	Tmem19	8062.16	7711.47	4364.83	2264.87	2404.25	2039.12
Q9D787	Q9D787	sp|Q9D787|PPIL2_MOUSE RING-type E3 ubiquitin-protein ligase PPIL2 OS=Mus musculus OX=10090 GN=Ppil2 PE=1 SV=2	Peptidyl-prolyl cis-trans isomerase-like 2	Ppil2	52159.1	57359.7	55085.1	24091.7	17315.6	13394.3
Q811U4	Q811U4	sp|Q811U4|MFN1_MOUSE Mitofusin-1 OS=Mus musculus OX=10090 GN=Mfn1 PE=1 SV=3	Mitofusin-1	Mfn1	2362.91	2357.56	2736.73	1059.28	788.931	633.031
Q9WUR2	Q9WUR2-2;Q9WUR2	sp|Q9WUR2-2|ECI2_MOUSE Isoform 2 of Enoyl-CoA delta isomerase 2, mitochondrial OS=Mus musculus OX=10090 GN=Eci2;sp|Q9WUR2|ECI2_MOUSE Enoyl-CoA delta isomerase 2, mitochondrial OS=Mus musculus OX=10090 GN=Eci2 PE=1 SV=2	Enoyl-CoA delta isomerase 2, mitochondrial	Eci2	4934.83	4991.76	3809.92	1914.5	1036.08	1615.93
Q9ES74	Q9ES74	sp|Q9ES74|NEK7_MOUSE Serine/threonine-protein kinase Nek7 OS=Mus musculus OX=10090 GN=Nek7 PE=1 SV=1	Serine/threonine-protein kinase Nek7	Nek7	29719.7	31542	35499	12624.2	9777.53	9751.3
Q8BVU0	Q8BVU0	sp|Q8BVU0|LRCH3_MOUSE Leucine-rich repeat and calponin homology domain-containing protein 3 OS=Mus musculus OX=10090 GN=Lrch3 PE=1 SV=3	Leucine-rich repeat and calponin homology domain-containing protein 3	Lrch3	4057.52	2544.03	4225.65	1572.51	1159.82	865.298
Q9R020	Q9R020;Q9R020-2	sp|Q9R020|ZRAB2_MOUSE Zinc finger Ran-binding domain-containing protein 2 OS=Mus musculus OX=10090 GN=Zranb2 PE=1 SV=2;sp|Q9R020-2|ZRAB2_MOUSE Isoform 2 of Zinc finger Ran-binding domain-containing protein 2 OS=Mus musculus OX=10090 GN=Zranb2	Zinc finger Ran-binding domain-containing protein 2	Zranb2	166406	119274	141959	63848.6	44146.7	33998.5
Q05CL8	Q05CL8	sp|Q05CL8|LARP7_MOUSE La-related protein 7 OS=Mus musculus OX=10090 GN=Larp7 PE=1 SV=2	La-related protein 7	Larp7	106258	102308	89440.6	33145.1	35637.4	29855.7
Q9DCW4	Q9DCW4	sp|Q9DCW4|ETFB_MOUSE Electron transfer flavoprotein subunit beta OS=Mus musculus OX=10090 GN=Etfb PE=1 SV=3	Electron transfer flavoprotein subunit beta	Etfb	174832	278031	293596	121484	57698.5	67534.7
Q9JKC8	Q9JKC8	sp|Q9JKC8|AP3M1_MOUSE AP-3 complex subunit mu-1 OS=Mus musculus OX=10090 GN=Ap3m1 PE=1 SV=1	AP-3 complex subunit mu-1	Ap3m1	27728.7	27271.5	28769.5	9691.73	9755.6	8224.61
Q3UPL0	Q3UPL0;Q3UPL0-2	sp|Q3UPL0|SC31A_MOUSE Protein transport protein Sec31A OS=Mus musculus OX=10090 GN=Sec31a PE=1 SV=2;sp|Q3UPL0-2|SC31A_MOUSE Isoform 2 of Protein transport protein Sec31A OS=Mus musculus OX=10090 GN=Sec31a	Protein transport protein Sec31A	Sec31a	45419.8	50422.2	59531	22349.7	15728.6	13221.3
Q9DB25	Q9DB25	sp|Q9DB25|ALG5_MOUSE Dolichyl-phosphate beta-glucosyltransferase OS=Mus musculus OX=10090 GN=Alg5 PE=1 SV=1	Dolichyl-phosphate beta-glucosyltransferase	Alg5	46287.8	50250.8	55382.7	24868.4	14579.8	10689.4
O09117	O09117-2;O09117	sp|O09117-2|SYPL1_MOUSE Isoform 2 of Synaptophysin-like protein 1 OS=Mus musculus OX=10090 GN=Sypl1;sp|O09117|SYPL1_MOUSE Synaptophysin-like protein 1 OS=Mus musculus OX=10090 GN=Sypl1 PE=1 SV=2	Synaptophysin-like protein 1	Sypl1	41166.3	36018.8	40108.5	11228.1	14466.5	12996.7
O35551	O35551-3;O35551;O35551-6;O35551-2;O35551-5	sp|O35551-3|RABE1_MOUSE Isoform 3 of Rab GTPase-binding effector protein 1 OS=Mus musculus OX=10090 GN=Rabep1;sp|O35551|RABE1_MOUSE Rab GTPase-binding effector protein 1 OS=Mus musculus OX=10090 GN=Rabep1 PE=1 SV=2;sp|O35551-6|RABE1_MOUSE Isoform 6 of Rab	Rab GTPase-binding effector protein 1	Rabep1	5343.95	5665.15	5206.23	2292.19	1802.09	1250.62
O55201	O55201;O55201-2	sp|O55201|SPT5H_MOUSE Transcription elongation factor SPT5 OS=Mus musculus OX=10090 GN=Supt5h PE=1 SV=1;sp|O55201-2|SPT5H_MOUSE Isoform 2 of Transcription elongation factor SPT5 OS=Mus musculus OX=10090 GN=Supt5h	Transcription elongation factor SPT5	Supt5h	176663	182597	192462	66800.2	56741.8	58053.1
Q9CQR6	Q9CQR6	sp|Q9CQR6|PPP6_MOUSE Serine/threonine-protein phosphatase 6 catalytic subunit OS=Mus musculus OX=10090 GN=Ppp6c PE=1 SV=1	Serine/threonine-protein phosphatase 6 catalytic subunit;Serine/threonine-protein phosphatase 6 catalytic subunit, N-terminally processed	Ppp6c	59161.5	55158.5	82113.2	20523.2	27251.8	16878.6
Q3UVK0	Q3UVK0	sp|Q3UVK0|ERMP1_MOUSE Endoplasmic reticulum metallopeptidase 1 OS=Mus musculus OX=10090 GN=Ermp1 PE=1 SV=2	Endoplasmic reticulum metallopeptidase 1	Ermp1	4705.28	5768.74	5421.3	2102.29	926.292	2201.23
Q8BLR5	Q8BLR5	sp|Q8BLR5|PSD4_MOUSE PH and SEC7 domain-containing protein 4 OS=Mus musculus OX=10090 GN=Psd4 PE=1 SV=1	PH and SEC7 domain-containing protein 4	Psd4	9981.54	13863.4	7993.53	5456.66	2193.19	2823.11
Q03265	Q03265	sp|Q03265|ATPA_MOUSE ATP synthase subunit alpha, mitochondrial OS=Mus musculus OX=10090 GN=Atp5f1a PE=1 SV=1	ATP synthase subunit alpha, mitochondrial	Atp5a1	1.96133e+06	2.01724e+06	2.42473e+06	755191	754603	594535
Q99LI2	Q99LI2	sp|Q99LI2|CLCC1_MOUSE Chloride channel CLIC-like protein 1 OS=Mus musculus OX=10090 GN=Clcc1 PE=1 SV=1	Chloride channel CLIC-like protein 1	Clcc1	18604.5	21794.1	10326	7440.89	5010.81	4215.94
Q61214	Q61214	sp|Q61214|DYR1A_MOUSE Dual specificity tyrosine-phosphorylation-regulated kinase 1A OS=Mus musculus OX=10090 GN=Dyrk1a PE=1 SV=1	Dual specificity tyrosine-phosphorylation-regulated kinase 1A	Dyrk1a	6672.42	4602.85	5999.03	2355.86	2139.5	1173.09
Q6PGG2	Q6PGG2;Q6PGG2-2	sp|Q6PGG2|GMIP_MOUSE GEM-interacting protein OS=Mus musculus OX=10090 GN=Gmip PE=1 SV=1;sp|Q6PGG2-2|GMIP_MOUSE Isoform 2 of GEM-interacting protein OS=Mus musculus OX=10090 GN=Gmip	GEM-interacting protein	Gmip	14245.9	14326.5	13259.3	4980.94	4459.08	4275.32
P52825	P52825	sp|P52825|CPT2_MOUSE Carnitine O-palmitoyltransferase 2, mitochondrial OS=Mus musculus OX=10090 GN=Cpt2 PE=1 SV=2	Carnitine O-palmitoyltransferase 2, mitochondrial	Cpt2	11523.5	10626.8	16237.7	4002.45	5279.9	3302.98
F8VQ05	F8VQ05	tr|F8VQ05|F8VQ05_MOUSE FRY-like transcription coactivator OS=Mus musculus OX=10090 GN=Fryl PE=1 SV=1		Fryl	2060.46	2525.98	3233.97	818.732	795.543	947.992
Q3UM45	Q3UM45	sp|Q3UM45|PP1R7_MOUSE Protein phosphatase 1 regulatory subunit 7 OS=Mus musculus OX=10090 GN=Ppp1r7 PE=1 SV=2	Protein phosphatase 1 regulatory subunit 7	Ppp1r7	64899.5	50866.5	78720	19747	11722.1	32214.2
Q80T69	Q80T69	sp|Q80T69|RSBN1_MOUSE Lysine-specific demethylase 9 OS=Mus musculus OX=10090 GN=Rsbn1 PE=1 SV=3	Round spermatid basic protein 1	Rsbn1	5702.52	6468.66	11343.4	3948.79	1886.01	1858.23
Q64378	Q64378	sp|Q64378|FKBP5_MOUSE Peptidyl-prolyl cis-trans isomerase FKBP5 OS=Mus musculus OX=10090 GN=Fkbp5 PE=1 SV=1	Peptidyl-prolyl cis-trans isomerase FKBP5;Peptidyl-prolyl cis-trans isomerase FKBP5, N-terminally processed	Fkbp5	176217	172648	175735	55332	62458.1	53623.1
Q3UJB0	Q3UJB0	tr|Q3UJB0|Q3UJB0_MOUSE Splicing factor 3b, subunit 2 OS=Mus musculus OX=10090 GN=Sf3b2 PE=1 SV=1		Sf3b2	401303	374830	424619	164812	126019	101507
Q9CYA6	Q9CYA6	sp|Q9CYA6|ZCHC8_MOUSE Zinc finger CCHC domain-containing protein 8 OS=Mus musculus OX=10090 GN=Zcchc8 PE=1 SV=3	Zinc finger CCHC domain-containing protein 8	Zcchc8	10029.2	6722.19	9631.37	4015.6	2276.42	2304.31
O70310	O70310	sp|O70310|NMT1_MOUSE Glycylpeptide N-tetradecanoyltransferase 1 OS=Mus musculus OX=10090 GN=Nmt1 PE=1 SV=1	Glycylpeptide N-tetradecanoyltransferase 1	Nmt1	99024.1	125678	174543	55203.5	41089.8	33720.4
Q8BH95	Q8BH95	sp|Q8BH95|ECHM_MOUSE Enoyl-CoA hydratase, mitochondrial OS=Mus musculus OX=10090 GN=Echs1 PE=1 SV=1	Enoyl-CoA hydratase, mitochondrial	Echs1	59877.6	73154	64235.4	25414.1	18455	20308.2
Q6NVF4	Q6NVF4	sp|Q6NVF4|HELB_MOUSE DNA helicase B OS=Mus musculus OX=10090 GN=Helb PE=1 SV=2	DNA helicase B	Helb	6005.93	10591.5	9401.76	3803.36	2718.72	1922.34
Q9CQE1	Q9CQE1	sp|Q9CQE1|NPS3B_MOUSE Protein NipSnap homolog 3B OS=Mus musculus OX=10090 GN=Nipsnap3b PE=1 SV=1	Protein NipSnap homolog 3B	Nipsnap3b	20429.9	31076	37670	12685	8526.43	7740.31
Q62406	Q62406;Q62406-2	sp|Q62406|IRAK1_MOUSE Interleukin-1 receptor-associated kinase 1 OS=Mus musculus OX=10090 GN=Irak1 PE=1 SV=3;sp|Q62406-2|IRAK1_MOUSE Isoform 2 of Interleukin-1 receptor-associated kinase 1 OS=Mus musculus OX=10090 GN=Irak1	Interleukin-1 receptor-associated kinase 1	Irak1	641.76	0	558.073	180.904	208.379	0
Q60872	Q60872	sp|Q60872|IF1A_MOUSE Eukaryotic translation initiation factor 1A OS=Mus musculus OX=10090 GN=Eif1a PE=2 SV=3	Eukaryotic translation initiation factor 1A	Eif1a	579223	941079	465220	174605	241382	227353
Q9D8Z1	Q9D8Z1	sp|Q9D8Z1|ASCC1_MOUSE Activating signal cointegrator 1 complex subunit 1 OS=Mus musculus OX=10090 GN=Ascc1 PE=1 SV=1	Activating signal cointegrator 1 complex subunit 1	Ascc1	2597.28	2167.07	5650.81	1574.33	1145.56	653.196
Q6PAV2	Q6PAV2-2;Q6PAV2	sp|Q6PAV2-2|HERC4_MOUSE Isoform 2 of Probable E3 ubiquitin-protein ligase HERC4 OS=Mus musculus OX=10090 GN=Herc4;sp|Q6PAV2|HERC4_MOUSE Probable E3 ubiquitin-protein ligase HERC4 OS=Mus musculus OX=10090 GN=Herc4 PE=1 SV=2	Probable E3 ubiquitin-protein ligase HERC4	Herc4	12292.8	14555.4	11824.5	5219.53	3080.9	4222.68
Q9DC69	Q9DC69	sp|Q9DC69|NDUA9_MOUSE NADH dehydrogenase [ubiquinone] 1 alpha subcomplex subunit 9, mitochondrial OS=Mus musculus OX=10090 GN=Ndufa9 PE=1 SV=2	NADH dehydrogenase [ubiquinone] 1 alpha subcomplex subunit 9, mitochondrial	Ndufa9	26628.7	22211	39219	8073.37	10114.6	10317.5
P63154	P63154	sp|P63154|CRNL1_MOUSE Crooked neck-like protein 1 OS=Mus musculus OX=10090 GN=Crnkl1 PE=1 SV=1	Crooked neck-like protein 1	Crnkl1	24280.8	25491.8	32307.7	7496.89	6923.73	12102.4
Q80U58-2	Q80U58-2	sp|Q80U58-2|PUM2_MOUSE Isoform 2 of Pumilio homolog 2 OS=Mus musculus OX=10090 GN=Pum2	Pumilio homolog 2	Pum2	1129.84	1743.45	1501.79	600.559	464.543	348.292
P50136	P50136	sp|P50136|ODBA_MOUSE 2-oxoisovalerate dehydrogenase subunit alpha, mitochondrial OS=Mus musculus OX=10090 GN=Bckdha PE=1 SV=1	2-oxoisovalerate dehydrogenase subunit alpha, mitochondrial	Bckdha	1005.5	1288.92	599.61	512.143	240.246	182.275
O89098	O89098	sp|O89098|CYTF_MOUSE Cystatin-F OS=Mus musculus OX=10090 GN=Cst7 PE=2 SV=1	Cystatin-F	Cst7	2336.15	1745.29	2881.46	984.753	446.003	814.39
Q6PIJ4	Q6PIJ4	sp|Q6PIJ4|NFRKB_MOUSE Nuclear factor related to kappa-B-binding protein OS=Mus musculus OX=10090 GN=Nfrkb PE=1 SV=1	Nuclear factor related to kappa-B-binding protein	Nfrkb	2115.82	1910	1436.73	609.717	702.594	448.564
Q8BIZ6	Q8BIZ6	sp|Q8BIZ6|SNIP1_MOUSE Smad nuclear-interacting protein 1 OS=Mus musculus OX=10090 GN=Snip1 PE=1 SV=1	Smad nuclear-interacting protein 1	Snip1	19233.2	22214.3	24049.8	7079.4	7389.16	6618.12
Q9QYB1	Q9QYB1	sp|Q9QYB1|CLIC4_MOUSE Chloride intracellular channel protein 4 OS=Mus musculus OX=10090 GN=Clic4 PE=1 SV=3	Chloride intracellular channel protein 4	Clic4	131980	131939	177708	69326.1	30462.5	42099.8
Q6ZWM4	Q6ZWM4	sp|Q6ZWM4|LSM8_MOUSE U6 snRNA-associated Sm-like protein LSm8 OS=Mus musculus OX=10090 GN=Lsm8 PE=1 SV=3	U6 snRNA-associated Sm-like protein LSm8	Lsm8	661663	840635	889380	281497	264741	221978
Q6VN19	Q6VN19	sp|Q6VN19|RBP10_MOUSE Ran-binding protein 10 OS=Mus musculus OX=10090 GN=Ranbp10 PE=1 SV=2	Ran-binding protein 10	Ranbp10	7018.09	6877.61	7738.36	2285.62	2232.56	2430.52
Q3UQN2	Q3UQN2;Q3UQN2-2;Q3UQN2-3	sp|Q3UQN2|FCHO2_MOUSE F-BAR domain only protein 2 OS=Mus musculus OX=10090 GN=Fcho2 PE=1 SV=1;sp|Q3UQN2-2|FCHO2_MOUSE Isoform 2 of F-BAR domain only protein 2 OS=Mus musculus OX=10090 GN=Fcho2;sp|Q3UQN2-3|FCHO2_MOUSE Isoform 3 of F-BAR domain only protein	F-BAR domain only protein 2	Fcho2	677.977	1037.58	1342.12	406.63	326.142	248.697
A2RTL5	A2RTL5	sp|A2RTL5|RSRC2_MOUSE Arginine/serine-rich coiled-coil protein 2 OS=Mus musculus OX=10090 GN=Rsrc2 PE=2 SV=1	Arginine/serine-rich coiled-coil protein 2	Rsrc2	23011.3	20880.9	21015.4	8198.12	6824.08	5786.1
Q68FD5	Q68FD5	sp|Q68FD5|CLH1_MOUSE Clathrin heavy chain 1 OS=Mus musculus OX=10090 GN=Cltc PE=1 SV=3	Clathrin heavy chain 1	Cltc	346401	360927	414351	139353	119671	100558
Q924M7	Q924M7	sp|Q924M7|MPI_MOUSE Mannose-6-phosphate isomerase OS=Mus musculus OX=10090 GN=Mpi PE=1 SV=1	Mannose-6-phosphate isomerase	Mpi	8546.1	6925.82	8601.58	3796.08	2491.16	1428.22
Q80TQ2	Q80TQ2;Q80TQ2-2	sp|Q80TQ2|CYLD_MOUSE Ubiquitin carboxyl-terminal hydrolase CYLD OS=Mus musculus OX=10090 GN=Cyld PE=1 SV=2;sp|Q80TQ2-2|CYLD_MOUSE Isoform 1 of Ubiquitin carboxyl-terminal hydrolase CYLD OS=Mus musculus OX=10090 GN=Cyld	Ubiquitin carboxyl-terminal hydrolase CYLD	Cyld	4477.25	5399.08	3985.37	2092.84	1435.92	903.617
Q61191	Q61191	sp|Q61191|HCFC1_MOUSE Host cell factor 1 OS=Mus musculus OX=10090 GN=Hcfc1 PE=1 SV=2	Host cell factor 1;HCF N-terminal chain 1;HCF N-terminal chain 2;HCF N-terminal chain 3;HCF N-terminal chain 4;HCF N-terminal chain 5;HCF N-terminal chain 6;HCF C-terminal chain 1;HCF C-terminal chain 2;HCF C-terminal chain 3;HCF C-terminal chain 4;HCF C-terminal chain 5;HCF C-terminal chain 6	Hcfc1	40953.3	44195.4	49808.2	15129	15680.9	12327.1
P39749	P39749	sp|P39749|FEN1_MOUSE Flap endonuclease 1 OS=Mus musculus OX=10090 GN=Fen1 PE=1 SV=1	Flap endonuclease 1	Fen1	298000	193240	219401	101855	68964.9	56146.6
P35235	P35235;P35235-2	sp|P35235|PTN11_MOUSE Tyrosine-protein phosphatase non-receptor type 11 OS=Mus musculus OX=10090 GN=Ptpn11 PE=1 SV=2;sp|P35235-2|PTN11_MOUSE Isoform 2 of Tyrosine-protein phosphatase non-receptor type 11 OS=Mus musculus OX=10090 GN=Ptpn11	Tyrosine-protein phosphatase non-receptor type 11	Ptpn11	26615.9	37728.1	30293.1	10565.3	9793.45	9815.78
Q8C050	Q8C050-2;Q8C050	sp|Q8C050-2|KS6A5_MOUSE Isoform 1 of Ribosomal protein S6 kinase alpha-5 OS=Mus musculus OX=10090 GN=Rps6ka5;sp|Q8C050|KS6A5_MOUSE Ribosomal protein S6 kinase alpha-5 OS=Mus musculus OX=10090 GN=Rps6ka5 PE=1 SV=2	Ribosomal protein S6 kinase alpha-5	Rps6ka5	925.945	1370.7	1033.15	431.278	226.65	402.777
Q9WVL3	Q9WVL3;Q9WVL3-2	sp|Q9WVL3|S12A7_MOUSE Solute carrier family 12 member 7 OS=Mus musculus OX=10090 GN=Slc12a7 PE=1 SV=1;sp|Q9WVL3-2|S12A7_MOUSE Isoform 2 of Solute carrier family 12 member 7 OS=Mus musculus OX=10090 GN=Slc12a7	Solute carrier family 12 member 7	Slc12a7	7575.12	7034.51	6146.85	3115.24	1979.84	1516.68
Q5SVQ0	Q5SVQ0-4;Q5SVQ0-2;Q5SVQ0-3;Q5SVQ0;Q5SVQ0-5	sp|Q5SVQ0-4|KAT7_MOUSE Isoform 4 of Histone acetyltransferase KAT7 OS=Mus musculus OX=10090 GN=Kat7;sp|Q5SVQ0-2|KAT7_MOUSE Isoform 2 of Histone acetyltransferase KAT7 OS=Mus musculus OX=10090 GN=Kat7;sp|Q5SVQ0-3|KAT7_MOUSE Isoform 3 of Histone acetyltransf	Histone acetyltransferase KAT7	Kat7	32293.8	39744.9	48374.3	13981.4	12254.3	12107
A2AL36	A2AL36	sp|A2AL36|CNTRL_MOUSE Centriolin OS=Mus musculus OX=10090 GN=Cntrl PE=1 SV=2	Centriolin	Cntrl	1486.43	1871.07	2374.6	902.987	564.269	357.332
Q9CQZ0	Q9CQZ0;Q9CQZ0-2	sp|Q9CQZ0|ORML2_MOUSE ORM1-like protein 2 OS=Mus musculus OX=10090 GN=Ormdl2 PE=1 SV=1;sp|Q9CQZ0-2|ORML2_MOUSE Isoform 2 of ORM1-like protein 2 OS=Mus musculus OX=10090 GN=Ormdl2	ORM1-like protein 2	Ormdl2	6425.23	6333.5	6000.02	2305.49	1465.62	2195.64
Q91VC3	Q91VC3	sp|Q91VC3|IF4A3_MOUSE Eukaryotic initiation factor 4A-III OS=Mus musculus OX=10090 GN=Eif4a3 PE=1 SV=3	Eukaryotic initiation factor 4A-III;Eukaryotic initiation factor 4A-III, N-terminally processed	Eif4a3	1.09353e+06	968802	1.09071e+06	384737	311081	306240
Q5SU73	Q5SU73	sp|Q5SU73|COIL_MOUSE Coilin OS=Mus musculus OX=10090 GN=Coil PE=1 SV=1	Coilin	Coil	17803.7	10301.7	8253.68	5505.34	2321.43	3723.92
P35585	P35585	sp|P35585|AP1M1_MOUSE AP-1 complex subunit mu-1 OS=Mus musculus OX=10090 GN=Ap1m1 PE=1 SV=3	AP-1 complex subunit mu-1	Ap1m1	158530	163427	140470	64235.7	41507.1	41082.6
Q8CHY6	Q8CHY6	sp|Q8CHY6|P66A_MOUSE Transcriptional repressor p66 alpha OS=Mus musculus OX=10090 GN=Gatad2a PE=1 SV=2	Transcriptional repressor p66 alpha	Gatad2a	39401	31919.1	46652.6	13678	13244.3	10519.9
Q91YN0	Q91YN0	sp|Q91YN0|CL004_MOUSE Protein C12orf4 homolog OS=Mus musculus OX=10090 GN=D6Wsu163e PE=1 SV=1	Protein C12orf4 homolog	D6Wsu163e	1645.91	2046.86	1611.24	736.946	477.181	466.609
Q9CR09	Q9CR09	sp|Q9CR09|UFC1_MOUSE Ubiquitin-fold modifier-conjugating enzyme 1 OS=Mus musculus OX=10090 GN=Ufc1 PE=1 SV=1	Ubiquitin-fold modifier-conjugating enzyme 1	Ufc1	11934.2	10403.6	12800.2	4304.16	2316.08	4512.24
Q8VBZ3	Q8VBZ3	sp|Q8VBZ3|CLPT1_MOUSE Cleft lip and palate transmembrane protein 1 homolog OS=Mus musculus OX=10090 GN=Clptm1 PE=1 SV=1	Cleft lip and palate transmembrane protein 1 homolog	Clptm1	43371.8	46860.5	49895.8	17225	13726.3	13441.8
P33215	P33215;P33215-2	sp|P33215|NEDD1_MOUSE Protein NEDD1 OS=Mus musculus OX=10090 GN=Nedd1 PE=1 SV=2;sp|P33215-2|NEDD1_MOUSE Isoform 2 of Protein NEDD1 OS=Mus musculus OX=10090 GN=Nedd1	Protein NEDD1	Nedd1	12103	13737.9	14986.1	5968.03	3758.24	3197.28
Q80U87	Q80U87	sp|Q80U87|UBP8_MOUSE Ubiquitin carboxyl-terminal hydrolase 8 OS=Mus musculus OX=10090 GN=Usp8 PE=1 SV=2	Ubiquitin carboxyl-terminal hydrolase 8	Usp8	6103.58	5257.47	5766.58	2297.97	2040.44	1080.43
C0HKD9	C0HKD9;C0HKD8	sp|C0HKD9|MFA1B_MOUSE Microfibrillar-associated protein 1B OS=Mus musculus OX=10090 GN=Mfap1b PE=1 SV=1;sp|C0HKD8|MFA1A_MOUSE Microfibrillar-associated protein 1A OS=Mus musculus OX=10090 GN=Mfap1a PE=1 SV=1			135748	127466	111823	54633.7	32413.7	31428.4
Q6P4T2	Q6P4T2	sp|Q6P4T2|U520_MOUSE U5 small nuclear ribonucleoprotein 200 kDa helicase OS=Mus musculus OX=10090 GN=Snrnp200 PE=1 SV=1	U5 small nuclear ribonucleoprotein 200 kDa helicase	Snrnp200	180534	178606	201746	68535.1	56243.5	52249.5
Q8VDV8	Q8VDV8	sp|Q8VDV8|MITD1_MOUSE MIT domain-containing protein 1 OS=Mus musculus OX=10090 GN=Mitd1 PE=1 SV=1	MIT domain-containing protein 1	Mitd1	7215.22	15725.7	11375.9	3518.18	2386.16	4919.84
P58501	P58501	sp|P58501|PAXB1_MOUSE PAX3- and PAX7-binding protein 1 OS=Mus musculus OX=10090 GN=Paxbp1 PE=1 SV=3	PAX3- and PAX7-binding protein 1	Paxbp1	9232.66	12234.8	14499.1	5254.54	3162.36	2921.15
Q5SV85	Q5SV85;Q5SV85-2	sp|Q5SV85|SYNRG_MOUSE Synergin gamma OS=Mus musculus OX=10090 GN=Synrg PE=1 SV=1;sp|Q5SV85-2|SYNRG_MOUSE Isoform 2 of Synergin gamma OS=Mus musculus OX=10090 GN=Synrg	Synergin gamma	Synrg	1741.43	1239.37	1951.87	548.537	665.298	340.599
P29352	P29352	sp|P29352|PTN22_MOUSE Tyrosine-protein phosphatase non-receptor type 22 OS=Mus musculus OX=10090 GN=Ptpn22 PE=1 SV=1	Tyrosine-protein phosphatase non-receptor type 22	Ptpn22	2824.8	4526.13	4065.38	986.652	1256.63	1353.31
Q9D0L7	Q9D0L7;Q9D0L7-2	sp|Q9D0L7|ARM10_MOUSE Armadillo repeat-containing protein 10 OS=Mus musculus OX=10090 GN=Armc10 PE=1 SV=1;sp|Q9D0L7-2|ARM10_MOUSE Isoform 2 of Armadillo repeat-containing protein 10 OS=Mus musculus OX=10090 GN=Armc10	Armadillo repeat-containing protein 10	Armc10	28147.9	25815.5	24331.1	9490.57	7017.58	8152.63
P42209	P42209	sp|P42209|SEPT1_MOUSE Septin-1 OS=Mus musculus OX=10090 GN=Septin1 PE=1 SV=2	Septin-1	2001-09-01	872681	417246	1.11354e+06	333275	241441	180314
B9EJ80	B9EJ80	sp|B9EJ80|PDZD8_MOUSE PDZ domain-containing protein 8 OS=Mus musculus OX=10090 GN=Pdzd8 PE=1 SV=1		Pdzd8	2724.24	2722.43	1988.33	957.993	966.893	409.991
Q8VE70	Q8VE70	sp|Q8VE70|PDC10_MOUSE Programmed cell death protein 10 OS=Mus musculus OX=10090 GN=Pdcd10 PE=1 SV=1	Programmed cell death protein 10	Pdcd10	211114	174443	241225	84471.9	57234.6	55066.2
F8VQC1	F8VQC1;E9Q740	tr|F8VQC1|F8VQC1_MOUSE Signal recognition particle subunit SRP72 OS=Mus musculus OX=10090 GN=Srp72 PE=1 SV=1;tr|E9Q740|E9Q740_MOUSE Signal recognition particle subunit SRP72 OS=Mus musculus OX=10090 GN=Srp72 PE=1 SV=1	Signal recognition particle subunit SRP72	Srp72	98225	102707	129342	42624.9	30547.4	30453
P42567	P42567;P42567-2	sp|P42567|EPS15_MOUSE Epidermal growth factor receptor substrate 15 OS=Mus musculus OX=10090 GN=Eps15 PE=1 SV=1;sp|P42567-2|EPS15_MOUSE Isoform 2 of Epidermal growth factor receptor substrate 15 OS=Mus musculus OX=10090 GN=Eps15	Epidermal growth factor receptor substrate 15	Eps15	9948.34	14101.9	15839.1	5041.4	4283.87	3183.6
O55029	O55029	sp|O55029|COPB2_MOUSE Coatomer subunit beta OS=Mus musculus OX=10090 GN=Copb2 PE=1 SV=2	Coatomer subunit beta	Copb2	212096	198779	212422	78026.5	63649.5	53695.4
P15105	P15105	sp|P15105|GLNA_MOUSE Glutamine synthetase OS=Mus musculus OX=10090 GN=Glul PE=1 SV=6	Glutamine synthetase	Glul	9623.91	11389.4	11330.4	3738.74	2953.02	3443.04
P61089	P61089	sp|P61089|UBE2N_MOUSE Ubiquitin-conjugating enzyme E2 N OS=Mus musculus OX=10090 GN=Ube2n PE=1 SV=1	Ubiquitin-conjugating enzyme E2 N	Ube2n	201232	267757	320574	104373	78479.9	64469.1
Q8CG72	Q8CG72	sp|Q8CG72|ARHL2_MOUSE ADP-ribose glycohydrolase ARH3 OS=Mus musculus OX=10090 GN=Adprhl2 PE=1 SV=1	Poly(ADP-ribose) glycohydrolase ARH3	Adprhl2	45087.9	44418.9	53427.9	22989.4	10407.3	11364.1
P18760	P18760	sp|P18760|COF1_MOUSE Cofilin-1 OS=Mus musculus OX=10090 GN=Cfl1 PE=1 SV=3	Cofilin-1	Cfl1	6.56824e+06	8.60848e+06	9.36775e+06	3.62952e+06	1.99227e+06	2.06121e+06
P84078	P84078;P61205	sp|P84078|ARF1_MOUSE ADP-ribosylation factor 1 OS=Mus musculus OX=10090 GN=Arf1 PE=1 SV=2;sp|P61205|ARF3_MOUSE ADP-ribosylation factor 3 OS=Mus musculus OX=10090 GN=Arf3 PE=2 SV=2	ADP-ribosylation factor 1;ADP-ribosylation factor 3	Arf1;Arf3	811876	1.10126e+06	1.33184e+06	373161	315671	326298
Q9Z2U0	Q9Z2U0	sp|Q9Z2U0|PSA7_MOUSE Proteasome subunit alpha type-7 OS=Mus musculus OX=10090 GN=Psma7 PE=1 SV=1	Proteasome subunit alpha type-7	Psma7	905246	1.0537e+06	1.11752e+06	395441	338174	228615
Q8VDP2	Q8VDP2;Q8VDP2-2	sp|Q8VDP2|CX056_MOUSE UPF0428 protein CXorf56 homolog OS=Mus musculus OX=10090 PE=1 SV=1;sp|Q8VDP2-2|CX056_MOUSE Isoform 2 of UPF0428 protein CXorf56 homolog OS=Mus musculus OX=10090	UPF0428 protein CXorf56 homolog		10449.9	12164.8	12598.8	3558.8	3355.63	4076.54
Q99LC5	Q99LC5	sp|Q99LC5|ETFA_MOUSE Electron transfer flavoprotein subunit alpha, mitochondrial OS=Mus musculus OX=10090 GN=Etfa PE=1 SV=2	Electron transfer flavoprotein subunit alpha, mitochondrial	Etfa	115218	183361	180265	67611.9	49202	32443.6
Q8R4N0	Q8R4N0	sp|Q8R4N0|CLYBL_MOUSE Citramalyl-CoA lyase, mitochondrial OS=Mus musculus OX=10090 GN=Clybl PE=1 SV=2	Citrate lyase subunit beta-like protein, mitochondrial	Clybl	9175.55	20239.1	16551.7	5103.93	4996.62	4220.99
Q8VDQ8	Q8VDQ8;Q8VDQ8-2;Q8VDQ8-4;Q8VDQ8-3	sp|Q8VDQ8|SIR2_MOUSE NAD-dependent protein deacetylase sirtuin-2 OS=Mus musculus OX=10090 GN=Sirt2 PE=1 SV=2;sp|Q8VDQ8-2|SIR2_MOUSE Isoform 2 of NAD-dependent protein deacetylase sirtuin-2 OS=Mus musculus OX=10090 GN=Sirt2;sp|Q8VDQ8-4|SIR2_MOUSE Isoform 4	NAD-dependent protein deacetylase sirtuin-2	Sirt2	28672.9	21435.3	27179.7	10818.9	5786.22	7462.36
Q62311	Q62311	sp|Q62311|TAF6_MOUSE Transcription initiation factor TFIID subunit 6 OS=Mus musculus OX=10090 GN=Taf6 PE=1 SV=1	Transcription initiation factor TFIID subunit 6	Taf6	4755.07	3499.22	3666.51	1484.41	1337.9	888.558
Q9ERN0	Q9ERN0	sp|Q9ERN0|SCAM2_MOUSE Secretory carrier-associated membrane protein 2 OS=Mus musculus OX=10090 GN=Scamp2 PE=1 SV=1	Secretory carrier-associated membrane protein 2	Scamp2	37585.2	34672.3	36679.3	11980	11831.3	10087.9
Q9DAW6	Q9DAW6	sp|Q9DAW6|PRP4_MOUSE U4/U6 small nuclear ribonucleoprotein Prp4 OS=Mus musculus OX=10090 GN=Prpf4 PE=1 SV=1	U4/U6 small nuclear ribonucleoprotein Prp4	Prpf4	64420.4	59871.6	83576.7	29657.6	19049.8	15950.4
P17047	P17047-3;P17047;P17047-2	sp|P17047-3|LAMP2_MOUSE Isoform LAMP-2C of Lysosome-associated membrane glycoprotein 2 OS=Mus musculus OX=10090 GN=Lamp2;sp|P17047|LAMP2_MOUSE Lysosome-associated membrane glycoprotein 2 OS=Mus musculus OX=10090 GN=Lamp2 PE=1 SV=2;sp|P17047-2|LAMP2_MOUSE I	Lysosome-associated membrane glycoprotein 2	Lamp2	22907.6	22831.8	21338.8	9844.67	6686.55	4330.94
Q9QXV3	Q9QXV3;Q9QXV3-2	sp|Q9QXV3|ING1_MOUSE Inhibitor of growth protein 1 OS=Mus musculus OX=10090 GN=Ing1 PE=2 SV=1;sp|Q9QXV3-2|ING1_MOUSE Isoform 2 of Inhibitor of growth protein 1 OS=Mus musculus OX=10090 GN=Ing1	Inhibitor of growth protein 1	Ing1	6157.82	8563.47	3347.11	1552.02	1555.92	2509.02
Q9CPW4	Q9CPW4	sp|Q9CPW4|ARPC5_MOUSE Actin-related protein 2/3 complex subunit 5 OS=Mus musculus OX=10090 GN=Arpc5 PE=1 SV=3	Actin-related protein 2/3 complex subunit 5	Arpc5	265032	340768	296400	129209	84158.6	66682.1
Q3TKT4	Q3TKT4;Q3TKT4-2	sp|Q3TKT4|SMCA4_MOUSE Transcription activator BRG1 OS=Mus musculus OX=10090 GN=Smarca4 PE=1 SV=1;sp|Q3TKT4-2|SMCA4_MOUSE Isoform 2 of Transcription activator BRG1 OS=Mus musculus OX=10090 GN=Smarca4	Transcription activator BRG1	Smarca4	49177.7	50996.4	57917.5	19098.1	14399.3	15573.6
Q9R1C7	Q9R1C7	sp|Q9R1C7|PR40A_MOUSE Pre-mRNA-processing factor 40 homolog A OS=Mus musculus OX=10090 GN=Prpf40a PE=1 SV=1	Pre-mRNA-processing factor 40 homolog A	Prpf40a	56674.6	88710.5	103858	29344.7	23017.7	24993.2
Q9DBS8	Q9DBS8	sp|Q9DBS8|POC5_MOUSE Centrosomal protein POC5 OS=Mus musculus OX=10090 GN=Poc5 PE=2 SV=1	Centrosomal protein POC5	Poc5	1538.07	2043.16	1834.93	795.403	460.043	425.223
Q8VD65	Q8VD65	sp|Q8VD65|PI3R4_MOUSE Phosphoinositide 3-kinase regulatory subunit 4 OS=Mus musculus OX=10090 GN=Pik3r4 PE=1 SV=3	Phosphoinositide 3-kinase regulatory subunit 4	Pik3r4	7147.62	8803.12	9313.8	2488.4	2605.04	2742
Q9CR21	Q9CR21	sp|Q9CR21|ACPM_MOUSE Acyl carrier protein, mitochondrial OS=Mus musculus OX=10090 GN=Ndufab1 PE=1 SV=1	Acyl carrier protein, mitochondrial	Ndufab1	3458.1	6664	4387.59	2140.26	1376.07	976.92
P23591	P23591	sp|P23591|FCL_MOUSE GDP-L-fucose synthase OS=Mus musculus OX=10090 GN=Tsta3 PE=1 SV=3	GDP-L-fucose synthase	Tsta3	53398.6	60978.8	57830.1	28489.9	12084.3	12733.4
Q9CWW6	Q9CWW6	sp|Q9CWW6|PIN4_MOUSE Peptidyl-prolyl cis-trans isomerase NIMA-interacting 4 OS=Mus musculus OX=10090 GN=Pin4 PE=1 SV=1	Peptidyl-prolyl cis-trans isomerase NIMA-interacting 4	Pin4	52391.4	53091.1	80676.9	25841.4	15990.4	15772.2
Q3U319	Q3U319	sp|Q3U319|BRE1B_MOUSE E3 ubiquitin-protein ligase BRE1B OS=Mus musculus OX=10090 GN=Rnf40 PE=1 SV=2	E3 ubiquitin-protein ligase BRE1B	Rnf40	22620.9	23447.2	33079.5	8290.87	10689.3	5504.6
F7BJB9	F7BJB9	sp|F7BJB9|MORC3_MOUSE MORC family CW-type zinc finger protein 3 OS=Mus musculus OX=10090 GN=Morc3 PE=1 SV=1		Morc3	49008.8	46240.6	47070.7	22979.3	10845.3	10177.6
Q9CR61	Q9CR61	sp|Q9CR61|NDUB7_MOUSE NADH dehydrogenase [ubiquinone] 1 beta subcomplex subunit 7 OS=Mus musculus OX=10090 GN=Ndufb7 PE=1 SV=3	NADH dehydrogenase [ubiquinone] 1 beta subcomplex subunit 7	Ndufb7	67452.3	68948.9	65168.8	31414.5	15023.5	15864.8
Q99LG4	Q99LG4	sp|Q99LG4|TTC5_MOUSE Tetratricopeptide repeat protein 5 OS=Mus musculus OX=10090 GN=Ttc5 PE=1 SV=2	Tetratricopeptide repeat protein 5	Ttc5	10529	14761.9	13614.3	4548.49	3615.76	3858.07
P32921	P32921-2;P32921	sp|P32921-2|SYWC_MOUSE Isoform 2 of Tryptophan--tRNA ligase, cytoplasmic OS=Mus musculus OX=10090 GN=Wars;sp|P32921|SYWC_MOUSE Tryptophan--tRNA ligase, cytoplasmic OS=Mus musculus OX=10090 GN=Wars PE=1 SV=2	Tryptophan--tRNA ligase, cytoplasmic;T1-TrpRS;T2-TrpRS	Wars	117973	224045	208470	54287.5	54100.3	61582.9
P26516	P26516	sp|P26516|PSMD7_MOUSE 26S proteasome non-ATPase regulatory subunit 7 OS=Mus musculus OX=10090 GN=Psmd7 PE=1 SV=2	26S proteasome non-ATPase regulatory subunit 7	Psmd7	244023	232179	330170	102629	86903.4	59426.8
Q8C163	Q8C163	sp|Q8C163|EXOG_MOUSE Nuclease EXOG, mitochondrial OS=Mus musculus OX=10090 GN=Exog PE=1 SV=1	Nuclease EXOG, mitochondrial	Exog	10998.3	12292.9	13403.4	4896.25	3359.74	3072.68
Q07813	Q07813	sp|Q07813|BAX_MOUSE Apoptosis regulator BAX OS=Mus musculus OX=10090 GN=Bax PE=1 SV=1	Apoptosis regulator BAX	Bax	156193	224342	195888	62873.5	56382.2	58646
Q99JY9	Q99JY9	sp|Q99JY9|ARP3_MOUSE Actin-related protein 3 OS=Mus musculus OX=10090 GN=Actr3 PE=1 SV=3	Actin-related protein 3	Actr3	818559	918278	1.06561e+06	350210	211865	301554
Q9CPX6	Q9CPX6	sp|Q9CPX6|ATG3_MOUSE Ubiquitin-like-conjugating enzyme ATG3 OS=Mus musculus OX=10090 GN=Atg3 PE=1 SV=1	Ubiquitin-like-conjugating enzyme ATG3	Atg3	13533	19941.6	21194.9	7172.18	5445.39	4217.88
P58404	P58404-2;P58404	sp|P58404-2|STRN4_MOUSE Isoform 2 of Striatin-4 OS=Mus musculus OX=10090 GN=Strn4;sp|P58404|STRN4_MOUSE Striatin-4 OS=Mus musculus OX=10090 GN=Strn4 PE=1 SV=2	Striatin-4	Strn4	2644.29	3660.98	3615.17	1045.52	1117.8	891.548
Q8VDN2	Q8VDN2	sp|Q8VDN2|AT1A1_MOUSE Sodium/potassium-transporting ATPase subunit alpha-1 OS=Mus musculus OX=10090 GN=Atp1a1 PE=1 SV=1	Sodium/potassium-transporting ATPase subunit alpha-1	Atp1a1	556529	580641	573576	206342	159484	160637
Q922J3	Q922J3;Q922J3-2	sp|Q922J3|CLIP1_MOUSE CAP-Gly domain-containing linker protein 1 OS=Mus musculus OX=10090 GN=Clip1 PE=1 SV=1;sp|Q922J3-2|CLIP1_MOUSE Isoform 2 of CAP-Gly domain-containing linker protein 1 OS=Mus musculus OX=10090 GN=Clip1	CAP-Gly domain-containing linker protein 1	Clip1	15382.1	18805.8	21760.3	7376.49	6149.46	3679.08
Q14AX6	Q14AX6-3;Q14AX6;Q14AX6-2	sp|Q14AX6-3|CDK12_MOUSE Isoform 3 of Cyclin-dependent kinase 12 OS=Mus musculus OX=10090 GN=Cdk12;sp|Q14AX6|CDK12_MOUSE Cyclin-dependent kinase 12 OS=Mus musculus OX=10090 GN=Cdk12 PE=1 SV=2;sp|Q14AX6-2|CDK12_MOUSE Isoform 2 of Cyclin-dependent kinase 12 O	Cyclin-dependent kinase 12	Cdk12	1668.49	3330.48	3925.96	1034.57	1243.14	466.109
Q8BYY4	Q8BYY4;Q8BYY4-2	sp|Q8BYY4|TT39B_MOUSE Tetratricopeptide repeat protein 39B OS=Mus musculus OX=10090 GN=Ttc39b PE=1 SV=1;sp|Q8BYY4-2|TT39B_MOUSE Isoform 2 of Tetratricopeptide repeat protein 39B OS=Mus musculus OX=10090 GN=Ttc39b	Tetratricopeptide repeat protein 39B	Ttc39b	7492.03	6810.89	9381.92	2411.31	2912.43	1949.53
O08605	O08605	sp|O08605|MKNK1_MOUSE MAP kinase-interacting serine/threonine-protein kinase 1 OS=Mus musculus OX=10090 GN=Mknk1 PE=1 SV=2	MAP kinase-interacting serine/threonine-protein kinase 1	Mknk1	5572.16	4400.09	7106.76	2086.05	1470.74	1680.07
Q3UJU9	Q3UJU9	sp|Q3UJU9|RMD3_MOUSE Regulator of microtubule dynamics protein 3 OS=Mus musculus OX=10090 GN=Rmdn3 PE=1 SV=2	Regulator of microtubule dynamics protein 3	Rmdn3	13556.9	20986.6	17649.5	7938.43	3210.88	4851.15
Q8BG81	Q8BG81	sp|Q8BG81|PDIP3_MOUSE Polymerase delta-interacting protein 3 OS=Mus musculus OX=10090 GN=Poldip3 PE=1 SV=1	Polymerase delta-interacting protein 3	Poldip3	77267.6	92017.5	128261	45262.7	24968.6	20981.4
Q8R0F6	Q8R0F6;Q8R0F6-2	sp|Q8R0F6|ILKAP_MOUSE Integrin-linked kinase-associated serine/threonine phosphatase 2C OS=Mus musculus OX=10090 GN=Ilkap PE=1 SV=1;sp|Q8R0F6-2|ILKAP_MOUSE Isoform 2 of Integrin-linked kinase-associated serine/threonine phosphatase 2C OS=Mus musculus OX=10	Integrin-linked kinase-associated serine/threonine phosphatase 2C	Ilkap	63594.3	65622	64677.8	24169.7	16328.9	18846.8
Q9Z2X1	Q9Z2X1;Q9Z2X1-2	sp|Q9Z2X1|HNRPF_MOUSE Heterogeneous nuclear ribonucleoprotein F OS=Mus musculus OX=10090 GN=Hnrnpf PE=1 SV=3;sp|Q9Z2X1-2|HNRPF_MOUSE Isoform 2 of Heterogeneous nuclear ribonucleoprotein F OS=Mus musculus OX=10090 GN=Hnrnpf	Heterogeneous nuclear ribonucleoprotein F;Heterogeneous nuclear ribonucleoprotein F, N-terminally processed	Hnrnpf	1.82852e+06	2.22325e+06	2.38369e+06	631004	676364	661082
E9Q6J5	E9Q6J5;E9Q6J5-3;E9Q6J5-2	sp|E9Q6J5|BD1L1_MOUSE Biorientation of chromosomes in cell division protein 1-like 1 OS=Mus musculus OX=10090 GN=Bod1l PE=1 SV=1;sp|E9Q6J5-3|BD1L1_MOUSE Isoform New of Biorientation of chromosomes in cell division protein 1-like 1 OS=Mus musculus OX=10090		Bod1l	8590.39	10360.5	8401.64	3168.62	2836.3	2345.8
Q921F2	Q921F2	sp|Q921F2|TADBP_MOUSE TAR DNA-binding protein 43 OS=Mus musculus OX=10090 GN=Tardbp PE=1 SV=1	TAR DNA-binding protein 43	Tardbp	432809	449068	563347	174869	154152	111737
Q9JIG7	Q9JIG7	sp|Q9JIG7|CCD22_MOUSE Coiled-coil domain-containing protein 22 OS=Mus musculus OX=10090 GN=Ccdc22 PE=1 SV=1	Coiled-coil domain-containing protein 22	Ccdc22	4912.55	5150.66	7281.87	2498.13	1390.34	1400.44
Q3TKY6	Q3TKY6	sp|Q3TKY6|CWC27_MOUSE Spliceosome-associated protein CWC27 homolog OS=Mus musculus OX=10090 GN=Cwc27 PE=1 SV=1	Peptidyl-prolyl cis-trans isomerase CWC27 homolog	Cwc27	27704.5	34635.2	41524.5	12429.9	10328.5	8896.72
Q61420	Q61420	sp|Q61420|S35A1_MOUSE CMP-sialic acid transporter OS=Mus musculus OX=10090 GN=Slc35a1 PE=1 SV=2	CMP-sialic acid transporter	Slc35a1	3739.93	3039.23	3764.53	1462.78	1001.82	747.511
Q9D0L4	Q9D0L4;Q9D0L4-2	sp|Q9D0L4|ADCK1_MOUSE Uncharacterized aarF domain-containing protein kinase 1 OS=Mus musculus OX=10090 GN=Adck1 PE=1 SV=1;sp|Q9D0L4-2|ADCK1_MOUSE Isoform 2 of Uncharacterized aarF domain-containing protein kinase 1 OS=Mus musculus OX=10090 GN=Adck1	Uncharacterized aarF domain-containing protein kinase 1	Adck1	6413.86	4578.21	2843.88	1493.37	1091.64	1628.68
Q8CFE4	Q8CFE4;Q8CFE4-2	sp|Q8CFE4|SCYL2_MOUSE SCY1-like protein 2 OS=Mus musculus OX=10090 GN=Scyl2 PE=1 SV=1;sp|Q8CFE4-2|SCYL2_MOUSE Isoform 2 of SCY1-like protein 2 OS=Mus musculus OX=10090 GN=Scyl2	SCY1-like protein 2	Scyl2	5568.43	5838.77	9088.65	3001.76	2006.34	1231.83
Q9JJT9	Q9JJT9	sp|Q9JJT9|PHAX_MOUSE Phosphorylated adapter RNA export protein OS=Mus musculus OX=10090 GN=Phax PE=1 SV=1	Phosphorylated adapter RNA export protein	Phax	76940.6	38239.5	30057.3	21229.5	12847.1	10114.1
Q99L47	Q99L47	sp|Q99L47|F10A1_MOUSE Hsc70-interacting protein OS=Mus musculus OX=10090 GN=St13 PE=1 SV=1	Hsc70-interacting protein	St13	505510	460889	575413	176584	134449	157691
P17095	P17095	sp|P17095|HMGA1_MOUSE High mobility group protein HMG-I/HMG-Y OS=Mus musculus OX=10090 GN=Hmga1 PE=1 SV=4	High mobility group protein HMG-I/HMG-Y	Hmga1	589639	821460	872728	175348	246191	271995
Q8BVK9	Q8BVK9	sp|Q8BVK9|SP110_MOUSE Sp110 nuclear body protein OS=Mus musculus OX=10090 GN=Sp110 PE=1 SV=1	Sp110 nuclear body protein	Sp110	231735	272459	288396	88040.6	74582.3	77908.4
Q9CQH7	Q9CQH7	sp|Q9CQH7|BT3L4_MOUSE Transcription factor BTF3 homolog 4 OS=Mus musculus OX=10090 GN=Btf3l4 PE=1 SV=1	Transcription factor BTF3 homolog 4	Btf3l4	93180.3	43262.7	75051.9	25105.9	21424	17652.9
Q78JE5	Q78JE5	sp|Q78JE5|FBX22_MOUSE F-box only protein 22 OS=Mus musculus OX=10090 GN=Fbxo22 PE=1 SV=2	F-box only protein 22	Fbxo22	10462.9	13823.5	17432.4	3291.87	3470.04	5887.24
Q6A026	Q6A026	sp|Q6A026|PDS5A_MOUSE Sister chromatid cohesion protein PDS5 homolog A OS=Mus musculus OX=10090 GN=Pds5a PE=1 SV=3	Sister chromatid cohesion protein PDS5 homolog A	Pds5a	58789	68335.7	71712.8	23110.2	18355.5	18813.1
Q04207	Q04207;Q04207-2	sp|Q04207|TF65_MOUSE Transcription factor p65 OS=Mus musculus OX=10090 GN=Rela PE=1 SV=1;sp|Q04207-2|TF65_MOUSE Isoform p65 delta of Transcription factor p65 OS=Mus musculus OX=10090 GN=Rela	Transcription factor p65	Rela	41483.4	36830.8	62816.3	11279	14760.3	16733.1
G5E8V9	G5E8V9;E9Q3G5	tr|G5E8V9|G5E8V9_MOUSE ADP-ribosylation factor-interacting protein 1 OS=Mus musculus OX=10090 GN=Arfip1 PE=1 SV=1;tr|E9Q3G5|E9Q3G5_MOUSE ADP-ribosylation factor-interacting protein 1 OS=Mus musculus OX=10090 GN=Arfip1 PE=1 SV=1		Arfip1	22427.9	16250.7	28711.2	10396.9	3543.67	6453
P61979	P61979-2;P61979	sp|P61979-2|HNRPK_MOUSE Isoform 2 of Heterogeneous nuclear ribonucleoprotein K OS=Mus musculus OX=10090 GN=Hnrnpk;sp|P61979|HNRPK_MOUSE Heterogeneous nuclear ribonucleoprotein K OS=Mus musculus OX=10090 GN=Hnrnpk PE=1 SV=1	Heterogeneous nuclear ribonucleoprotein K	Hnrnpk	2.50799e+06	3.05348e+06	3.2391e+06	948722	916856	796488
Q8BJ34	Q8BJ34-3;Q8BJ34-6;Q8BJ34-4;Q8BJ34	sp|Q8BJ34-3|MARF1_MOUSE Isoform 3 of Meiosis regulator and mRNA stability factor 1 OS=Mus musculus OX=10090 GN=Marf1;sp|Q8BJ34-6|MARF1_MOUSE Isoform 6 of Meiosis regulator and mRNA stability factor 1 OS=Mus musculus OX=10090 GN=Marf1;sp|Q8BJ34-4|MARF1_MOUS	Meiosis arrest female protein 1	Marf1	514.988	606.332	706.671	220.111	176.923	155.827
Q91VW3	Q91VW3	sp|Q91VW3|SH3L3_MOUSE SH3 domain-binding glutamic acid-rich-like protein 3 OS=Mus musculus OX=10090 GN=Sh3bgrl3 PE=1 SV=1	SH3 domain-binding glutamic acid-rich-like protein 3	Sh3bgrl3	743163	951994	1.08611e+06	429341	231118	180443
Q9D554	Q9D554	sp|Q9D554|SF3A3_MOUSE Splicing factor 3A subunit 3 OS=Mus musculus OX=10090 GN=Sf3a3 PE=1 SV=2	Splicing factor 3A subunit 3	Sf3a3	205415	198532	228501	70912.3	59767.1	60359.7
Q9CQJ4	Q9CQJ4	sp|Q9CQJ4|RING2_MOUSE E3 ubiquitin-protein ligase RING2 OS=Mus musculus OX=10090 GN=Rnf2 PE=1 SV=1	E3 ubiquitin-protein ligase RING2	Rnf2	61602.2	45766.1	46316.2	20065.4	12896.3	13432.9
Q9D0E1	Q9D0E1	sp|Q9D0E1|HNRPM_MOUSE Heterogeneous nuclear ribonucleoprotein M OS=Mus musculus OX=10090 GN=Hnrnpm PE=1 SV=3	Heterogeneous nuclear ribonucleoprotein M	Hnrnpm	453599	470915	543137	155082	144811	142640
O08795	O08795-2;O08795	sp|O08795-2|GLU2B_MOUSE Isoform 2 of Glucosidase 2 subunit beta OS=Mus musculus OX=10090 GN=Prkcsh;sp|O08795|GLU2B_MOUSE Glucosidase 2 subunit beta OS=Mus musculus OX=10090 GN=Prkcsh PE=1 SV=1	Glucosidase 2 subunit beta	Prkcsh	168853	197466	254084	70038.7	62155.9	54797.8
Q6NVE9	Q6NVE9	sp|Q6NVE9|PPTC7_MOUSE Protein phosphatase PTC7 homolog OS=Mus musculus OX=10090 GN=Pptc7 PE=1 SV=1	Protein phosphatase PTC7 homolog	Pptc7	3814.63	5590.75	6693.8	2165.2	1829.53	854.748
Q99JY0	Q99JY0	sp|Q99JY0|ECHB_MOUSE Trifunctional enzyme subunit beta, mitochondrial OS=Mus musculus OX=10090 GN=Hadhb PE=1 SV=1	Trifunctional enzyme subunit beta, mitochondrial;3-ketoacyl-CoA thiolase	Hadhb	196212	335430	284038	87895.4	99980.6	57281.9
P97765	P97765;P97765-2	sp|P97765|WBP2_MOUSE WW domain-binding protein 2 OS=Mus musculus OX=10090 GN=Wbp2 PE=1 SV=1;sp|P97765-2|WBP2_MOUSE Isoform 2 of WW domain-binding protein 2 OS=Mus musculus OX=10090 GN=Wbp2	WW domain-binding protein 2	Wbp2	10094	13535.7	18069.1	7311.79	2642.5	2575.18
Q7TNE3	Q7TNE3	sp|Q7TNE3|SPAG7_MOUSE Sperm-associated antigen 7 OS=Mus musculus OX=10090 GN=Spag7 PE=1 SV=1	Sperm-associated antigen 7	Spag7	86459.4	112776	96762.1	30965.9	25837.6	31892.1
Q3USJ8	Q3USJ8;Q3USJ8-3;Q3USJ8-2	sp|Q3USJ8|FCSD2_MOUSE F-BAR and double SH3 domains protein 2 OS=Mus musculus OX=10090 GN=Fchsd2 PE=1 SV=2;sp|Q3USJ8-3|FCSD2_MOUSE Isoform 3 of F-BAR and double SH3 domains protein 2 OS=Mus musculus OX=10090 GN=Fchsd2;sp|Q3USJ8-2|FCSD2_MOUSE Isoform 2 of F-	F-BAR and double SH3 domains protein 2	Fchsd2	1644.68	2152.63	2781.3	900.841	581.24	487.756
Q8R5A3	Q8R5A3	sp|Q8R5A3|AB1IP_MOUSE Amyloid beta A4 precursor protein-binding family B member 1-interacting protein OS=Mus musculus OX=10090 GN=Apbb1ip PE=1 SV=2	Amyloid beta A4 precursor protein-binding family B member 1-interacting protein	Apbb1ip	53354.8	62421.5	65351.2	21389.1	17428.9	15396.6
Q5H8C4	Q5H8C4	sp|Q5H8C4|VP13A_MOUSE Vacuolar protein sorting-associated protein 13A OS=Mus musculus OX=10090 GN=Vps13a PE=1 SV=1	Vacuolar protein sorting-associated protein 13A	Vps13a	2675.88	3084.98	3343.89	1190.2	796.074	737.166
Q9JKP5	Q9JKP5	sp|Q9JKP5|MBNL1_MOUSE Muscleblind-like protein 1 OS=Mus musculus OX=10090 GN=Mbnl1 PE=1 SV=1	Muscleblind-like protein 1	Mbnl1	115684	128463	176501	58095.8	35903.5	31676.3
Q60749	Q60749	sp|Q60749|KHDR1_MOUSE KH domain-containing, RNA-binding, signal transduction-associated protein 1 OS=Mus musculus OX=10090 GN=Khdrbs1 PE=1 SV=2	KH domain-containing, RNA-binding, signal transduction-associated protein 1	Khdrbs1	282887	253431	279463	112347	73666.2	57566
Q99K28	Q99K28;Q99K28-2	sp|Q99K28|ARFG2_MOUSE ADP-ribosylation factor GTPase-activating protein 2 OS=Mus musculus OX=10090 GN=Arfgap2 PE=1 SV=1;sp|Q99K28-2|ARFG2_MOUSE Isoform 2 of ADP-ribosylation factor GTPase-activating protein 2 OS=Mus musculus OX=10090 GN=Arfgap2	ADP-ribosylation factor GTPase-activating protein 2	Arfgap2	33898.5	34246.4	31571.4	12385.9	8198.38	9188.42
Q3UPF5	Q3UPF5;Q3UPF5-2	sp|Q3UPF5|ZCCHV_MOUSE Zinc finger CCCH-type antiviral protein 1 OS=Mus musculus OX=10090 GN=Zc3hav1 PE=1 SV=1;sp|Q3UPF5-2|ZCCHV_MOUSE Isoform 2 of Zinc finger CCCH-type antiviral protein 1 OS=Mus musculus OX=10090 GN=Zc3hav1	Zinc finger CCCH-type antiviral protein 1	Zc3hav1	93712.9	84274.9	108217	37375.3	25211.2	22863.5
Q8CI04	Q8CI04	sp|Q8CI04|COG3_MOUSE Conserved oligomeric Golgi complex subunit 3 OS=Mus musculus OX=10090 GN=Cog3 PE=1 SV=3	Conserved oligomeric Golgi complex subunit 3	Cog3	2645.24	4517.71	3141.31	1199.97	1056.47	808.985
Q8C2E7	Q8C2E7;Q8C2E7-2	sp|Q8C2E7|WASC5_MOUSE WASH complex subunit 5 OS=Mus musculus OX=10090 GN=Washc5 PE=1 SV=2;sp|Q8C2E7-2|WASC5_MOUSE Isoform 2 of WASH complex subunit 5 OS=Mus musculus OX=10090 GN=Washc5	WASH complex subunit strumpellin	Kiaa0196	4748.72	5125.26	5790.74	2281.22	1129.84	1247.34
Q80VD1	Q80VD1	sp|Q80VD1|FA98B_MOUSE Protein FAM98B OS=Mus musculus OX=10090 GN=Fam98b PE=1 SV=1	Protein FAM98B	Fam98b	31843.7	33041.8	44269.7	12823.5	10398.9	9216.29
Q6NZN0	Q6NZN0-5;Q6NZN0-3;Q6NZN0-4;Q6NZN0-2;Q6NZN0	sp|Q6NZN0-5|RBM26_MOUSE Isoform 5 of RNA-binding protein 26 OS=Mus musculus OX=10090 GN=Rbm26;sp|Q6NZN0-3|RBM26_MOUSE Isoform 3 of RNA-binding protein 26 OS=Mus musculus OX=10090 GN=Rbm26;sp|Q6NZN0-4|RBM26_MOUSE Isoform 4 of RNA-binding protein 26 OS=Mus m	RNA-binding protein 26	Rbm26	23900.7	23668.6	34868.9	8198.88	9235.85	7056.4
A2A6P4	A2A6P4	tr|A2A6P4|A2A6P4_MOUSE Family with sequence similarity 104, member A OS=Mus musculus OX=10090 GN=Fam104a PE=1 SV=1		Fam104a	37656.2	25272.4	36364.7	10060.2	7295.98	12138.9
Q9DBR3	Q9DBR3;Q9DBR3-2;Q9DBR3-3	sp|Q9DBR3|ARMC8_MOUSE Armadillo repeat-containing protein 8 OS=Mus musculus OX=10090 GN=Armc8 PE=1 SV=2;sp|Q9DBR3-2|ARMC8_MOUSE Isoform 2 of Armadillo repeat-containing protein 8 OS=Mus musculus OX=10090 GN=Armc8;sp|Q9DBR3-3|ARMC8_MOUSE Isoform 3 of Armadi	Armadillo repeat-containing protein 8	Armc8	13576	16300.4	12411.8	4512.67	4664.81	3375.56
Q99J36	Q99J36	sp|Q99J36|THUM1_MOUSE THUMP domain-containing protein 1 OS=Mus musculus OX=10090 GN=Thumpd1 PE=1 SV=1	THUMP domain-containing protein 1	Thumpd1	293205	343043	361950	133250	83718.5	79063.4
P42208	P42208	sp|P42208|SEPT2_MOUSE Septin-2 OS=Mus musculus OX=10090 GN=Septin2 PE=1 SV=2	Septin-2	2002-09-01	439143	282517	477478	155695	93259.5	106294
Q9D8Y0	Q9D8Y0	sp|Q9D8Y0|EFHD2_MOUSE EF-hand domain-containing protein D2 OS=Mus musculus OX=10090 GN=Efhd2 PE=1 SV=1	EF-hand domain-containing protein D2	Efhd2	50225.3	61047.3	90264.6	21622	21005.1	17059
Q9JL60	Q9JL60	sp|Q9JL60|GMEB1_MOUSE Glucocorticoid modulatory element-binding protein 1 OS=Mus musculus OX=10090 GN=Gmeb1 PE=1 SV=2	Glucocorticoid modulatory element-binding protein 1	Gmeb1	5492.39	7706.65	4115.07	2569.15	1103.38	1449.82
Q9DBU6	Q9DBU6	sp|Q9DBU6|RSRC1_MOUSE Serine/Arginine-related protein 53 OS=Mus musculus OX=10090 GN=Rsrc1 PE=1 SV=1	Serine/Arginine-related protein 53	Rsrc1	42214.6	43858.2	47600.8	18438.5	12214.3	8889.25
Q3TW96	Q3TW96;Q3TW96-2	sp|Q3TW96|UAP1L_MOUSE UDP-N-acetylhexosamine pyrophosphorylase-like protein 1 OS=Mus musculus OX=10090 GN=Uap1l1 PE=1 SV=1;sp|Q3TW96-2|UAP1L_MOUSE Isoform 2 of UDP-N-acetylhexosamine pyrophosphorylase-like protein 1 OS=Mus musculus OX=10090 GN=Uap1l1	UDP-N-acetylhexosamine pyrophosphorylase-like protein 1	Uap1l1	1786.17	2520.39	2257.64	773.099	467.224	700.798
Q99KL7	Q99KL7	sp|Q99KL7|RAB28_MOUSE Ras-related protein Rab-28 OS=Mus musculus OX=10090 GN=Rab28 PE=1 SV=1	Ras-related protein Rab-28	Rab28	4209.54	3711.99	3766.57	1287.67	1155.35	1013.22
E9QAT4	E9QAT4;E9QAT4-2	sp|E9QAT4|SC16A_MOUSE Protein transport protein Sec16A OS=Mus musculus OX=10090 GN=Sec16a PE=1 SV=1;sp|E9QAT4-2|SC16A_MOUSE Isoform 2 of Protein transport protein Sec16A OS=Mus musculus OX=10090 GN=Sec16a		Sec16a	1207.05	2817.54	2411.36	839.319	599.054	463.004
Q921G8	Q921G8	sp|Q921G8|GCP2_MOUSE Gamma-tubulin complex component 2 OS=Mus musculus OX=10090 GN=Tubgcp2 PE=1 SV=2	Gamma-tubulin complex component 2	Tubgcp2	2465	4633.37	4768.11	775.173	1619.44	1108.73
P38060	P38060	sp|P38060|HMGCL_MOUSE Hydroxymethylglutaryl-CoA lyase, mitochondrial OS=Mus musculus OX=10090 GN=Hmgcl PE=1 SV=2	Hydroxymethylglutaryl-CoA lyase, mitochondrial	Hmgcl	2195.1	3998.77	5046.71	1829.01	888.969	600.104
Q9D1C8	Q9D1C8	sp|Q9D1C8|VPS28_MOUSE Vacuolar protein sorting-associated protein 28 homolog OS=Mus musculus OX=10090 GN=Vps28 PE=1 SV=1	Vacuolar protein sorting-associated protein 28 homolog	Vps28	15130.1	17739.3	17933.8	6394.87	3320.71	5268
Q6ZWR6	Q6ZWR6-4;Q6ZWR6	sp|Q6ZWR6-4|SYNE1_MOUSE Isoform 4 of Nesprin-1 OS=Mus musculus OX=10090 GN=Syne1;sp|Q6ZWR6|SYNE1_MOUSE Nesprin-1 OS=Mus musculus OX=10090 GN=Syne1 PE=1 SV=2	Nesprin-1	Syne1	241.33	202.503	232.14	77.7355	61.1961	60.3358
P14211	P14211	sp|P14211|CALR_MOUSE Calreticulin OS=Mus musculus OX=10090 GN=Calr PE=1 SV=1	Calreticulin	Calr	2.40655e+06	2.86448e+06	3.20152e+06	1.16356e+06	597284	735787
Q9CYR6	Q9CYR6	sp|Q9CYR6|AGM1_MOUSE Phosphoacetylglucosamine mutase OS=Mus musculus OX=10090 GN=Pgm3 PE=1 SV=1	Phosphoacetylglucosamine mutase	Pgm3	12949.7	37795.9	24971.5	8838.77	9486.05	3961.39
B1AR17	B1AR17;E9Q614;F7C528	tr|B1AR17|B1AR17_MOUSE Chromodomain helicase DNA-binding protein 3 OS=Mus musculus OX=10090 GN=Chd3 PE=1 SV=1;tr|E9Q614|E9Q614_MOUSE Chromodomain helicase DNA-binding protein 3 OS=Mus musculus OX=10090 GN=Chd3 PE=1 SV=1;tr|F7C528|F7C528_MOUSE Chromodomain		Chd3	2572.14	3778.22	5596.55	1428.68	867.551	1218.44
Q99PP7	Q99PP7	sp|Q99PP7|TRI33_MOUSE E3 ubiquitin-protein ligase TRIM33 OS=Mus musculus OX=10090 GN=Trim33 PE=1 SV=2	E3 ubiquitin-protein ligase TRIM33	Trim33	8339.81	8976.96	13746.9	3555.34	2935.95	2646.54
P50171	P50171;P50171-2	sp|P50171|DHB8_MOUSE Estradiol 17-beta-dehydrogenase 8 OS=Mus musculus OX=10090 GN=Hsd17b8 PE=1 SV=2;sp|P50171-2|DHB8_MOUSE Isoform Long of Estradiol 17-beta-dehydrogenase 8 OS=Mus musculus OX=10090 GN=Hsd17b8	Estradiol 17-beta-dehydrogenase 8	Hsd17b8	24827.3	25348.1	22913.5	9642.22	7967.24	3890.53
Q8R3P6	Q8R3P6	sp|Q8R3P6|INT14_MOUSE Integrator complex subunit 14 OS=Mus musculus OX=10090 GN=Ints14 PE=1 SV=1	von Willebrand factor A domain-containing protein 9	Vwa9	13647.7	14378.1	14275.1	4132.49	4419.18	3879.05
Q9WVR4	Q9WVR4	sp|Q9WVR4|FXR2_MOUSE Fragile X mental retardation syndrome-related protein 2 OS=Mus musculus OX=10090 GN=Fxr2 PE=1 SV=1	Fragile X mental retardation syndrome-related protein 2	Fxr2	63425.6	39273.5	44251.8	19396.8	13451.8	10316.8
Q3UHI4	Q3UHI4	sp|Q3UHI4|TMED8_MOUSE Protein TMED8 OS=Mus musculus OX=10090 GN=Tmed8 PE=2 SV=1	Protein TMED8	Tmed8	10510.4	7817.76	6871.63	3857.05	1843.82	1700.21
Q8K1X1	Q8K1X1	sp|Q8K1X1|WDR11_MOUSE WD repeat-containing protein 11 OS=Mus musculus OX=10090 GN=Wdr11 PE=1 SV=1	WD repeat-containing protein 11	Wdr11	1856.55	1222.07	2750.16	570.006	472.862	668.642
Q69ZQ2	Q69ZQ2	sp|Q69ZQ2|ISY1_MOUSE Pre-mRNA-splicing factor ISY1 homolog OS=Mus musculus OX=10090 GN=Isy1 PE=1 SV=2	Pre-mRNA-splicing factor ISY1 homolog	Isy1	64448.2	77056.1	92104	28995.3	17432.2	22117.9
Q8CIB6	Q8CIB6	sp|Q8CIB6|TM230_MOUSE Transmembrane protein 230 OS=Mus musculus OX=10090 GN=Tmem230 PE=1 SV=1	Transmembrane protein 230	Tmem230	19043	19944.4	13896.5	2445.91	5180.18	7883.13
Q91VD9	Q91VD9	sp|Q91VD9|NDUS1_MOUSE NADH-ubiquinone oxidoreductase 75 kDa subunit, mitochondrial OS=Mus musculus OX=10090 GN=Ndufs1 PE=1 SV=2	NADH-ubiquinone oxidoreductase 75 kDa subunit, mitochondrial	Ndufs1	84336.8	94677.4	114245	36774.4	27895.5	21223.7
P26323	P26323	sp|P26323|FLI1_MOUSE Friend leukemia integration 1 transcription factor OS=Mus musculus OX=10090 GN=Fli1 PE=1 SV=1	Friend leukemia integration 1 transcription factor	Fli1	3186.05	4913.19	6732.26	2450.9	1101.17	791.563
Q7TPH6	Q7TPH6;Q7TPH6-2	sp|Q7TPH6|MYCB2_MOUSE E3 ubiquitin-protein ligase MYCBP2 OS=Mus musculus OX=10090 GN=Mycbp2 PE=1 SV=3;sp|Q7TPH6-2|MYCB2_MOUSE Isoform 2 of E3 ubiquitin-protein ligase MYCBP2 OS=Mus musculus OX=10090 GN=Mycbp2	E3 ubiquitin-protein ligase MYCBP2	Mycbp2	3401.43	4338.94	4497.14	1510.55	1034.85	1037.64
Q8BYA0	Q8BYA0	sp|Q8BYA0|TBCD_MOUSE Tubulin-specific chaperone D OS=Mus musculus OX=10090 GN=Tbcd PE=1 SV=1	Tubulin-specific chaperone D	Tbcd	12477.9	8848.51	14622.5	5442.02	2332.41	2749.26
Q6PDQ2	Q6PDQ2	sp|Q6PDQ2|CHD4_MOUSE Chromodomain-helicase-DNA-binding protein 4 OS=Mus musculus OX=10090 GN=Chd4 PE=1 SV=1	Chromodomain-helicase-DNA-binding protein 4	Chd4	146126	142366	165617	55298.6	39404.9	38208.1
Q8R151	Q8R151	sp|Q8R151|ZNFX1_MOUSE NFX1-type zinc finger-containing protein 1 OS=Mus musculus OX=10090 GN=Znfx1 PE=1 SV=3	NFX1-type zinc finger-containing protein 1	Znfx1	3995.12	3769.95	3643.07	1417.91	910.322	1003.44
Q64012	Q64012-2;Q64012	sp|Q64012-2|RALY_MOUSE Isoform 1 of RNA-binding protein Raly OS=Mus musculus OX=10090 GN=Raly;sp|Q64012|RALY_MOUSE RNA-binding protein Raly OS=Mus musculus OX=10090 GN=Raly PE=1 SV=3	RNA-binding protein Raly	Raly	307084	345625	520885	112144	117027	113463
Q8K2X3	Q8K2X3	sp|Q8K2X3|STN1_MOUSE CST complex subunit STN1 OS=Mus musculus OX=10090 GN=Stn1 PE=1 SV=2	CST complex subunit STN1	Obfc1	11016.9	11619.8	8433.83	3756.79	2748.65	2560.29
Q3UMR5	Q3UMR5;Q3UMR5-2	sp|Q3UMR5|MCU_MOUSE Calcium uniporter protein, mitochondrial OS=Mus musculus OX=10090 GN=Mcu PE=1 SV=2;sp|Q3UMR5-2|MCU_MOUSE Isoform 2 of Calcium uniporter protein, mitochondrial OS=Mus musculus OX=10090 GN=Mcu	Calcium uniporter protein, mitochondrial	Mcu	13044.7	17566.7	7028.51	5623.24	2876.42	2471.96
Q8R313	Q8R313	sp|Q8R313|EXOC6_MOUSE Exocyst complex component 6 OS=Mus musculus OX=10090 GN=Exoc6 PE=1 SV=2	Exocyst complex component 6	Exoc6	3049.09	3134.84	2611.68	1025.59	599.503	934.171
Q8BL48	Q8BL48-2;Q8BL48	sp|Q8BL48-2|UNK_MOUSE Isoform 2 of RING finger protein unkempt homolog OS=Mus musculus OX=10090 GN=Unk;sp|Q8BL48|UNK_MOUSE RING finger protein unkempt homolog OS=Mus musculus OX=10090 GN=Unk PE=1 SV=1	RING finger protein unkempt homolog	Unk	4631.63	6155.97	3845.58	1770.1	1125.53	1356.47
P28740	P28740-2	sp|P28740-2|KIF2A_MOUSE Isoform 2 of Kinesin-like protein KIF2A OS=Mus musculus OX=10090 GN=Kif2a	Kinesin-like protein KIF2A	Kif2a	4197.04	5027.48	3385.04	1285.66	1239.49	1130.02
P07901	P07901	sp|P07901|HS90A_MOUSE Heat shock protein HSP 90-alpha OS=Mus musculus OX=10090 GN=Hsp90aa1 PE=1 SV=4	Heat shock protein HSP 90-alpha	Hsp90aa1	2.12774e+06	2.33548e+06	2.60953e+06	896024	541167	612313
P62192	P62192	sp|P62192|PRS4_MOUSE 26S proteasome regulatory subunit 4 OS=Mus musculus OX=10090 GN=Psmc1 PE=1 SV=1	26S protease regulatory subunit 4	Psmc1	394681	393623	470365	163339	86423.5	114629
Q9CWZ3	Q9CWZ3	sp|Q9CWZ3|RBM8A_MOUSE RNA-binding protein 8A OS=Mus musculus OX=10090 GN=Rbm8a PE=1 SV=4	RNA-binding protein 8A	Rbm8a	2.22308e+06	2.05305e+06	1.88662e+06	726246	487867	569300
Q80XC6	Q80XC6	sp|Q80XC6|NRDE2_MOUSE Protein NRDE2 homolog OS=Mus musculus OX=10090 GN=Nrde2 PE=1 SV=3	Protein NRDE2 homolog	Nrde2	1884.41	1977.05	2769.04	1006.66	533.077	378.896
P61082	P61082	sp|P61082|UBC12_MOUSE NEDD8-conjugating enzyme Ubc12 OS=Mus musculus OX=10090 GN=Ube2m PE=1 SV=1	NEDD8-conjugating enzyme Ubc12	Ube2m	161984	163689	205309	48318	62291.7	42931.7
Q6P5D8	Q6P5D8	sp|Q6P5D8|SMHD1_MOUSE Structural maintenance of chromosomes flexible hinge domain-containing protein 1 OS=Mus musculus OX=10090 GN=Smchd1 PE=1 SV=2	Structural maintenance of chromosomes flexible hinge domain-containing protein 1	Smchd1	63575.5	56744	61138.2	23738.1	14505.3	14199
Q9Z1T1	Q9Z1T1	sp|Q9Z1T1|AP3B1_MOUSE AP-3 complex subunit beta-1 OS=Mus musculus OX=10090 GN=Ap3b1 PE=1 SV=2	AP-3 complex subunit beta-1	Ap3b1	17364.3	18874.4	20576.6	6852.12	4024.94	5538.21
P11499	P11499	sp|P11499|HS90B_MOUSE Heat shock protein HSP 90-beta OS=Mus musculus OX=10090 GN=Hsp90ab1 PE=1 SV=3	Heat shock protein HSP 90-beta	Hsp90ab1	1.3915e+07	1.53987e+07	1.60379e+07	5.41837e+06	3.7393e+06	3.90867e+06
P51859	P51859	sp|P51859|HDGF_MOUSE Hepatoma-derived growth factor OS=Mus musculus OX=10090 GN=Hdgf PE=1 SV=2	Hepatoma-derived growth factor	Hdgf	288057	212449	405254	109149	79987.1	71234.6
Q8R016	Q8R016	sp|Q8R016|BLMH_MOUSE Bleomycin hydrolase OS=Mus musculus OX=10090 GN=Blmh PE=1 SV=1	Bleomycin hydrolase	Blmh	175377	192916	197651	64277.2	60708	37667.2
P17426	P17426-2;P17426	sp|P17426-2|AP2A1_MOUSE Isoform B of AP-2 complex subunit alpha-1 OS=Mus musculus OX=10090 GN=Ap2a1;sp|P17426|AP2A1_MOUSE AP-2 complex subunit alpha-1 OS=Mus musculus OX=10090 GN=Ap2a1 PE=1 SV=1	AP-2 complex subunit alpha-1	Ap2a1	28268.7	29988	33743.1	8091.14	9680.44	8662.3
Q3UE37	Q3UE37	sp|Q3UE37|UBE2Z_MOUSE Ubiquitin-conjugating enzyme E2 Z OS=Mus musculus OX=10090 GN=Ube2z PE=1 SV=2	Ubiquitin-conjugating enzyme E2 Z	Ube2z	58719.9	27063.6	28311.7	13131.7	12744	6881.27
Q8VDM4	Q8VDM4	sp|Q8VDM4|PSMD2_MOUSE 26S proteasome non-ATPase regulatory subunit 2 OS=Mus musculus OX=10090 GN=Psmd2 PE=1 SV=1	26S proteasome non-ATPase regulatory subunit 2	Psmd2	380907	365337	469579	146954	102653	99310.5
P46471	P46471	sp|P46471|PRS7_MOUSE 26S proteasome regulatory subunit 7 OS=Mus musculus OX=10090 GN=Psmc2 PE=1 SV=5	26S protease regulatory subunit 7	Psmc2	245091	254712	392224	105219	81130.7	69252.4
Q8CEC6	Q8CEC6	sp|Q8CEC6|PPWD1_MOUSE Peptidylprolyl isomerase domain and WD repeat-containing protein 1 OS=Mus musculus OX=10090 GN=Ppwd1 PE=1 SV=2	Peptidylprolyl isomerase domain and WD repeat-containing protein 1	Ppwd1	23110.1	19960.7	25044.2	8205.05	6407.55	4893.75
Q5DTM8	Q5DTM8;Q5DTM8-2	sp|Q5DTM8|BRE1A_MOUSE E3 ubiquitin-protein ligase BRE1A OS=Mus musculus OX=10090 GN=Rnf20 PE=1 SV=2;sp|Q5DTM8-2|BRE1A_MOUSE Isoform 2 of E3 ubiquitin-protein ligase BRE1A OS=Mus musculus OX=10090 GN=Rnf20	E3 ubiquitin-protein ligase BRE1A	Rnf20	24423	32007.7	32680.3	12413.1	6428.42	6653.76
Q8BYM8	Q8BYM8	sp|Q8BYM8|SYCM_MOUSE Probable cysteine--tRNA ligase, mitochondrial OS=Mus musculus OX=10090 GN=Cars2 PE=1 SV=2	Probable cysteine--tRNA ligase, mitochondrial	Cars2	4203.25	3997.84	4725.37	1611.38	900.89	1185.54
Q5I012	Q5I012-4;Q5I012-3;Q5I012-2;Q5I012	sp|Q5I012-4|S38AA_MOUSE Isoform 4 of Putative sodium-coupled neutral amino acid transporter 10 OS=Mus musculus OX=10090 GN=Slc38a10;sp|Q5I012-3|S38AA_MOUSE Isoform 3 of Putative sodium-coupled neutral amino acid transporter 10 OS=Mus musculus OX=10090 GN=S	Putative sodium-coupled neutral amino acid transporter 10	Slc38a10	1364.7	1168.19	2118.14	549.226	507.782	273.208
Q99J27	Q99J27	sp|Q99J27|ACATN_MOUSE Acetyl-coenzyme A transporter 1 OS=Mus musculus OX=10090 GN=Slc33a1 PE=1 SV=1	Acetyl-coenzyme A transporter 1	Slc33a1	1380.04	1363.3	1612.95	515.102	341.385	386.412
Q8CBY8	Q8CBY8-2;Q8CBY8	sp|Q8CBY8-2|DCTN4_MOUSE Isoform 2 of Dynactin subunit 4 OS=Mus musculus OX=10090 GN=Dctn4;sp|Q8CBY8|DCTN4_MOUSE Dynactin subunit 4 OS=Mus musculus OX=10090 GN=Dctn4 PE=1 SV=1	Dynactin subunit 4	Dctn4	43175.8	75105.5	76322.4	33587.2	11217.7	10677.2
Q6ZPV2	Q6ZPV2-2;Q6ZPV2	sp|Q6ZPV2-2|INO80_MOUSE Isoform 2 of Chromatin-remodeling ATPase INO80 OS=Mus musculus OX=10090 GN=Ino80;sp|Q6ZPV2|INO80_MOUSE Chromatin-remodeling ATPase INO80 OS=Mus musculus OX=10090 GN=Ino80 PE=1 SV=2	DNA helicase INO80	Ino80	2440.67	2232.62	3736.96	1127.14	743.666	525.946
Q8R3C7	Q8R3C7;Q8BZY3	tr|Q8R3C7|Q8R3C7_MOUSE DEAD (Asp-Glu-Ala-Asp) box polypeptide 19b OS=Mus musculus OX=10090 GN=Ddx19b PE=1 SV=1;tr|Q8BZY3|Q8BZY3_MOUSE DEAD (Asp-Glu-Ala-Asp) box polypeptide 19b OS=Mus musculus OX=10090 GN=Ddx19b PE=1 SV=1		Ddx19b	2861.73	3015.15	6848.47	1990.73	659.001	974.114
Q99LM2	Q99LM2	sp|Q99LM2|CK5P3_MOUSE CDK5 regulatory subunit-associated protein 3 OS=Mus musculus OX=10090 GN=Cdk5rap3 PE=1 SV=1	CDK5 regulatory subunit-associated protein 3	Cdk5rap3	5444.02	8459.84	6714.38	2233.17	1582.42	2052.3
Q9JLV2	Q9JLV2;Q9JLV2-2	sp|Q9JLV2|TP4AP_MOUSE Short transient receptor potential channel 4-associated protein OS=Mus musculus OX=10090 GN=Trpc4ap PE=1 SV=2;sp|Q9JLV2-2|TP4AP_MOUSE Isoform 2 of Short transient receptor potential channel 4-associated protein OS=Mus musculus OX=1009	Short transient receptor potential channel 4-associated protein	Trpc4ap	2191.94	1829.41	2366.65	747.985	475.223	593.877
P10126	P10126	sp|P10126|EF1A1_MOUSE Elongation factor 1-alpha 1 OS=Mus musculus OX=10090 GN=Eef1a1 PE=1 SV=3	Elongation factor 1-alpha 1	Eef1a1	2.77476e+07	2.50727e+07	2.66444e+07	9.85112e+06	6.15699e+06	6.59264e+06
O35841	O35841	sp|O35841|API5_MOUSE Apoptosis inhibitor 5 OS=Mus musculus OX=10090 GN=Api5 PE=1 SV=2	Apoptosis inhibitor 5	Api5	162817	212838	142723	60303.7	44197.3	42839.6
Q9JHW4	Q9JHW4	sp|Q9JHW4|SELB_MOUSE Selenocysteine-specific elongation factor OS=Mus musculus OX=10090 GN=Eefsec PE=1 SV=2	Selenocysteine-specific elongation factor	Eefsec	78138.6	49683.9	59669.5	21448.7	17917.3	13855.9
Q62093	Q62093	sp|Q62093|SRSF2_MOUSE Serine/arginine-rich splicing factor 2 OS=Mus musculus OX=10090 GN=Srsf2 PE=1 SV=4	Serine/arginine-rich splicing factor 2	Srsf2	1.43995e+06	1.54938e+06	1.58661e+06	543237	357108	398290
P26231	P26231	sp|P26231|CTNA1_MOUSE Catenin alpha-1 OS=Mus musculus OX=10090 GN=Ctnna1 PE=1 SV=1	Catenin alpha-1	Ctnna1	5930.77	7745.62	5060.81	2421.53	1163.54	1726.84
Q9D6K7	Q9D6K7	sp|Q9D6K7|TTC33_MOUSE Tetratricopeptide repeat protein 33 OS=Mus musculus OX=10090 GN=Ttc33 PE=1 SV=1	Tetratricopeptide repeat protein 33	Ttc33	12234.9	17401.7	14573.4	6611.96	3206.8	2713.51
P83940	P83940	sp|P83940|ELOC_MOUSE Elongin-C OS=Mus musculus OX=10090 GN=Eloc PE=1 SV=1	Transcription elongation factor B polypeptide 1	Tceb1	73823.1	191129	166538	62699.7	21028.8	38436.6
Q91VX9	Q91VX9	sp|Q91VX9|TM168_MOUSE Transmembrane protein 168 OS=Mus musculus OX=10090 GN=Tmem168 PE=1 SV=1	Transmembrane protein 168	Tmem168	1475.04	2698.64	1358.58	624.164	601.156	340.481
O54916	O54916;O54916-4;O54916-3	sp|O54916|REPS1_MOUSE RalBP1-associated Eps domain-containing protein 1 OS=Mus musculus OX=10090 GN=Reps1 PE=1 SV=2;sp|O54916-4|REPS1_MOUSE Isoform 4 of RalBP1-associated Eps domain-containing protein 1 OS=Mus musculus OX=10090 GN=Reps1;sp|O54916-3|REPS1_M	RalBP1-associated Eps domain-containing protein 1	Reps1	9549.71	13959	9191.35	3167.63	3831.91	2245.99
O08547	O08547	sp|O08547|SC22B_MOUSE Vesicle-trafficking protein SEC22b OS=Mus musculus OX=10090 GN=Sec22b PE=1 SV=3	Vesicle-trafficking protein SEC22b	Sec22b	123913	125603	137233	33154.7	38657.9	37195.4
P03958	P03958	sp|P03958|ADA_MOUSE Adenosine deaminase OS=Mus musculus OX=10090 GN=Ada PE=1 SV=3	Adenosine deaminase	Ada	33990.1	41763.2	45452.6	17392.8	9544.82	7219.1
Q9DB77	Q9DB77	sp|Q9DB77|QCR2_MOUSE Cytochrome b-c1 complex subunit 2, mitochondrial OS=Mus musculus OX=10090 GN=Uqcrc2 PE=1 SV=1	Cytochrome b-c1 complex subunit 2, mitochondrial	Uqcrc2	627754	514503	663476	184177	177206	147384
Q8CB77	Q8CB77	sp|Q8CB77|ELOA1_MOUSE Elongin-A OS=Mus musculus OX=10090 GN=Eloa PE=1 SV=3	Transcription elongation factor B polypeptide 3	Tceb3	17602.8	21056.1	24628	9688.88	4427.38	3692.33
Q91WE1	Q91WE1	sp|Q91WE1|SNX15_MOUSE Sorting nexin-15 OS=Mus musculus OX=10090 GN=Snx15 PE=1 SV=1	Sorting nexin-15	Snx15	4580.95	7074.85	5608.73	2049	1107.4	1701.44
Q99MR6	Q99MR6-3;Q99MR6-4;Q99MR6-2;Q99MR6	sp|Q99MR6-3|SRRT_MOUSE Isoform C of Serrate RNA effector molecule homolog OS=Mus musculus OX=10090 GN=Srrt;sp|Q99MR6-4|SRRT_MOUSE Isoform D of Serrate RNA effector molecule homolog OS=Mus musculus OX=10090 GN=Srrt;sp|Q99MR6-2|SRRT_MOUSE Isoform B of Serrat	Serrate RNA effector molecule homolog	Srrt	208680	178781	199688	53674.5	63435.5	47946.2
Q8R1M0	Q8R1M0	sp|Q8R1M0|HMCES_MOUSE Abasic site processing protein HMCES OS=Mus musculus OX=10090 GN=Hmces PE=1 SV=1	Embryonic stem cell-specific 5-hydroxymethylcytosine-binding protein	Hmces	3356.38	5349.04	10124.2	2900.08	1251.66	1140.95
P57746	P57746	sp|P57746|VATD_MOUSE V-type proton ATPase subunit D OS=Mus musculus OX=10090 GN=Atp6v1d PE=1 SV=1	V-type proton ATPase subunit D	Atp6v1d	22524.9	18161.5	15554.3	5497.92	6424.01	3877.42
Q68FH4	Q68FH4	sp|Q68FH4|GALK2_MOUSE N-acetylgalactosamine kinase OS=Mus musculus OX=10090 GN=Galk2 PE=1 SV=1	N-acetylgalactosamine kinase	Galk2	20813.6	16223.8	24601.2	8392.71	4532.08	4385.24
Q8BH24	Q8BH24	sp|Q8BH24|TM9S4_MOUSE Transmembrane 9 superfamily member 4 OS=Mus musculus OX=10090 GN=Tm9sf4 PE=1 SV=1	Transmembrane 9 superfamily member 4	Tm9sf4	13823.2	15760.5	17957.9	5124.6	4346.91	3871.3
O09061	O09061	sp|O09061|PSB1_MOUSE Proteasome subunit beta type-1 OS=Mus musculus OX=10090 GN=Psmb1 PE=1 SV=1	Proteasome subunit beta type-1	Psmb1	940355	1.08985e+06	942889	370744	219431	243147
Q91YJ3	Q91YJ3	sp|Q91YJ3|THYN1_MOUSE Thymocyte nuclear protein 1 OS=Mus musculus OX=10090 GN=Thyn1 PE=1 SV=1	Thymocyte nuclear protein 1	Thyn1	71676.8	73057.7	65570.7	24823.9	18140.8	15933.9
P08556	P08556	sp|P08556|RASN_MOUSE GTPase NRas OS=Mus musculus OX=10090 GN=Nras PE=1 SV=1	GTPase NRas	Nras	168812	81721.9	103992	32802.9	28322.1	38137.6
P99027	P99027	sp|P99027|RLA2_MOUSE 60S acidic ribosomal protein P2 OS=Mus musculus OX=10090 GN=Rplp2 PE=1 SV=3	60S acidic ribosomal protein P2	Rplp2	1.72135e+06	2.04539e+06	1.66929e+06	540802	479903	499716
P61982	P61982	sp|P61982|1433G_MOUSE 14-3-3 protein gamma OS=Mus musculus OX=10090 GN=Ywhag PE=1 SV=2	14-3-3 protein gamma;14-3-3 protein gamma, N-terminally processed	Ywhag	507610	538619	486470	202580	96882.5	129093
Q9D5V5	Q9D5V5	sp|Q9D5V5|CUL5_MOUSE Cullin-5 OS=Mus musculus OX=10090 GN=Cul5 PE=1 SV=3	Cullin-5	Cul5	29192.3	27225.9	27828	9446.62	7752	6347.73
O89086	O89086	sp|O89086|RBM3_MOUSE RNA-binding protein 3 OS=Mus musculus OX=10090 GN=Rbm3 PE=1 SV=1	RNA-binding protein 3	Rbm3	1.63364e+06	1.9695e+06	1.8143e+06	629302	466076	418308
Q7TSH6	Q7TSH6-3;Q7TSH6	sp|Q7TSH6-3|SCAF4_MOUSE Isoform 3 of SR-related and CTD-associated factor 4 OS=Mus musculus OX=10090 GN=Scaf4;sp|Q7TSH6|SCAF4_MOUSE SR-related and CTD-associated factor 4 OS=Mus musculus OX=10090 GN=Scaf4 PE=1 SV=1		Scaf4	20685.8	25359.3	26633.7	7794.19	6012.39	6498.79
P97760	P97760	sp|P97760|RPB3_MOUSE DNA-directed RNA polymerase II subunit RPB3 OS=Mus musculus OX=10090 GN=Polr2c PE=1 SV=2	DNA-directed RNA polymerase II subunit RPB3	Polr2c	119492	129576	114128	42189.5	30149.5	29081.1
Q8VEK3	Q8VEK3;Q8VEK3-2	sp|Q8VEK3|HNRPU_MOUSE Heterogeneous nuclear ribonucleoprotein U OS=Mus musculus OX=10090 GN=Hnrnpu PE=1 SV=1;sp|Q8VEK3-2|HNRPU_MOUSE Isoform 2 of Heterogeneous nuclear ribonucleoprotein U OS=Mus musculus OX=10090 GN=Hnrnpu	Heterogeneous nuclear ribonucleoprotein U	Hnrnpu	1.85935e+06	2.26953e+06	2.2466e+06	661108	611105	508061
P59016	P59016	sp|P59016|VP33B_MOUSE Vacuolar protein sorting-associated protein 33B OS=Mus musculus OX=10090 GN=Vps33b PE=1 SV=1	Vacuolar protein sorting-associated protein 33B	Vps33b	9421.82	7626.18	10612.3	2978.31	2533.23	2211.25
Q7TMY4	Q7TMY4;Q7TMY4-2	sp|Q7TMY4|THOC7_MOUSE THO complex subunit 7 homolog OS=Mus musculus OX=10090 GN=Thoc7 PE=1 SV=2;sp|Q7TMY4-2|THOC7_MOUSE Isoform 2 of THO complex subunit 7 homolog OS=Mus musculus OX=10090 GN=Thoc7	THO complex subunit 7 homolog	Thoc7	53031.1	34696.9	36817.7	14333.6	6900.45	13493.7
Q8BL66	Q8BL66	sp|Q8BL66|EEA1_MOUSE Early endosome antigen 1 OS=Mus musculus OX=10090 GN=Eea1 PE=1 SV=2	Early endosome antigen 1	Eea1	18802	13289.4	18917	6828.65	3106.33	4284.34
Q3U829	Q3U829	sp|Q3U829|AP5Z1_MOUSE AP-5 complex subunit zeta-1 OS=Mus musculus OX=10090 GN=Ap5z1 PE=2 SV=1	AP-5 complex subunit zeta-1	Ap5z1	1041.28	1016.78	637.875	185.778	279.334	283.885
Q9DB05	Q9DB05	sp|Q9DB05|SNAA_MOUSE Alpha-soluble NSF attachment protein OS=Mus musculus OX=10090 GN=Napa PE=1 SV=1	Alpha-soluble NSF attachment protein	Napa	29590.2	37199	22942.5	12136.5	6710.26	6075.88
Q99KI3	Q99KI3	sp|Q99KI3|EMC3_MOUSE ER membrane protein complex subunit 3 OS=Mus musculus OX=10090 GN=Emc3 PE=1 SV=3	ER membrane protein complex subunit 3	Emc3	21988.6	14917.2	17892.8	5417.97	5270.3	4528.39
Q9D8X2	Q9D8X2	sp|Q9D8X2|CC124_MOUSE Coiled-coil domain-containing protein 124 OS=Mus musculus OX=10090 GN=Ccdc124 PE=1 SV=1	Coiled-coil domain-containing protein 124	Ccdc124	129731	217902	149735	70932.3	43188.5	23915.5
Q61029	Q61029-3	sp|Q61029-3|LAP2B_MOUSE Isoform Epsilon of Lamina-associated polypeptide 2, isoforms beta/delta/epsilon/gamma OS=Mus musculus OX=10090 GN=Tmpo	Lamina-associated polypeptide 2, isoforms beta/delta/epsilon/gamma	Tmpo	9665.22	9326.2	18066.2	1781.31	3389.91	5098.62
Q8BTU1	Q8BTU1;Q8BTU1-2	sp|Q8BTU1|CFA20_MOUSE Cilia- and flagella-associated protein 20 OS=Mus musculus OX=10090 GN=Cfap20 PE=1 SV=1;sp|Q8BTU1-2|CFA20_MOUSE Isoform 2 of Cilia- and flagella-associated protein 20 OS=Mus musculus OX=10090 GN=Cfap20	Cilia- and flagella-associated protein 20	Cfap20	17951	20422.1	21793.2	6416.56	5307.64	4946.2
P54823	P54823	sp|P54823|DDX6_MOUSE Probable ATP-dependent RNA helicase DDX6 OS=Mus musculus OX=10090 GN=Ddx6 PE=1 SV=1	Probable ATP-dependent RNA helicase DDX6	Ddx6	414345	336051	421656	117696	88804.7	117838
Q9CZD5	Q9CZD5	sp|Q9CZD5|IF3M_MOUSE Translation initiation factor IF-3, mitochondrial OS=Mus musculus OX=10090 GN=Mtif3 PE=1 SV=1	Translation initiation factor IF-3, mitochondrial	Mtif3	890.408	1221.94	735.825	381.772	273.842	132.239
P14094	P14094	sp|P14094|AT1B1_MOUSE Sodium/potassium-transporting ATPase subunit beta-1 OS=Mus musculus OX=10090 GN=Atp1b1 PE=1 SV=1	Sodium/potassium-transporting ATPase subunit beta-1	Atp1b1	32622.9	38361.9	20012.7	12379.1	5856.04	6920.85
Q8BGQ1	Q8BGQ1;Q8BGQ1-2	sp|Q8BGQ1|SPE39_MOUSE Spermatogenesis-defective protein 39 homolog OS=Mus musculus OX=10090 GN=Vipas39 PE=1 SV=1;sp|Q8BGQ1-2|SPE39_MOUSE Isoform 2 of Spermatogenesis-defective protein 39 homolog OS=Mus musculus OX=10090 GN=Vipas39	Spermatogenesis-defective protein 39 homolog	Vipas39	10935.2	10304.9	15927.2	4779.19	2365.16	3122.38
Q9CXZ1	Q9CXZ1	sp|Q9CXZ1|NDUS4_MOUSE NADH dehydrogenase [ubiquinone] iron-sulfur protein 4, mitochondrial OS=Mus musculus OX=10090 GN=Ndufs4 PE=1 SV=3	NADH dehydrogenase [ubiquinone] iron-sulfur protein 4, mitochondrial	Ndufs4	34522.7	46418.3	41170.9	9496.23	10264.5	13910.4
Q8CCS6	Q8CCS6-2;Q8CCS6	sp|Q8CCS6-2|PABP2_MOUSE Isoform 2 of Polyadenylate-binding protein 2 OS=Mus musculus OX=10090 GN=Pabpn1;sp|Q8CCS6|PABP2_MOUSE Polyadenylate-binding protein 2 OS=Mus musculus OX=10090 GN=Pabpn1 PE=1 SV=3	Polyadenylate-binding protein 2	Pabpn1	200120	145094	251858	69896.8	49648.3	45028.5
Q8K409	Q8K409	sp|Q8K409|DPOLB_MOUSE DNA polymerase beta OS=Mus musculus OX=10090 GN=Polb PE=1 SV=3	DNA polymerase beta	Polb	27382.6	21872.6	23415.1	8188.48	5025.04	6813.66
Q91XD6	Q91XD6	sp|Q91XD6|VPS36_MOUSE Vacuolar protein-sorting-associated protein 36 OS=Mus musculus OX=10090 GN=Vps36 PE=1 SV=1	Vacuolar protein-sorting-associated protein 36	Vps36	56585.1	38129	59244.9	19242.8	11647.1	11521.6
Q9JIY2	Q9JIY2;Q9JIY2-3;Q9JIY2-2;Q9JIY2-4	sp|Q9JIY2|HAKAI_MOUSE E3 ubiquitin-protein ligase Hakai OS=Mus musculus OX=10090 GN=Cbll1 PE=1 SV=1;sp|Q9JIY2-3|HAKAI_MOUSE Isoform 3 of E3 ubiquitin-protein ligase Hakai OS=Mus musculus OX=10090 GN=Cbll1;sp|Q9JIY2-2|HAKAI_MOUSE Isoform 2 of E3 ubiquitin-p	E3 ubiquitin-protein ligase Hakai	Cbll1	7000.28	6935.46	8843.9	2664.11	2330.76	1270.94
Q8BGT7	Q8BGT7	sp|Q8BGT7|SPF30_MOUSE Survival of motor neuron-related-splicing factor 30 OS=Mus musculus OX=10090 GN=Smndc1 PE=1 SV=1	Survival of motor neuron-related-splicing factor 30	Smndc1	103976	172613	130277	42906.7	24574.9	44430.1
P58462	P58462;P58462-4;P58462-3;P58462-2;P58462-5	sp|P58462|FOXP1_MOUSE Forkhead box protein P1 OS=Mus musculus OX=10090 GN=Foxp1 PE=1 SV=1;sp|P58462-4|FOXP1_MOUSE Isoform 4 of Forkhead box protein P1 OS=Mus musculus OX=10090 GN=Foxp1;sp|P58462-3|FOXP1_MOUSE Isoform 3 of Forkhead box protein P1 OS=Mus mus	Forkhead box protein P1	Foxp1	22335.5	26804.6	27492.4	9240.25	6405.7	5424.03
Q9DBG7	Q9DBG7	sp|Q9DBG7|SRPRA_MOUSE Signal recognition particle receptor subunit alpha OS=Mus musculus OX=10090 GN=Srpra PE=1 SV=1	Signal recognition particle receptor subunit alpha	Srpr	90941.9	74795.2	80175.2	31466.2	20372.2	15766.6
Q8CG46	Q8CG46	sp|Q8CG46|SMC5_MOUSE Structural maintenance of chromosomes protein 5 OS=Mus musculus OX=10090 GN=Smc5 PE=1 SV=1	Structural maintenance of chromosomes protein 5	Smc5	16299.6	14516	15849.6	5551.03	3826.11	3445.21
Q8K2V1	Q8K2V1	sp|Q8K2V1|PP4R1_MOUSE Serine/threonine-protein phosphatase 4 regulatory subunit 1 OS=Mus musculus OX=10090 GN=Ppp4r1 PE=1 SV=2	Serine/threonine-protein phosphatase 4 regulatory subunit 1	Ppp4r1	1028.95	2183.86	2014.83	635.751	416.404	384.2
P61022	P61022	sp|P61022|CHP1_MOUSE Calcineurin B homologous protein 1 OS=Mus musculus OX=10090 GN=Chp1 PE=1 SV=2	Calcineurin B homologous protein 1	Chp1	13616.4	18091.7	15539.9	6346.01	4134.85	2499.43
O35864	O35864	sp|O35864|CSN5_MOUSE COP9 signalosome complex subunit 5 OS=Mus musculus OX=10090 GN=Cops5 PE=1 SV=3	COP9 signalosome complex subunit 5	Cops5	58207.4	57202.3	92240.9	17223.1	22835.7	16977.2
Q8BMS1	Q8BMS1	sp|Q8BMS1|ECHA_MOUSE Trifunctional enzyme subunit alpha, mitochondrial OS=Mus musculus OX=10090 GN=Hadha PE=1 SV=1	Trifunctional enzyme subunit alpha, mitochondrial;Long-chain enoyl-CoA hydratase;Long chain 3-hydroxyacyl-CoA dehydrogenase	Hadha	226540	201511	212862	72373.3	56759.2	46907.5
Q65Z40	Q65Z40	sp|Q65Z40|WAPL_MOUSE Wings apart-like protein homolog OS=Mus musculus OX=10090 GN=Wapl PE=1 SV=2	Wings apart-like protein homolog	Wapal	19218.4	15954.7	14586.3	6632.94	3265.79	3760.21
Q6P8I4	Q6P8I4	sp|Q6P8I4|PCNP_MOUSE PEST proteolytic signal-containing nuclear protein OS=Mus musculus OX=10090 GN=Pcnp PE=1 SV=1	PEST proteolytic signal-containing nuclear protein	Pcnp	31868.2	39514.6	53416.2	15579.4	9031.79	9631.5
Q8JZQ2	Q8JZQ2	sp|Q8JZQ2|AFG32_MOUSE AFG3-like protein 2 OS=Mus musculus OX=10090 GN=Afg3l2 PE=1 SV=1	AFG3-like protein 2	Afg3l2	27001.2	27500.8	27899.8	9163.86	8359.38	5081.4
P04627	P04627	sp|P04627|ARAF_MOUSE Serine/threonine-protein kinase A-Raf OS=Mus musculus OX=10090 GN=Araf PE=1 SV=2	Serine/threonine-protein kinase A-Raf	Araf	28727.3	27478	29908.5	6107.37	9614.67	7884.52
Q9D0J4	Q9D0J4	sp|Q9D0J4|ARL2_MOUSE ADP-ribosylation factor-like protein 2 OS=Mus musculus OX=10090 GN=Arl2 PE=1 SV=1	ADP-ribosylation factor-like protein 2	Arl2	12426.8	13078.3	14904	3784.52	3293.5	3999.24
Q9QYJ0	Q9QYJ0	sp|Q9QYJ0|DNJA2_MOUSE DnaJ homolog subfamily A member 2 OS=Mus musculus OX=10090 GN=Dnaja2 PE=1 SV=1	DnaJ homolog subfamily A member 2	Dnaja2	219085	261362	278596	73857.3	66921.8	67202.1
Q9Z0J0	Q9Z0J0	sp|Q9Z0J0|NPC2_MOUSE NPC intracellular cholesterol transporter 2 OS=Mus musculus OX=10090 GN=Npc2 PE=1 SV=1	Epididymal secretory protein E1	Npc2	43417.4	80470.9	96104	36830.9	11212.4	12228.2
O08749	O08749	sp|O08749|DLDH_MOUSE Dihydrolipoyl dehydrogenase, mitochondrial OS=Mus musculus OX=10090 GN=Dld PE=1 SV=2	Dihydrolipoyl dehydrogenase, mitochondrial	Dld	97588.1	177180	234715	34139.1	52948.2	52390.5
G3X9K3	G3X9K3	sp|G3X9K3|BIG1_MOUSE Brefeldin A-inhibited guanine nucleotide-exchange protein 1 OS=Mus musculus OX=10090 GN=Arfgef1 PE=1 SV=1	Brefeldin A-inhibited guanine nucleotide-exchange protein 1	Arfgef1	6140.75	5930.02	6581.25	1975.7	1811.9	1317.76
P63001	P63001;P60764	sp|P63001|RAC1_MOUSE Ras-related C3 botulinum toxin substrate 1 OS=Mus musculus OX=10090 GN=Rac1 PE=1 SV=1;sp|P60764|RAC3_MOUSE Ras-related C3 botulinum toxin substrate 3 OS=Mus musculus OX=10090 GN=Rac3 PE=1 SV=1	Ras-related C3 botulinum toxin substrate 1;Ras-related C3 botulinum toxin substrate 3	Rac1;Rac3	428004	459924	474425	160017	92311.3	120470
Q8BIQ5	Q8BIQ5;Q8BIQ5-2	sp|Q8BIQ5|CSTF2_MOUSE Cleavage stimulation factor subunit 2 OS=Mus musculus OX=10090 GN=Cstf2 PE=1 SV=2;sp|Q8BIQ5-2|CSTF2_MOUSE Isoform 2 of Cleavage stimulation factor subunit 2 OS=Mus musculus OX=10090 GN=Cstf2	Cleavage stimulation factor subunit 2	Cstf2	16485.4	12514.9	25567.2	5654.59	4484.49	4789.99
Q3UMY5	Q3UMY5;Q3UMY5-3	sp|Q3UMY5|EMAL4_MOUSE Echinoderm microtubule-associated protein-like 4 OS=Mus musculus OX=10090 GN=Eml4 PE=1 SV=1;sp|Q3UMY5-3|EMAL4_MOUSE Isoform 3 of Echinoderm microtubule-associated protein-like 4 OS=Mus musculus OX=10090 GN=Eml4	Echinoderm microtubule-associated protein-like 4	Eml4	35746.9	30009.9	30499.4	10133.9	7873.61	8321.86
Q9Z1M8	Q9Z1M8	sp|Q9Z1M8|RED_MOUSE Protein Red OS=Mus musculus OX=10090 GN=Ik PE=1 SV=2	Protein Red	Ik	110550	105604	126542	33340.7	26508	33873.2
Q9D8V0	Q9D8V0;Q9D8V0-3	sp|Q9D8V0|HM13_MOUSE Minor histocompatibility antigen H13 OS=Mus musculus OX=10090 GN=Hm13 PE=1 SV=1;sp|Q9D8V0-3|HM13_MOUSE Isoform 3 of Minor histocompatibility antigen H13 OS=Mus musculus OX=10090 GN=Hm13	Minor histocompatibility antigen H13	Hm13	246202	270392	275099	71588.2	71351.9	73519.7
Q99P72	Q99P72;Q99P72-3	sp|Q99P72|RTN4_MOUSE Reticulon-4 OS=Mus musculus OX=10090 GN=Rtn4 PE=1 SV=2;sp|Q99P72-3|RTN4_MOUSE Isoform D of Reticulon-4 OS=Mus musculus OX=10090 GN=Rtn4	Reticulon-4	Rtn4	51947.3	42694.4	63008	20987.9	12350.4	9765.29
Q9WTU6	Q9WTU6-4;Q9WTU6-3;Q9WTU6;Q9WTU6-2	sp|Q9WTU6-4|MK09_MOUSE Isoform Beta-2 of Mitogen-activated protein kinase 9 OS=Mus musculus OX=10090 GN=Mapk9;sp|Q9WTU6-3|MK09_MOUSE Isoform Beta-1 of Mitogen-activated protein kinase 9 OS=Mus musculus OX=10090 GN=Mapk9;sp|Q9WTU6|MK09_MOUSE Mitogen-activat	Mitogen-activated protein kinase 9	Mapk9	6169.19	6360.18	6990.98	2617.77	1083.21	1628.53
Q9Z2N8	Q9Z2N8	sp|Q9Z2N8|ACL6A_MOUSE Actin-like protein 6A OS=Mus musculus OX=10090 GN=Actl6a PE=1 SV=2	Actin-like protein 6A	Actl6a	219253	185690	216616	71994.6	44747.2	52944.2
Q8C4X2	Q8C4X2	sp|Q8C4X2|KC1G3_MOUSE Casein kinase I isoform gamma-3 OS=Mus musculus OX=10090 GN=Csnk1g3 PE=1 SV=2	Casein kinase I isoform gamma-3	Csnk1g3	748.199	2072.07	1691.78	363.831	348.232	519.075
Q8BSN5	Q8BSN5;Q8BSN5-2;Q8BSN5-3	sp|Q8BSN5|PHF23_MOUSE PHD finger protein 23 OS=Mus musculus OX=10090 GN=Phf23 PE=2 SV=2;sp|Q8BSN5-2|PHF23_MOUSE Isoform 2 of PHD finger protein 23 OS=Mus musculus OX=10090 GN=Phf23;sp|Q8BSN5-3|PHF23_MOUSE Isoform 3 of PHD finger protein 23 OS=Mus musculus	PHD finger protein 23	Phf23	14089.5	16000.6	15622.8	5222.92	4319.74	2924.97
Q9CYN9	Q9CYN9	sp|Q9CYN9|RENR_MOUSE Renin receptor OS=Mus musculus OX=10090 GN=Atp6ap2 PE=1 SV=2	Renin receptor	Atp6ap2	16557.3	13430	10585.1	1893.99	4171.93	4999.13
P62331	P62331	sp|P62331|ARF6_MOUSE ADP-ribosylation factor 6 OS=Mus musculus OX=10090 GN=Arf6 PE=1 SV=2	ADP-ribosylation factor 6	Arf6	39881.7	89105.8	78265.1	18093.3	12426	25988.8
Q3UMU9	Q3UMU9-4;Q3UMU9-2	sp|Q3UMU9-4|HDGR2_MOUSE Isoform 4 of Hepatoma-derived growth factor-related protein 2 OS=Mus musculus OX=10090 GN=Hdgfl2;sp|Q3UMU9-2|HDGR2_MOUSE Isoform 2 of Hepatoma-derived growth factor-related protein 2 OS=Mus musculus OX=10090 GN=Hdgfl2	Hepatoma-derived growth factor-related protein 2	Hdgfrp2	57857.5	60581.4	59860.7	16673.7	18071.2	13818.4
O89090	O89090;O89090-2	sp|O89090|SP1_MOUSE Transcription factor Sp1 OS=Mus musculus OX=10090 GN=Sp1 PE=1 SV=2;sp|O89090-2|SP1_MOUSE Isoform 2 of Transcription factor Sp1 OS=Mus musculus OX=10090 GN=Sp1	Transcription factor Sp1	Sp1	20345.7	19526.3	18766.6	5983.52	4984.89	4996.06
Q8R3S6	Q8R3S6	sp|Q8R3S6|EXOC1_MOUSE Exocyst complex component 1 OS=Mus musculus OX=10090 GN=Exoc1 PE=1 SV=4	Exocyst complex component 1	Exoc1	7746.59	7100.44	6752.51	2475.41	1974.26	1427.89
Q8R5L3	Q8R5L3;Q8R5L3-2	sp|Q8R5L3|VPS39_MOUSE Vam6/Vps39-like protein OS=Mus musculus OX=10090 GN=Vps39 PE=1 SV=1;sp|Q8R5L3-2|VPS39_MOUSE Isoform 2 of Vam6/Vps39-like protein OS=Mus musculus OX=10090 GN=Vps39	Vam6/Vps39-like protein	Vps39	4113.9	3427.12	3073.41	1547.26	587.244	751.523
Q8C2B3	Q8C2B3-5;Q8C2B3;Q8C2B3-2;Q8C2B3-3;Q8C2B3-6;Q8C2B3-4	sp|Q8C2B3-5|HDAC7_MOUSE Isoform 5 of Histone deacetylase 7 OS=Mus musculus OX=10090 GN=Hdac7;sp|Q8C2B3|HDAC7_MOUSE Histone deacetylase 7 OS=Mus musculus OX=10090 GN=Hdac7 PE=1 SV=2;sp|Q8C2B3-2|HDAC7_MOUSE Isoform 2 of Histone deacetylase 7 OS=Mus musculus	Histone deacetylase 7	Hdac7	5574.41	4921.16	9514.97	1982.34	2290.54	1167.9
Q64213	Q64213;Q64213-2;Q64213-3	sp|Q64213|SF01_MOUSE Splicing factor 1 OS=Mus musculus OX=10090 GN=Sf1 PE=1 SV=6;sp|Q64213-2|SF01_MOUSE Isoform CW17E of Splicing factor 1 OS=Mus musculus OX=10090 GN=Sf1;sp|Q64213-3|SF01_MOUSE Isoform 3 of Splicing factor 1 OS=Mus musculus OX=10090 GN=Sf1	Splicing factor 1	Sf1	62567.3	62685.4	103092	25087.6	23770.4	13180.6
P40142	P40142	sp|P40142|TKT_MOUSE Transketolase OS=Mus musculus OX=10090 GN=Tkt PE=1 SV=1	Transketolase	Tkt	2.20306e+06	2.39496e+06	2.50484e+06	709978	654667	564364
Q9Z2Z9	Q9Z2Z9	sp|Q9Z2Z9|GFPT2_MOUSE Glutamine--fructose-6-phosphate aminotransferase [isomerizing] 2 OS=Mus musculus OX=10090 GN=Gfpt2 PE=1 SV=3	Glutamine--fructose-6-phosphate aminotransferase [isomerizing] 2	Gfpt2	2513.02	0	2808.37	860.791	225.428	358.778
P70398	P70398	sp|P70398|USP9X_MOUSE Probable ubiquitin carboxyl-terminal hydrolase FAF-X OS=Mus musculus OX=10090 GN=Usp9x PE=1 SV=2	Probable ubiquitin carboxyl-terminal hydrolase FAF-X	Usp9x	22593.4	20879.7	24496	7219.79	6041.5	5168.79
Q6ZQ88	Q6ZQ88	sp|Q6ZQ88|KDM1A_MOUSE Lysine-specific histone demethylase 1A OS=Mus musculus OX=10090 GN=Kdm1a PE=1 SV=2	Lysine-specific histone demethylase 1A	Kdm1a	17771.2	21167	15060.9	7359.53	4834.87	2442.48
O35379	O35379	sp|O35379|MRP1_MOUSE Multidrug resistance-associated protein 1 OS=Mus musculus OX=10090 GN=Abcc1 PE=1 SV=1	Multidrug resistance-associated protein 1	Abcc1	3034.75	4330.7	5624.35	1491.51	978.218	1045.94
Q62348	Q62348	sp|Q62348|TSN_MOUSE Translin OS=Mus musculus OX=10090 GN=Tsn PE=1 SV=1	Translin	Tsn	576139	619339	619656	122464	207015	161303
P62317	P62317	sp|P62317|SMD2_MOUSE Small nuclear ribonucleoprotein Sm D2 OS=Mus musculus OX=10090 GN=Snrpd2 PE=1 SV=1	Small nuclear ribonucleoprotein Sm D2	Snrpd2	1.51751e+06	1.37982e+06	1.85323e+06	480629	408989	394599
A2AKX3	A2AKX3;A2AKX3-2	sp|A2AKX3|SETX_MOUSE Probable helicase senataxin OS=Mus musculus OX=10090 GN=Setx PE=1 SV=1;sp|A2AKX3-2|SETX_MOUSE Isoform 2 of Probable helicase senataxin OS=Mus musculus OX=10090 GN=Setx	Probable helicase senataxin	Setx	1385.19	2425.45	3230.21	629.444	711.24	562.414
Q4KMM3	Q4KMM3-3;Q4KMM3-2;Q4KMM3-4;Q4KMM3	sp|Q4KMM3-3|OXR1_MOUSE Isoform 3 of Oxidation resistance protein 1 OS=Mus musculus OX=10090 GN=Oxr1;sp|Q4KMM3-2|OXR1_MOUSE Isoform 2 of Oxidation resistance protein 1 OS=Mus musculus OX=10090 GN=Oxr1;sp|Q4KMM3-4|OXR1_MOUSE Isoform 4 of Oxidation resistance	Oxidation resistance protein 1	Oxr1	5045.34	2368.5	2620.86	968.976	1112.58	630.148
Q8R574	Q8R574	sp|Q8R574|KPRB_MOUSE Phosphoribosyl pyrophosphate synthase-associated protein 2 OS=Mus musculus OX=10090 GN=Prpsap2 PE=1 SV=1	Phosphoribosyl pyrophosphate synthase-associated protein 2	Prpsap2	123328	135136	128770	37764.2	30428.9	36416.5
Q64287	Q64287-2;Q64287	sp|Q64287-2|IRF4_MOUSE Isoform 2 of Interferon regulatory factor 4 OS=Mus musculus OX=10090 GN=Irf4;sp|Q64287|IRF4_MOUSE Interferon regulatory factor 4 OS=Mus musculus OX=10090 GN=Irf4 PE=1 SV=1	Interferon regulatory factor 4	Irf4	379971	386067	500274	177996	83069.8	80814.2
Q9CQ10	Q9CQ10	sp|Q9CQ10|CHMP3_MOUSE Charged multivesicular body protein 3 OS=Mus musculus OX=10090 GN=Chmp3 PE=1 SV=3	Charged multivesicular body protein 3	Chmp3	33244.6	24236.5	24638.5	9183.74	6968.66	6016.04
Q9JHW2	Q9JHW2	sp|Q9JHW2|NIT2_MOUSE Omega-amidase NIT2 OS=Mus musculus OX=10090 GN=Nit2 PE=1 SV=1	Omega-amidase NIT2	Nit2	68863.1	47732.9	64371.2	19319.9	18037.4	11461.5
Q99PV8	Q99PV8;Q99PV8-2;Q99PV8-3	sp|Q99PV8|BC11B_MOUSE B-cell lymphoma/leukemia 11B OS=Mus musculus OX=10090 GN=Bcl11b PE=1 SV=1;sp|Q99PV8-2|BC11B_MOUSE Isoform 2 of B-cell lymphoma/leukemia 11B OS=Mus musculus OX=10090 GN=Bcl11b;sp|Q99PV8-3|BC11B_MOUSE Isoform 3 of B-cell lymphoma/leukem	B-cell lymphoma/leukemia 11B	Bcl11b	14075.8	10231	5973.69	3106.15	3075.48	1985.48
O54988	O54988-2;O54988	sp|O54988-2|SLK_MOUSE Isoform 2 of STE20-like serine/threonine-protein kinase OS=Mus musculus OX=10090 GN=Slk;sp|O54988|SLK_MOUSE STE20-like serine/threonine-protein kinase OS=Mus musculus OX=10090 GN=Slk PE=1 SV=2	STE20-like serine/threonine-protein kinase	Slk	20619.1	28704.9	26262.5	8252.37	7391.05	4738.82
Q8K2F8	Q8K2F8	sp|Q8K2F8|LS14A_MOUSE Protein LSM14 homolog A OS=Mus musculus OX=10090 GN=Lsm14a PE=1 SV=1	Protein LSM14 homolog A	Lsm14a	31436.6	35508.4	31122.6	10086	8338.91	7976.08
Q3U1G5	Q3U1G5	sp|Q3U1G5|I20L2_MOUSE Interferon-stimulated 20 kDa exonuclease-like 2 OS=Mus musculus OX=10090 GN=Isg20l2 PE=1 SV=2	Interferon-stimulated 20 kDa exonuclease-like 2	Isg20l2	36923.7	30969.3	38216.5	12660.6	7820.94	8054.93
Q9CWN7	Q9CWN7	sp|Q9CWN7|CNO11_MOUSE CCR4-NOT transcription complex subunit 11 OS=Mus musculus OX=10090 GN=Cnot11 PE=1 SV=1	CCR4-NOT transcription complex subunit 11	Cnot11	5644.3	4052.47	7065.8	1761.47	1291.41	1454.38
Q8K1A6	Q8K1A6	sp|Q8K1A6|C2D1A_MOUSE Coiled-coil and C2 domain-containing protein 1A OS=Mus musculus OX=10090 GN=Cc2d1a PE=1 SV=2	Coiled-coil and C2 domain-containing protein 1A	Cc2d1a	4722.11	3848.43	4678.67	1104.59	1677.85	775.325
O88597	O88597	sp|O88597|BECN1_MOUSE Beclin-1 OS=Mus musculus OX=10090 GN=Becn1 PE=1 SV=3	Beclin-1	Becn1	13195.2	10346.3	14191	5070.23	3056.9	1995.77
Q0P5W1	Q0P5W1-3;Q0P5W1;Q0P5W1-2	sp|Q0P5W1-3|VPS8_MOUSE Isoform 3 of Vacuolar protein sorting-associated protein 8 homolog OS=Mus musculus OX=10090 GN=Vps8;sp|Q0P5W1|VPS8_MOUSE Vacuolar protein sorting-associated protein 8 homolog OS=Mus musculus OX=10090 GN=Vps8 PE=1 SV=1;sp|Q0P5W1-2|VPS	Vacuolar protein sorting-associated protein 8 homolog	Vps8	718.406	429.404	598.88	168.791	204.767	94.9279
Q9QUM9	Q9QUM9	sp|Q9QUM9|PSA6_MOUSE Proteasome subunit alpha type-6 OS=Mus musculus OX=10090 GN=Psma6 PE=1 SV=1	Proteasome subunit alpha type-6	Psma6	1.09398e+06	1.21496e+06	1.21542e+06	387061	287754	268896
Q6DFZ1	Q6DFZ1;Q6A099	tr|Q6DFZ1|Q6DFZ1_MOUSE Golgi-specific brefeldin A-resistance factor 1 OS=Mus musculus OX=10090 GN=Gbf1 PE=1 SV=1;tr|Q6A099|Q6A099_MOUSE MKIAA0248 protein (Fragment) OS=Mus musculus OX=10090 GN=Gbf1 PE=1 SV=1		Gbf1	9241.21	7584.57	9147.06	2622.1	2063.73	2267.41
Q9EPE9	Q9EPE9	sp|Q9EPE9|AT131_MOUSE Manganese-transporting ATPase 13A1 OS=Mus musculus OX=10090 GN=Atp13a1 PE=1 SV=2	Manganese-transporting ATPase 13A1	Atp13a1	14380.7	20588.1	24690.9	7166.36	4937.58	3864.52
Q8C4Q9	Q8C4Q9	sp|Q8C4Q9|TM154_MOUSE Transmembrane protein 154 OS=Mus musculus OX=10090 GN=Tmem154 PE=1 SV=1	Transmembrane protein 154	Tmem154	7314.11	4571.47	4574.09	1976.77	1485.19	943.115
Q9Z0S1	Q9Z0S1	sp|Q9Z0S1|BPNT1_MOUSE 3(2),5-bisphosphate nucleotidase 1 OS=Mus musculus OX=10090 GN=Bpnt1 PE=1 SV=2	3(2),5-bisphosphate nucleotidase 1	Bpnt1	70485.3	87532	106542	23843.2	27216.9	19708.9
Q9Z0G0	Q9Z0G0	sp|Q9Z0G0|GIPC1_MOUSE PDZ domain-containing protein GIPC1 OS=Mus musculus OX=10090 GN=Gipc1 PE=1 SV=1	PDZ domain-containing protein GIPC1	Gipc1	13756.9	10155.8	11845.7	3743.84	2411.05	3409.26
Q99NB9	Q99NB9	sp|Q99NB9|SF3B1_MOUSE Splicing factor 3B subunit 1 OS=Mus musculus OX=10090 GN=Sf3b1 PE=1 SV=1	Splicing factor 3B subunit 1	Sf3b1	328268	352505	388065	106657	99316.7	79662.1
Q3UFS0	Q3UFS0;Q3UFS0-3;Q3UFS0-2	sp|Q3UFS0|ZY11B_MOUSE Protein zyg-11 homolog B OS=Mus musculus OX=10090 GN=Zyg11b PE=1 SV=2;sp|Q3UFS0-3|ZY11B_MOUSE Isoform 3 of Protein zyg-11 homolog B OS=Mus musculus OX=10090 GN=Zyg11b;sp|Q3UFS0-2|ZY11B_MOUSE Isoform 2 of Protein zyg-11 homolog B OS=Mu	Protein zyg-11 homolog B	Zyg11b	3139.5	4277.77	3609.17	1024.93	615.224	1304.95
Q78ZA7	Q78ZA7	sp|Q78ZA7|NP1L4_MOUSE Nucleosome assembly protein 1-like 4 OS=Mus musculus OX=10090 GN=Nap1l4 PE=1 SV=1	Nucleosome assembly protein 1-like 4	Nap1l4	256925	351815	251201	79300.1	71408.6	78793.5
Q62018	Q62018;Q62018-3;Q62018-2	sp|Q62018|CTR9_MOUSE RNA polymerase-associated protein CTR9 homolog OS=Mus musculus OX=10090 GN=Ctr9 PE=1 SV=2;sp|Q62018-3|CTR9_MOUSE Isoform 3 of RNA polymerase-associated protein CTR9 homolog OS=Mus musculus OX=10090 GN=Ctr9;sp|Q62018-2|CTR9_MOUSE Isofor	RNA polymerase-associated protein CTR9 homolog	Ctr9	11118.8	14228.2	16756.6	3595.77	3597.54	4020.89
Q80YV2	Q80YV2;Q80YV2-2	sp|Q80YV2|NIPA_MOUSE Nuclear-interacting partner of ALK OS=Mus musculus OX=10090 GN=Zc3hc1 PE=1 SV=1;sp|Q80YV2-2|NIPA_MOUSE Isoform 2 of Nuclear-interacting partner of ALK OS=Mus musculus OX=10090 GN=Zc3hc1	Nuclear-interacting partner of ALK	Zc3hc1	57647.2	56486.9	56860.1	18438.5	14549.7	12544.7
Q8BFR5	Q8BFR5;Q8BFR5-2	sp|Q8BFR5|EFTU_MOUSE Elongation factor Tu, mitochondrial OS=Mus musculus OX=10090 GN=Tufm PE=1 SV=1;sp|Q8BFR5-2|EFTU_MOUSE Isoform 2 of Elongation factor Tu, mitochondrial OS=Mus musculus OX=10090 GN=Tufm	Elongation factor Tu, mitochondrial	Tufm	761958	918237	1.03639e+06	278691	210458	233284
Q9CXY6	Q9CXY6	sp|Q9CXY6|ILF2_MOUSE Interleukin enhancer-binding factor 2 OS=Mus musculus OX=10090 GN=Ilf2 PE=1 SV=1	Interleukin enhancer-binding factor 2	Ilf2	172059	214267	213656	55874.2	54075.1	49579.8
O08756	O08756	sp|O08756|HCD2_MOUSE 3-hydroxyacyl-CoA dehydrogenase type-2 OS=Mus musculus OX=10090 GN=Hsd17b10 PE=1 SV=4	3-hydroxyacyl-CoA dehydrogenase type-2	Hsd17b10	98732.3	113795	97692.6	21474.1	32239.5	28726.8
Q9CQ22	Q9CQ22	sp|Q9CQ22|LTOR1_MOUSE Ragulator complex protein LAMTOR1 OS=Mus musculus OX=10090 GN=Lamtor1 PE=1 SV=1	Ragulator complex protein LAMTOR1	Lamtor1	63509.3	111252	104525	25200.6	18148	30847
Q6ZPL9	Q6ZPL9	sp|Q6ZPL9|DDX55_MOUSE ATP-dependent RNA helicase DDX55 OS=Mus musculus OX=10090 GN=Ddx55 PE=1 SV=2	ATP-dependent RNA helicase DDX55	Ddx55	16397.5	16896	12460.2	4303.35	3613.94	4235.56
Q9JME7	Q9JME7	sp|Q9JME7|TPC2L_MOUSE Trafficking protein particle complex subunit 2-like protein OS=Mus musculus OX=10090 GN=Trappc2l PE=1 SV=1	Trafficking protein particle complex subunit 2-like protein	Trappc2l	31532.1	26021.4	17866.1	9742.94	6225.31	4059.24
Q99KU0	Q99KU0	sp|Q99KU0|VMP1_MOUSE Vacuole membrane protein 1 OS=Mus musculus OX=10090 GN=Vmp1 PE=1 SV=2	Vacuole membrane protein 1	Vmp1	34587.9	37406.9	50474.5	7701.52	11131.3	13640
Q9D7H3	Q9D7H3	sp|Q9D7H3|RTCA_MOUSE RNA 3-terminal phosphate cyclase OS=Mus musculus OX=10090 GN=RtcA PE=1 SV=2	RNA 3-terminal phosphate cyclase	RtcA	34257.5	29382.8	39376.3	11634.5	8248.76	7398.74
P42859	P42859	sp|P42859|HD_MOUSE Huntingtin OS=Mus musculus OX=10090 GN=Htt PE=1 SV=2	Huntingtin	Htt	2201.76	2237.26	3447.32	953.111	554.082	580.124
O35613	O35613	sp|O35613|DAXX_MOUSE Death domain-associated protein 6 OS=Mus musculus OX=10090 GN=Daxx PE=1 SV=1	Death domain-associated protein 6	Daxx	14592.6	14597.3	13260.7	4472.96	3288.66	3465.23
S4R1W5	S4R1W5;Q3ULB0	tr|S4R1W5|S4R1W5_MOUSE RNA-binding motif protein 6 OS=Mus musculus OX=10090 GN=Rbm6 PE=1 SV=1;tr|Q3ULB0|Q3ULB0_MOUSE RNA-binding motif protein 6 OS=Mus musculus OX=10090 GN=Rbm6 PE=1 SV=1		Rbm6	19316.5	17383	12015.8	5072.66	4047.81	3737.93
Q8CFE2	Q8CFE2	sp|Q8CFE2|HPF1_MOUSE Histone PARylation factor 1 OS=Mus musculus OX=10090 GN=Hpf1 PE=1 SV=1	UPF0609 protein C4orf27 homolog		66398.1	57566.2	89800.2	17478.6	21113.1	17830.1
Q922Y1	Q922Y1	sp|Q922Y1|UBXN1_MOUSE UBX domain-containing protein 1 OS=Mus musculus OX=10090 GN=Ubxn1 PE=1 SV=1	UBX domain-containing protein 1	Ubxn1	24592.7	17588.3	24142.2	7118.72	7108.62	3271.37
Q62189	Q62189	sp|Q62189|SNRPA_MOUSE U1 small nuclear ribonucleoprotein A OS=Mus musculus OX=10090 GN=Snrpa PE=1 SV=3	U1 small nuclear ribonucleoprotein A	Snrpa	298283	208263	251684	71424.1	75578.9	52763.9
Q9CS00	Q9CS00	sp|Q9CS00|CATIN_MOUSE Cactin OS=Mus musculus OX=10090 GN=Cactin PE=1 SV=2	Cactin	Cactin	15496.1	6265.13	5976.75	4085.88	1920.36	1301.03
Q8BK63	Q8BK63	sp|Q8BK63|KC1A_MOUSE Casein kinase I isoform alpha OS=Mus musculus OX=10090 GN=Csnk1a1 PE=1 SV=2	Casein kinase I isoform alpha	Csnk1a1	92192.2	85636.4	115534	30566.8	21073.3	25632.6
Q9CS42	Q9CS42	sp|Q9CS42|PRPS2_MOUSE Ribose-phosphate pyrophosphokinase 2 OS=Mus musculus OX=10090 GN=Prps2 PE=1 SV=4	Ribose-phosphate pyrophosphokinase 2	Prps2	149296	148436	165989	53511	31165.3	37378
P23506	P23506;P23506-2	sp|P23506|PIMT_MOUSE Protein-L-isoaspartate(D-aspartate) O-methyltransferase OS=Mus musculus OX=10090 GN=Pcmt1 PE=1 SV=3;sp|P23506-2|PIMT_MOUSE Isoform 2 of Protein-L-isoaspartate(D-aspartate) O-methyltransferase OS=Mus musculus OX=10090 GN=Pcmt1	Protein-L-isoaspartate(D-aspartate) O-methyltransferase	Pcmt1	16598.8	19825.6	40619.1	10321.2	6311.07	3603.31
Q9D0M1	Q9D0M1	sp|Q9D0M1|KPRA_MOUSE Phosphoribosyl pyrophosphate synthase-associated protein 1 OS=Mus musculus OX=10090 GN=Prpsap1 PE=1 SV=1	Phosphoribosyl pyrophosphate synthase-associated protein 1	Prpsap1	51581.6	86538.9	88342.2	24448.3	18318.1	16691.6
Q9DC23	Q9DC23	sp|Q9DC23|DJC10_MOUSE DnaJ homolog subfamily C member 10 OS=Mus musculus OX=10090 GN=Dnajc10 PE=1 SV=2	DnaJ homolog subfamily C member 10	Dnajc10	6212.15	7116.11	8111.64	1871.68	2226.64	1527.23
Q3UI43	Q3UI43	sp|Q3UI43|BABA1_MOUSE BRISC and BRCA1-A complex member 1 OS=Mus musculus OX=10090 GN=Babam1 PE=1 SV=1	BRISC and BRCA1-A complex member 1	Babam1	34369.3	24175.7	32199.1	9761.19	9268.78	4772.68
Q8K268	Q8K268	sp|Q8K268|ABCF3_MOUSE ATP-binding cassette sub-family F member 3 OS=Mus musculus OX=10090 GN=Abcf3 PE=1 SV=1	ATP-binding cassette sub-family F member 3	Abcf3	21034.7	17655.2	24179.9	6841.68	5682.87	3951.45
P49443	P49443	sp|P49443|PPM1A_MOUSE Protein phosphatase 1A OS=Mus musculus OX=10090 GN=Ppm1a PE=1 SV=1	Protein phosphatase 1A	Ppm1a	36837.2	37212.1	43086.2	11684.3	11008.9	7992.88
Q99JX7	Q99JX7	sp|Q99JX7|NXF1_MOUSE Nuclear RNA export factor 1 OS=Mus musculus OX=10090 GN=Nxf1 PE=1 SV=3	Nuclear RNA export factor 1	Nxf1	71815.8	89190.5	94843.6	23439.4	23694.4	19883.3
P55302	P55302	sp|P55302|AMRP_MOUSE Alpha-2-macroglobulin receptor-associated protein OS=Mus musculus OX=10090 GN=Lrpap1 PE=1 SV=1	Alpha-2-macroglobulin receptor-associated protein	Lrpap1	24598	44237.8	49778	12505.8	8340.85	10209.4
P97470	P97470	sp|P97470|PP4C_MOUSE Serine/threonine-protein phosphatase 4 catalytic subunit OS=Mus musculus OX=10090 GN=Ppp4c PE=1 SV=2	Serine/threonine-protein phosphatase 4 catalytic subunit	Ppp4c	112185	108037	152212	48641.7	15698.1	33136.8
A2AJ15	A2AJ15	sp|A2AJ15|MA1B1_MOUSE Endoplasmic reticulum mannosyl-oligosaccharide 1,2-alpha-mannosidase OS=Mus musculus OX=10090 GN=Man1b1 PE=1 SV=1	Endoplasmic reticulum mannosyl-oligosaccharide 1,2-alpha-mannosidase	Man1b1	1358.34	1405.24	1015.6	546.785	213.346	228.964
Q9D7G0	Q9D7G0	sp|Q9D7G0|PRPS1_MOUSE Ribose-phosphate pyrophosphokinase 1 OS=Mus musculus OX=10090 GN=Prps1 PE=1 SV=4	Ribose-phosphate pyrophosphokinase 1	Prps1	311491	378043	549117	132532	79736.2	111266
P28063	P28063	sp|P28063|PSB8_MOUSE Proteasome subunit beta type-8 OS=Mus musculus OX=10090 GN=Psmb8 PE=1 SV=2	Proteasome subunit beta type-8	Psmb8	580999	634546	629038	211631	164076	105742
Q9CXW4	Q9CXW4	sp|Q9CXW4|RL11_MOUSE 60S ribosomal protein L11 OS=Mus musculus OX=10090 GN=Rpl11 PE=1 SV=4	60S ribosomal protein L11	Rpl11	852612	1.09554e+06	1.3212e+06	259802	280014	311178
Q3UYV9	Q3UYV9	sp|Q3UYV9|NCBP1_MOUSE Nuclear cap-binding protein subunit 1 OS=Mus musculus OX=10090 GN=Ncbp1 PE=1 SV=2	Nuclear cap-binding protein subunit 1	Ncbp1	101848	107005	96322.4	35971.6	17579.1	25831.9
Q9QYI4	Q9QYI4	sp|Q9QYI4|DJB12_MOUSE DnaJ homolog subfamily B member 12 OS=Mus musculus OX=10090 GN=Dnajb12 PE=1 SV=2	DnaJ homolog subfamily B member 12	Dnajb12	16447	15729.3	14956.3	3807.22	3992.07	4446.28
Q8K4Z5	Q8K4Z5	sp|Q8K4Z5|SF3A1_MOUSE Splicing factor 3A subunit 1 OS=Mus musculus OX=10090 GN=Sf3a1 PE=1 SV=1	Splicing factor 3A subunit 1	Sf3a1	271285	252379	323645	79523.8	81467.8	58896
A2A5K6	A2A5K6	sp|A2A5K6|ZN335_MOUSE Zinc finger protein 335 OS=Mus musculus OX=10090 GN=Znf335 PE=1 SV=1	Zinc finger protein 335	Znf335	592.41	684.503	0	161.342	78.1678	91.702
Q8CGF7	Q8CGF7;Q8CGF7-2;Q8CGF7-3	sp|Q8CGF7|TCRG1_MOUSE Transcription elongation regulator 1 OS=Mus musculus OX=10090 GN=Tcerg1 PE=1 SV=2;sp|Q8CGF7-2|TCRG1_MOUSE Isoform 2 of Transcription elongation regulator 1 OS=Mus musculus OX=10090 GN=Tcerg1;sp|Q8CGF7-3|TCRG1_MOUSE Isoform 3 of Transc	Transcription elongation regulator 1	Tcerg1	117545	83276.9	128307	35178.4	28306.7	21780
P56480	P56480	sp|P56480|ATPB_MOUSE ATP synthase subunit beta, mitochondrial OS=Mus musculus OX=10090 GN=Atp5f1b PE=1 SV=2	ATP synthase subunit beta, mitochondrial	Atp5b	1.55628e+06	1.73898e+06	2.3298e+06	595554	451940	408497
A0A2I3BQU5	A0A2I3BQU5;E9PZM7;A0A2I3BRQ7	tr|A0A2I3BQU5|A0A2I3BQU5_MOUSE SR-related CTD-associated factor 11 OS=Mus musculus OX=10090 GN=Scaf11 PE=1 SV=1;tr|E9PZM7|E9PZM7_MOUSE SR-related CTD-associated factor 11 OS=Mus musculus OX=10090 GN=Scaf11 PE=1 SV=1;tr|A0A2I3BRQ7|A0A2I3BRQ7_MOUSE SR-relate		Scaf11	9280.14	13230.8	13671.9	3439.68	2803.07	3113.71
Q7TSE6	Q7TSE6;Q7TSE6-2	sp|Q7TSE6|ST38L_MOUSE Serine/threonine-protein kinase 38-like OS=Mus musculus OX=10090 GN=Stk38l PE=1 SV=2;sp|Q7TSE6-2|ST38L_MOUSE Isoform 2 of Serine/threonine-protein kinase 38-like OS=Mus musculus OX=10090 GN=Stk38l	Serine/threonine-protein kinase 38-like	Stk38l	13025.7	12947.2	16507.1	4572.34	2757.45	3645.57
Q9ER73	Q9ER73	sp|Q9ER73|ELP4_MOUSE Elongator complex protein 4 OS=Mus musculus OX=10090 GN=Elp4 PE=1 SV=2	Elongator complex protein 4	Elp4	3539.18	3448.72	5615.54	976.303	651.102	1626.39
Q62446	Q62446	sp|Q62446|FKBP3_MOUSE Peptidyl-prolyl cis-trans isomerase FKBP3 OS=Mus musculus OX=10090 GN=Fkbp3 PE=1 SV=2	Peptidyl-prolyl cis-trans isomerase FKBP3	Fkbp3	592940	699558	650453	243240	149402	108829
Q3TC46	Q3TC46	sp|Q3TC46|PATL1_MOUSE Protein PAT1 homolog 1 OS=Mus musculus OX=10090 GN=Patl1 PE=1 SV=2	Protein PAT1 homolog 1	Patl1	3213.85	5245.85	3597.96	1158.67	1259.16	692.506
Q9WU42	Q9WU42;Q9WU42-2	sp|Q9WU42|NCOR2_MOUSE Nuclear receptor corepressor 2 OS=Mus musculus OX=10090 GN=Ncor2 PE=1 SV=3;sp|Q9WU42-2|NCOR2_MOUSE Isoform Beta of Nuclear receptor corepressor 2 OS=Mus musculus OX=10090 GN=Ncor2	Nuclear receptor corepressor 2	Ncor2	1258.95	1141.98	1135.23	447.553	261.641	202.481
Q9Z0H3	Q9Z0H3-2	sp|Q9Z0H3-2|SNF5_MOUSE Isoform B of SWI/SNF-related matrix-associated actin-dependent regulator of chromatin subfamily B member 1 OS=Mus musculus OX=10090 GN=Smarcb1	SWI/SNF-related matrix-associated actin-dependent regulator of chromatin subfamily B member 1	Smarcb1	54159.1	93830.9	99887	27915.3	12986.4	23004.1
Q8BMB0	Q8BMB0;Q8BMB0-3;Q8BMB0-2	sp|Q8BMB0|EMSY_MOUSE BRCA2-interacting transcriptional repressor EMSY OS=Mus musculus OX=10090 GN=Emsy PE=1 SV=2;sp|Q8BMB0-3|EMSY_MOUSE Isoform 3 of BRCA2-interacting transcriptional repressor EMSY OS=Mus musculus OX=10090 GN=Emsy;sp|Q8BMB0-2|EMSY_MOUSE Is	Protein EMSY	Emsy	1200.26	1046.94	1249.95	444.132	232.822	224.52
Q99KE1	Q99KE1	sp|Q99KE1|MAOM_MOUSE NAD-dependent malic enzyme, mitochondrial OS=Mus musculus OX=10090 GN=Me2 PE=1 SV=1	NAD-dependent malic enzyme, mitochondrial	Me2	83451.7	101131	96965.6	32588.3	24016.3	15958.7
Q8K1E6	Q8K1E6	sp|Q8K1E6|ALKB3_MOUSE Alpha-ketoglutarate-dependent dioxygenase alkB homolog 3 OS=Mus musculus OX=10090 GN=Alkbh3 PE=1 SV=1	Alpha-ketoglutarate-dependent dioxygenase alkB homolog 3	Alkbh3	9257.56	8832.1	11411.9	3341.91	2254.92	2002.73
Q9D710	Q9D710	sp|Q9D710|TMX2_MOUSE Thioredoxin-related transmembrane protein 2 OS=Mus musculus OX=10090 GN=Tmx2 PE=1 SV=1	Thioredoxin-related transmembrane protein 2	Tmx2	4153.58	7385.36	12422.4	1656.93	2434.4	2077.84
Q9D198	Q9D198	sp|Q9D198|SYF2_MOUSE Pre-mRNA-splicing factor SYF2 OS=Mus musculus OX=10090 GN=Syf2 PE=2 SV=1	Pre-mRNA-splicing factor SYF2	Syf2	117367	139263	101017	29671.3	29318.8	33070.9
Q8CIE4	Q8CIE4	sp|Q8CIE4|PAR10_MOUSE Protein mono-ADP-ribosyltransferase PARP10 OS=Mus musculus OX=10090 GN=Parp10 PE=2 SV=1		Parp10	791.036	1960.72	792.894	347.336	350.749	212.31
O70503	O70503;O70503-2	sp|O70503|DHB12_MOUSE Very-long-chain 3-oxoacyl-CoA reductase OS=Mus musculus OX=10090 GN=Hsd17b12 PE=1 SV=1;sp|O70503-2|DHB12_MOUSE Isoform 2 of Very-long-chain 3-oxoacyl-CoA reductase OS=Mus musculus OX=10090 GN=Hsd17b12	Very-long-chain 3-oxoacyl-CoA reductase	Hsd17b12	151016	199761	223027	48890.2	61422.7	37019.2
Q9QXK7	Q9QXK7	sp|Q9QXK7|CPSF3_MOUSE Cleavage and polyadenylation specificity factor subunit 3 OS=Mus musculus OX=10090 GN=Cpsf3 PE=1 SV=2	Cleavage and polyadenylation specificity factor subunit 3	Cpsf3	53650.6	66799.2	66174.1	19166.3	14721	13965.7
Q80Y17	Q80Y17	sp|Q80Y17|L2GL1_MOUSE Lethal(2) giant larvae protein homolog 1 OS=Mus musculus OX=10090 GN=Llgl1 PE=1 SV=1	Lethal(2) giant larvae protein homolog 1	Llgl1	3134.69	2042.17	3233.22	547.164	998.767	609.166
O88685	O88685	sp|O88685|PRS6A_MOUSE 26S proteasome regulatory subunit 6A OS=Mus musculus OX=10090 GN=Psmc3 PE=1 SV=2	26S protease regulatory subunit 6A	Psmc3	259887	262305	335549	97796	60965.5	60951.8
Q9D2D7	Q9D2D7;Q9D2D7-3;Q9D2D7-2	sp|Q9D2D7|ZN687_MOUSE Zinc finger protein 687 OS=Mus musculus OX=10090 GN=Znf687 PE=1 SV=1;sp|Q9D2D7-3|ZN687_MOUSE Isoform 3 of Zinc finger protein 687 OS=Mus musculus OX=10090 GN=Znf687;sp|Q9D2D7-2|ZN687_MOUSE Isoform 2 of Zinc finger protein 687 OS=Mus m	Zinc finger protein 687	Znf687	448.716	495.877	662.3	182.094	149.988	79.0926
Q8VC03	Q8VC03	sp|Q8VC03|EMAL3_MOUSE Echinoderm microtubule-associated protein-like 3 OS=Mus musculus OX=10090 GN=Eml3 PE=1 SV=1	Echinoderm microtubule-associated protein-like 3	Eml3	9633.95	13018	12151	3448.83	2545.36	2909.13
Q99M51	Q99M51	sp|Q99M51|NCK1_MOUSE Cytoplasmic protein NCK1 OS=Mus musculus OX=10090 GN=Nck1 PE=1 SV=1	Cytoplasmic protein NCK1	Nck1	38229.2	43845.5	35933.4	14445.9	9431.74	6307.88
P97807	P97807-2;P97807	sp|P97807-2|FUMH_MOUSE Isoform Cytoplasmic of Fumarate hydratase, mitochondrial OS=Mus musculus OX=10090 GN=Fh;sp|P97807|FUMH_MOUSE Fumarate hydratase, mitochondrial OS=Mus musculus OX=10090 GN=Fh PE=1 SV=3	Fumarate hydratase, mitochondrial	Fh	129200	98913.1	119587	36585.6	25692.5	26620.1
Q8CCI5	Q8CCI5	sp|Q8CCI5|RYBP_MOUSE RING1 and YY1-binding protein OS=Mus musculus OX=10090 GN=Rybp PE=1 SV=1	RING1 and YY1-binding protein	Rybp	21681	27578.6	27133.6	9100.58	5990.75	4427.51
P62827	P62827	sp|P62827|RAN_MOUSE GTP-binding nuclear protein Ran OS=Mus musculus OX=10090 GN=Ran PE=1 SV=3	GTP-binding nuclear protein Ran	Ran	3.88188e+06	4.61795e+06	4.42522e+06	1.20303e+06	937070	1.16224e+06
Q6ZQA0	Q6ZQA0;Q6ZQA0-2	sp|Q6ZQA0|NBEL2_MOUSE Neurobeachin-like protein 2 OS=Mus musculus OX=10090 GN=Nbeal2 PE=1 SV=2;sp|Q6ZQA0-2|NBEL2_MOUSE Isoform 2 of Neurobeachin-like protein 2 OS=Mus musculus OX=10090 GN=Nbeal2	Neurobeachin-like protein 2	Nbeal2	3332.82	5212.36	6046.89	1324.89	1206.03	1196.54
Q9JKV1	Q9JKV1	sp|Q9JKV1|ADRM1_MOUSE Proteasomal ubiquitin receptor ADRM1 OS=Mus musculus OX=10090 GN=Adrm1 PE=1 SV=2	Proteasomal ubiquitin receptor ADRM1	Adrm1	95849.4	94903.7	106121	27548.5	23410.8	24774.1
O70133-2	O70133-2	sp|O70133-2|DHX9_MOUSE Isoform 2 of ATP-dependent RNA helicase A OS=Mus musculus OX=10090 GN=Dhx9	ATP-dependent RNA helicase A	Dhx9	307163	316570	361595	83966.6	82891.5	84032.9
Q3TWW8	Q3TWW8	sp|Q3TWW8|SRSF6_MOUSE Serine/arginine-rich splicing factor 6 OS=Mus musculus OX=10090 GN=Srsf6 PE=1 SV=1	Serine/arginine-rich splicing factor 6	Srsf6	833584	904280	1.00723e+06	266664	203087	229004
P62137	P62137	sp|P62137|PP1A_MOUSE Serine/threonine-protein phosphatase PP1-alpha catalytic subunit OS=Mus musculus OX=10090 GN=Ppp1ca PE=1 SV=1	Serine/threonine-protein phosphatase PP1-alpha catalytic subunit	Ppp1ca	276052	340280	507990	122696	73659.3	89799.2
D3Z0M9	D3Z0M9	tr|D3Z0M9|D3Z0M9_MOUSE DEAD (Asp-Glu-Ala-Asp) box polypeptide 23 OS=Mus musculus OX=10090 GN=Ddx23 PE=1 SV=1		Ddx23	120333	139860	157486	50334.5	29481.3	26375.7
Q8R4H9	Q8R4H9	sp|Q8R4H9|ZNT5_MOUSE Zinc transporter 5 OS=Mus musculus OX=10090 GN=Slc30a5 PE=1 SV=1	Zinc transporter 5	Slc30a5	2178.39	1999.88	1840.74	883.17	277.181	369.595
Q91Z49	Q91Z49;Q91Z49-2;Q91Z49-3	sp|Q91Z49|UIF_MOUSE UAP56-interacting factor OS=Mus musculus OX=10090 GN=Fyttd1 PE=1 SV=1;sp|Q91Z49-2|UIF_MOUSE Isoform 2 of UAP56-interacting factor OS=Mus musculus OX=10090 GN=Fyttd1;sp|Q91Z49-3|UIF_MOUSE Isoform 3 of UAP56-interacting factor OS=Mus musc	UAP56-interacting factor	Fyttd1	13579.5	12407.6	17181.3	3610.88	4009.41	3349.64
P68368	P68368	sp|P68368|TBA4A_MOUSE Tubulin alpha-4A chain OS=Mus musculus OX=10090 GN=Tuba4a PE=1 SV=1	Tubulin alpha-4A chain	Tuba4a	159575	232069	221981	42568.5	56589	56615
P17427	P17427	sp|P17427|AP2A2_MOUSE AP-2 complex subunit alpha-2 OS=Mus musculus OX=10090 GN=Ap2a2 PE=1 SV=2	AP-2 complex subunit alpha-2	Ap2a2	18179.3	16179	17302.6	6289.84	4754.77	2064.8
B2RXW8	B2RXW8;B2RXQ2	tr|B2RXW8|B2RXW8_MOUSE Ppfia1 protein OS=Mus musculus OX=10090 GN=Ppfia1 PE=1 SV=1;tr|B2RXQ2|B2RXQ2_MOUSE Ppfia1 protein OS=Mus musculus OX=10090 GN=Ppfia1 PE=1 SV=1		Ppfia1	5436.2	5017.49	6134.94	1581.61	1140.01	1485.17
Q91VL9	Q91VL9	sp|Q91VL9|ZBTB1_MOUSE Zinc finger and BTB domain-containing protein 1 OS=Mus musculus OX=10090 GN=Zbtb1 PE=1 SV=1	Zinc finger and BTB domain-containing protein 1	Zbtb1	1979.34	4854.03	5881.9	505.548	1576.33	1141.51
Q9D662	Q9D662	sp|Q9D662|SC23B_MOUSE Protein transport protein Sec23B OS=Mus musculus OX=10090 GN=Sec23b PE=1 SV=1	Protein transport protein Sec23B	Sec23b	76065.6	79832.2	73221.7	25105.8	16162.9	16811.9
Q61103	Q61103	sp|Q61103|REQU_MOUSE Zinc finger protein ubi-d4 OS=Mus musculus OX=10090 GN=Dpf2 PE=1 SV=1	Zinc finger protein ubi-d4	Dpf2	79369.9	75568.9	91191.8	33580.7	11917.7	16871.6
Q9D3B1	Q9D3B1	sp|Q9D3B1|HACD2_MOUSE Very-long-chain (3R)-3-hydroxyacyl-CoA dehydratase 2 OS=Mus musculus OX=10090 GN=Hacd2 PE=1 SV=1	Very-long-chain (3R)-3-hydroxyacyl-CoA dehydratase 2	Hacd2	14945	13239.6	12410.8	2779.02	3092.3	4414.77
Q8BZH4	Q8BZH4	sp|Q8BZH4|POGZ_MOUSE Pogo transposable element with ZNF domain OS=Mus musculus OX=10090 GN=Pogz PE=1 SV=2	Pogo transposable element with ZNF domain	Pogz	7623.37	8612.5	10886.6	2706.66	1876.82	2287.2
Q9WTJ4	Q9WTJ4	sp|Q9WTJ4|FIZ1_MOUSE Flt3-interacting zinc finger protein 1 OS=Mus musculus OX=10090 GN=Fiz1 PE=1 SV=1	Flt3-interacting zinc finger protein 1	Fiz1	5511.39	6921.67	9325.66	2072.8	1480.64	1955
A2RSX9	A2RSX9	tr|A2RSX9|A2RSX9_MOUSE ADP-ribosylation factor-interacting protein 1 OS=Mus musculus OX=10090 GN=Arfip1 PE=1 SV=1		Arfip1	2704.35	2251.93	3001.06	626.069	636.088	750.938
P42125	P42125	sp|P42125|ECI1_MOUSE Enoyl-CoA delta isomerase 1, mitochondrial OS=Mus musculus OX=10090 GN=Eci1 PE=1 SV=2	Enoyl-CoA delta isomerase 1, mitochondrial	Eci1	81179	72273.7	83303	26913.7	19996.9	12979.4
P62751	P62751	sp|P62751|RL23A_MOUSE 60S ribosomal protein L23a OS=Mus musculus OX=10090 GN=Rpl23a PE=1 SV=1	60S ribosomal protein L23a	Rpl23a	3.49871e+06	3.21132e+06	3.85645e+06	492971	1.00867e+06	1.17019e+06
Q8BRN9	Q8BRN9	sp|Q8BRN9|C2D1B_MOUSE Coiled-coil and C2 domain-containing protein 1B OS=Mus musculus OX=10090 GN=Cc2d1b PE=1 SV=1	Coiled-coil and C2 domain-containing protein 1B	Cc2d1b	41737.8	44474.3	47086.5	15454.2	9613.24	8624.44
P28474	P28474	sp|P28474|ADHX_MOUSE Alcohol dehydrogenase class-3 OS=Mus musculus OX=10090 GN=Adh5 PE=1 SV=3	Alcohol dehydrogenase class-3	Adh5	389025	425284	389197	97147.1	119438	87557.8
Q3TIR3	Q3TIR3	sp|Q3TIR3|RIC8A_MOUSE Synembryn-A OS=Mus musculus OX=10090 GN=Ric8a PE=1 SV=2	Synembryn-A	Ric8a	38980.7	36567.1	43049.2	13180.9	8364.81	8393.47
Q8R3G1	Q8R3G1	sp|Q8R3G1|PP1R8_MOUSE Nuclear inhibitor of protein phosphatase 1 OS=Mus musculus OX=10090 GN=Ppp1r8 PE=1 SV=1	Nuclear inhibitor of protein phosphatase 1	Ppp1r8	82633.8	73375.8	62510.9	26145.6	15040	13962.1
Q6DID3	Q6DID3	sp|Q6DID3|SCAF8_MOUSE SR-related and CTD-associated factor 8 OS=Mus musculus OX=10090 GN=Scaf8 PE=1 SV=1	Protein SCAF8	Scaf8	9317.23	12923.4	10080.5	3721.3	2469.27	1952.02
Q9Z277	Q9Z277;Q9Z277-2	sp|Q9Z277|BAZ1B_MOUSE Tyrosine-protein kinase BAZ1B OS=Mus musculus OX=10090 GN=Baz1b PE=1 SV=2;sp|Q9Z277-2|BAZ1B_MOUSE Isoform 2 of Tyrosine-protein kinase BAZ1B OS=Mus musculus OX=10090 GN=Baz1b	Tyrosine-protein kinase BAZ1B	Baz1b	81066.5	87703.2	96483.2	27701.1	18101.5	20986.9
Q9CQQ7	Q9CQQ7	sp|Q9CQQ7|AT5F1_MOUSE ATP synthase F(0) complex subunit B1, mitochondrial OS=Mus musculus OX=10090 GN=Atp5pb PE=1 SV=1	ATP synthase F(0) complex subunit B1, mitochondrial	Atp5f1	73520.3	101344	113050	19458.5	32187.1	20847.3
Q9CR29	Q9CR29;Q9CR29-2	sp|Q9CR29|CCD43_MOUSE Coiled-coil domain-containing protein 43 OS=Mus musculus OX=10090 GN=Ccdc43 PE=1 SV=1;sp|Q9CR29-2|CCD43_MOUSE Isoform 2 of Coiled-coil domain-containing protein 43 OS=Mus musculus OX=10090 GN=Ccdc43	Coiled-coil domain-containing protein 43	Ccdc43	35892.6	44810.7	61464.5	17584	10490	7698.26
Q921E6	Q921E6-2	sp|Q921E6-2|EED_MOUSE Isoform 2 of Polycomb protein EED OS=Mus musculus OX=10090 GN=Eed	Polycomb protein EED	Eed	84114.4	75101.5	100411	26005.3	18504.5	20814.5
Q6ZPY7	Q6ZPY7;Q6ZPY7-2	sp|Q6ZPY7|KDM3B_MOUSE Lysine-specific demethylase 3B OS=Mus musculus OX=10090 GN=Kdm3b PE=1 SV=2;sp|Q6ZPY7-2|KDM3B_MOUSE Isoform 2 of Lysine-specific demethylase 3B OS=Mus musculus OX=10090 GN=Kdm3b	Lysine-specific demethylase 3B	Kdm3b	3388.83	6240.5	7809.92	1861.7	1492.82	1030.36
Q9CXI5	Q9CXI5	sp|Q9CXI5|MANF_MOUSE Mesencephalic astrocyte-derived neurotrophic factor OS=Mus musculus OX=10090 GN=Manf PE=1 SV=1	Mesencephalic astrocyte-derived neurotrophic factor	Manf	83603.4	90094.7	168257	39877.2	21185.3	24909.5
P18242	P18242	sp|P18242|CATD_MOUSE Cathepsin D OS=Mus musculus OX=10090 GN=Ctsd PE=1 SV=1	Cathepsin D	Ctsd	56843.5	74040.4	78274.4	22434.1	15040.7	15105
Q8CAQ8-2	Q8CAQ8-2	sp|Q8CAQ8-2|MIC60_MOUSE Isoform 2 of MICOS complex subunit Mic60 OS=Mus musculus OX=10090 GN=Immt	MICOS complex subunit Mic60	Immt	178801	193740	198461	49317.6	50312.4	43874.4
Q3UHD6	Q3UHD6;Q3UHD6-2	sp|Q3UHD6|SNX27_MOUSE Sorting nexin-27 OS=Mus musculus OX=10090 GN=Snx27 PE=1 SV=2;sp|Q3UHD6-2|SNX27_MOUSE Isoform 2 of Sorting nexin-27 OS=Mus musculus OX=10090 GN=Snx27	Sorting nexin-27	Snx27	25227.1	31279.1	36413.8	11107	5868.27	6374.02
P21995	P21995	sp|P21995|EMB_MOUSE Embigin OS=Mus musculus OX=10090 GN=Emb PE=1 SV=2	Embigin	Emb	102206	135840	63484.6	32330.7	20772.7	22574
O08550	O08550	sp|O08550|KMT2B_MOUSE Histone-lysine N-methyltransferase 2B OS=Mus musculus OX=10090 GN=Kmt2b PE=1 SV=3	Histone-lysine N-methyltransferase 2B	Kmt2b	3015.59	3414	2906.78	881.913	662.514	794.746
Q63829	Q63829	sp|Q63829|COMD3_MOUSE COMM domain-containing protein 3 OS=Mus musculus OX=10090 GN=Commd3 PE=1 SV=1	COMM domain-containing protein 3	Commd3	5540.94	4806.87	2203.07	1773.71	728.401	639.986
Q8BMA6	Q8BMA6	sp|Q8BMA6|SRP68_MOUSE Signal recognition particle subunit SRP68 OS=Mus musculus OX=10090 GN=Srp68 PE=1 SV=2	Signal recognition particle subunit SRP68	Srp68	108778	107273	104817	33972.3	26381.1	19938.6
Q8BW96	Q8BW96;Q8BW96-2;Q8BW96-3	sp|Q8BW96|KCC1D_MOUSE Calcium/calmodulin-dependent protein kinase type 1D OS=Mus musculus OX=10090 GN=Camk1d PE=1 SV=2;sp|Q8BW96-2|KCC1D_MOUSE Isoform 2 of Calcium/calmodulin-dependent protein kinase type 1D OS=Mus musculus OX=10090 GN=Camk1d;sp|Q8BW96-3|K	Calcium/calmodulin-dependent protein kinase type 1D	Camk1d	11662.2	9315.99	11067.8	3378.47	2426.41	2210.27
Q9CRD0	Q9CRD0;Q9CRD0-2;Q9CRD0-3	sp|Q9CRD0|OCAD1_MOUSE OCIA domain-containing protein 1 OS=Mus musculus OX=10090 GN=Ociad1 PE=1 SV=1;sp|Q9CRD0-2|OCAD1_MOUSE Isoform 2 of OCIA domain-containing protein 1 OS=Mus musculus OX=10090 GN=Ociad1;sp|Q9CRD0-3|OCAD1_MOUSE Isoform 3 of OCIA domain-co	OCIA domain-containing protein 1	Ociad1	8919.31	13377.8	20915.3	5593.26	2833.87	2366.94
P47941	P47941	sp|P47941|CRKL_MOUSE Crk-like protein OS=Mus musculus OX=10090 GN=Crkl PE=1 SV=2	Crk-like protein	Crkl	15083.2	13458.9	25133.6	5673.27	3406.63	4320.49
Q8BJY1	Q8BJY1	sp|Q8BJY1|PSMD5_MOUSE 26S proteasome non-ATPase regulatory subunit 5 OS=Mus musculus OX=10090 GN=Psmd5 PE=1 SV=4	26S proteasome non-ATPase regulatory subunit 5	Psmd5	58926.8	57229.6	114196	20152.2	16827.1	20493.4
Q8BMQ2	Q8BMQ2;Q8BMQ2-2	sp|Q8BMQ2|TF3C4_MOUSE General transcription factor 3C polypeptide 4 OS=Mus musculus OX=10090 GN=Gtf3c4 PE=1 SV=2;sp|Q8BMQ2-2|TF3C4_MOUSE Isoform 2 of General transcription factor 3C polypeptide 4 OS=Mus musculus OX=10090 GN=Gtf3c4	General transcription factor 3C polypeptide 4	Gtf3c4	6947.81	5204.88	8024.87	2092.78	1588.49	1350.25
P14685	P14685	sp|P14685|PSMD3_MOUSE 26S proteasome non-ATPase regulatory subunit 3 OS=Mus musculus OX=10090 GN=Psmd3 PE=1 SV=3	26S proteasome non-ATPase regulatory subunit 3	Psmd3	495131	435905	484752	151104	96265.2	105669
P57716	P57716	sp|P57716|NICA_MOUSE Nicastrin OS=Mus musculus OX=10090 GN=Ncstn PE=1 SV=3	Nicastrin	Ncstn	5986.93	9450.37	8560.86	2385.33	2273.32	1322.56
Q61102	Q61102	sp|Q61102|ABCB7_MOUSE ATP-binding cassette sub-family B member 7, mitochondrial OS=Mus musculus OX=10090 GN=Abcb7 PE=1 SV=3	ATP-binding cassette sub-family B member 7, mitochondrial	Abcb7	23284.4	21326.7	34812.2	8915.32	6053.26	4823.39
Q9WUQ2	Q9WUQ2	sp|Q9WUQ2|PREB_MOUSE Prolactin regulatory element-binding protein OS=Mus musculus OX=10090 GN=Preb PE=1 SV=1	Prolactin regulatory element-binding protein	Preb	34722.9	35552	32704.1	8409.41	6274.48	10953.8
Q9EPU4	Q9EPU4	sp|Q9EPU4|CPSF1_MOUSE Cleavage and polyadenylation specificity factor subunit 1 OS=Mus musculus OX=10090 GN=Cpsf1 PE=1 SV=1	Cleavage and polyadenylation specificity factor subunit 1	Cpsf1	42941.5	45629.3	48873.6	14754.7	9913.57	9521.74
Q60737	Q60737	sp|Q60737|CSK21_MOUSE Casein kinase II subunit alpha OS=Mus musculus OX=10090 GN=Csnk2a1 PE=1 SV=2	Casein kinase II subunit alpha	Csnk2a1	242351	273176	343777	74260	61758.4	77538.6
Q8CHP5	Q8CHP5	sp|Q8CHP5|PYM1_MOUSE Partner of Y14 and mago OS=Mus musculus OX=10090 GN=Pym1 PE=1 SV=2	Partner of Y14 and mago	Wibg	136043	147904	150079	49708	28837.5	29315.9
E9Q7E2	E9Q7E2	sp|E9Q7E2|ARID2_MOUSE AT-rich interactive domain-containing protein 2 OS=Mus musculus OX=10090 GN=Arid2 PE=1 SV=1		Arid2	1354.64	2149.24	848.203	491.077	417.054	173.132
Q62172	Q62172	sp|Q62172|RBP1_MOUSE RalA-binding protein 1 OS=Mus musculus OX=10090 GN=Ralbp1 PE=1 SV=4	RalA-binding protein 1	Ralbp1	5837.48	2420.29	7280.09	2237.33	943.926	678.558
Q9D168	Q9D168	sp|Q9D168|INT12_MOUSE Integrator complex subunit 12 OS=Mus musculus OX=10090 GN=Ints12 PE=1 SV=1	Integrator complex subunit 12	Ints12	4813.55	11376.2	14110.1	3244.08	2161.6	2111.53
Q60680	Q60680;Q60680-3;Q60680-2	sp|Q60680|IKKA_MOUSE Inhibitor of nuclear factor kappa-B kinase subunit alpha OS=Mus musculus OX=10090 GN=Chuk PE=1 SV=1;sp|Q60680-3|IKKA_MOUSE Isoform 3 of Inhibitor of nuclear factor kappa-B kinase subunit alpha OS=Mus musculus OX=10090 GN=Chuk;sp|Q60680	Inhibitor of nuclear factor kappa-B kinase subunit alpha	Chuk	8192.46	9099.66	9490.08	2539.39	2760.02	1340.66
Q9DA75	Q9DA75	sp|Q9DA75|NLS1_MOUSE Sodium-dependent lysophosphatidylcholine symporter 1 OS=Mus musculus OX=10090 GN=Mfsd2a PE=1 SV=1	Sodium-dependent lysophosphatidylcholine symporter 1	Mfsd2a	2983.63	2593.36	3715.03	1050.69	500.669	749.857
Q9CR89	Q9CR89;Q9CR89-2	sp|Q9CR89|ERGI2_MOUSE Endoplasmic reticulum-Golgi intermediate compartment protein 2 OS=Mus musculus OX=10090 GN=Ergic2 PE=1 SV=1;sp|Q9CR89-2|ERGI2_MOUSE Isoform 2 of Endoplasmic reticulum-Golgi intermediate compartment protein 2 OS=Mus musculus OX=10090 G	Endoplasmic reticulum-Golgi intermediate compartment protein 2	Ergic2	4774.04	4196.27	8012.73	1442.24	1147.79	1612.53
Q9QXX4	Q9QXX4	sp|Q9QXX4|CMC2_MOUSE Calcium-binding mitochondrial carrier protein Aralar2 OS=Mus musculus OX=10090 GN=Slc25a13 PE=1 SV=1	Calcium-binding mitochondrial carrier protein Aralar2	Slc25a13	15083.9	16768	22142.8	4350.8	5324.1	3677.32
Q921M3	Q921M3;Q921M3-2	sp|Q921M3|SF3B3_MOUSE Splicing factor 3B subunit 3 OS=Mus musculus OX=10090 GN=Sf3b3 PE=1 SV=1;sp|Q921M3-2|SF3B3_MOUSE Isoform 2 of Splicing factor 3B subunit 3 OS=Mus musculus OX=10090 GN=Sf3b3	Splicing factor 3B subunit 3	Sf3b3	232325	292150	238507	71885.8	57181.1	59575.7
Q60767	Q60767	sp|Q60767|LY75_MOUSE Lymphocyte antigen 75 OS=Mus musculus OX=10090 GN=Ly75 PE=1 SV=2	Lymphocyte antigen 75	Ly75	7469.38	7213.45	7654.03	2643.92	1692.18	1184.39
Q61171	Q61171	sp|Q61171|PRDX2_MOUSE Peroxiredoxin-2 OS=Mus musculus OX=10090 GN=Prdx2 PE=1 SV=3	Peroxiredoxin-2	Prdx2	780925	881497	844644	269855	179655	169596
Q99N57	Q99N57;Q99N57-2	sp|Q99N57|RAF1_MOUSE RAF proto-oncogene serine/threonine-protein kinase OS=Mus musculus OX=10090 GN=Raf1 PE=1 SV=2;sp|Q99N57-2|RAF1_MOUSE Isoform 2 of RAF proto-oncogene serine/threonine-protein kinase OS=Mus musculus OX=10090 GN=Raf1	RAF proto-oncogene serine/threonine-protein kinase	Raf1	10554.6	7752.75	11511.9	3445.93	2193.92	1722.22
B1AZI6	B1AZI6	sp|B1AZI6|THOC2_MOUSE THO complex subunit 2 OS=Mus musculus OX=10090 GN=Thoc2 PE=1 SV=1	THO complex subunit 2	Thoc2	26120.7	25485.4	29802	6606.35	7832.33	5659.91
Q9DBG3	Q9DBG3;Q9DBG3-2	sp|Q9DBG3|AP2B1_MOUSE AP-2 complex subunit beta OS=Mus musculus OX=10090 GN=Ap2b1 PE=1 SV=1;sp|Q9DBG3-2|AP2B1_MOUSE Isoform 2 of AP-2 complex subunit beta OS=Mus musculus OX=10090 GN=Ap2b1	AP-2 complex subunit beta	Ap2b1	154840	150739	184495	44589.1	35835.7	40567.5
Q8C7V8	Q8C7V8;Q8C7V8-2	sp|Q8C7V8|CC134_MOUSE Coiled-coil domain-containing protein 134 OS=Mus musculus OX=10090 GN=Ccdc134 PE=1 SV=1;sp|Q8C7V8-2|CC134_MOUSE Isoform 2 of Coiled-coil domain-containing protein 134 OS=Mus musculus OX=10090 GN=Ccdc134	Coiled-coil domain-containing protein 134	Ccdc134	27314.2	21392.1	21759.8	9193.81	3459.13	4737.27
Q8C006	Q8C006	sp|Q8C006|TRI35_MOUSE Tripartite motif-containing protein 35 OS=Mus musculus OX=10090 GN=Trim35 PE=1 SV=2	Tripartite motif-containing protein 35	Trim35	619.471	816.962	716.561	180.079	130.248	220.547
Q60605	Q60605-2;Q60605	sp|Q60605-2|MYL6_MOUSE Isoform Smooth muscle of Myosin light polypeptide 6 OS=Mus musculus OX=10090 GN=Myl6;sp|Q60605|MYL6_MOUSE Myosin light polypeptide 6 OS=Mus musculus OX=10090 GN=Myl6 PE=1 SV=3	Myosin light polypeptide 6	Myl6	712099	920984	860960	309588	168413	136232
Q6PGH1	Q6PGH1;Q6PGH1-2	sp|Q6PGH1|BUD31_MOUSE Protein BUD31 homolog OS=Mus musculus OX=10090 GN=Bud31 PE=1 SV=2;sp|Q6PGH1-2|BUD31_MOUSE Isoform 2 of Protein BUD31 homolog OS=Mus musculus OX=10090 GN=Bud31	Protein BUD31 homolog	Bud31	148021	147434	179120	46965.1	24744.3	45118.6
Q922Q2	Q922Q2	sp|Q922Q2|RIOK1_MOUSE Serine/threonine-protein kinase RIO1 OS=Mus musculus OX=10090 GN=Riok1 PE=1 SV=2	Serine/threonine-protein kinase RIO1	Riok1	61447.1	54324.6	57826.8	15729.3	14111.3	12887.7
Q9CZU6	Q9CZU6	sp|Q9CZU6|CISY_MOUSE Citrate synthase, mitochondrial OS=Mus musculus OX=10090 GN=Cs PE=1 SV=1	Citrate synthase, mitochondrial	Cs	192751	138321	268141	59823.1	57296.9	30294.3
Q9CWL8	Q9CWL8	sp|Q9CWL8|CTBL1_MOUSE Beta-catenin-like protein 1 OS=Mus musculus OX=10090 GN=Ctnnbl1 PE=1 SV=1	Beta-catenin-like protein 1	Ctnnbl1	77153.7	59622.2	93166.8	20401.1	15947.2	20219.9
E9Q5F9	E9Q5F9-2;E9Q5F9	sp|E9Q5F9-2|SETD2_MOUSE Isoform 2 of Histone-lysine N-methyltransferase SETD2 OS=Mus musculus OX=10090 GN=Setd2;sp|E9Q5F9|SETD2_MOUSE Histone-lysine N-methyltransferase SETD2 OS=Mus musculus OX=10090 GN=Setd2 PE=1 SV=1	Histone-lysine N-methyltransferase SETD2	Setd2	2515.17	2353.78	2834.57	833.628	488.435	572.011
Q8VC85	Q8VC85	sp|Q8VC85|LSM1_MOUSE U6 snRNA-associated Sm-like protein LSm1 OS=Mus musculus OX=10090 GN=Lsm1 PE=1 SV=1	U6 snRNA-associated Sm-like protein LSm1	Lsm1	4485.71	9052.23	15238.7	3207.42	2546.24	1317.6
Q9ESW4	Q9ESW4	sp|Q9ESW4|AGK_MOUSE Acylglycerol kinase, mitochondrial OS=Mus musculus OX=10090 GN=Agk PE=1 SV=1	Acylglycerol kinase, mitochondrial	Agk	49412.1	63936.3	77740.4	19560.7	13853.3	13536.5
Q6ZQ38	Q6ZQ38	sp|Q6ZQ38|CAND1_MOUSE Cullin-associated NEDD8-dissociated protein 1 OS=Mus musculus OX=10090 GN=Cand1 PE=1 SV=2	Cullin-associated NEDD8-dissociated protein 1	Cand1	224539	239529	256864	58114.7	65178.8	53824.5
Q8BL97	Q8BL97-3;Q8BL97-4;Q8BL97-2;Q8BL97	sp|Q8BL97-3|SRSF7_MOUSE Isoform 3 of Serine/arginine-rich splicing factor 7 OS=Mus musculus OX=10090 GN=Srsf7;sp|Q8BL97-4|SRSF7_MOUSE Isoform 4 of Serine/arginine-rich splicing factor 7 OS=Mus musculus OX=10090 GN=Srsf7;sp|Q8BL97-2|SRSF7_MOUSE Isoform 2 of	Serine/arginine-rich splicing factor 7	Srsf7	2.23737e+06	2.51363e+06	2.15269e+06	745778	456831	493147
Q8R3F9	Q8R3F9	sp|Q8R3F9|STPAP_MOUSE Speckle targeted PIP5K1A-regulated poly(A) polymerase OS=Mus musculus OX=10090 GN=Tut1 PE=1 SV=1	Speckle targeted PIP5K1A-regulated poly(A) polymerase	Tut1	24307.7	29084.8	40959.7	9416.99	6040.25	7696.08
O88508	O88508;O88508-2	sp|O88508|DNM3A_MOUSE DNA (cytosine-5)-methyltransferase 3A OS=Mus musculus OX=10090 GN=Dnmt3a PE=1 SV=2;sp|O88508-2|DNM3A_MOUSE Isoform 2 of DNA (cytosine-5)-methyltransferase 3A OS=Mus musculus OX=10090 GN=Dnmt3a	DNA (cytosine-5)-methyltransferase 3A	Dnmt3a	82518.7	61605.4	74549.4	19693.7	19346.5	14619.2
Q91YT0	Q91YT0	sp|Q91YT0|NDUV1_MOUSE NADH dehydrogenase [ubiquinone] flavoprotein 1, mitochondrial OS=Mus musculus OX=10090 GN=Ndufv1 PE=1 SV=1	NADH dehydrogenase [ubiquinone] flavoprotein 1, mitochondrial	Ndufv1	113490	137525	148433	38230.7	28127.7	31654.8
Q61550	Q61550	sp|Q61550|RAD21_MOUSE Double-strand-break repair protein rad21 homolog OS=Mus musculus OX=10090 GN=Rad21 PE=1 SV=3	Double-strand-break repair protein rad21 homolog	Rad21	37444.9	40695.7	53856	11009.9	10140.3	11236.1
A2A7B5	A2A7B5	tr|A2A7B5|A2A7B5_MOUSE PR domain-containing 2, with ZNF domain OS=Mus musculus OX=10090 GN=Prdm2 PE=1 SV=1		Prdm2	1136.56	1852.73	1345.07	427.942	173.432	460.195
Q91ZW3	Q91ZW3	sp|Q91ZW3|SMCA5_MOUSE SWI/SNF-related matrix-associated actin-dependent regulator of chromatin subfamily A member 5 OS=Mus musculus OX=10090 GN=Smarca5 PE=1 SV=1	SWI/SNF-related matrix-associated actin-dependent regulator of chromatin subfamily A member 5	Smarca5	271941	233279	284805	68056.3	61964.8	63111.1
Q8R5C8	Q8R5C8	sp|Q8R5C8|ZMY11_MOUSE Zinc finger MYND domain-containing protein 11 OS=Mus musculus OX=10090 GN=Zmynd11 PE=1 SV=2	Zinc finger MYND domain-containing protein 11	Zmynd11	4884.61	3828.18	4260.25	1642.05	561.511	967.101
O88522	O88522	sp|O88522|NEMO_MOUSE NF-kappa-B essential modulator OS=Mus musculus OX=10090 GN=Ikbkg PE=1 SV=2	NF-kappa-B essential modulator	Ikbkg	10856.9	11435.7	14464.9	4413.98	2336	2231.47
P35486	P35486	sp|P35486|ODPA_MOUSE Pyruvate dehydrogenase E1 component subunit alpha, somatic form, mitochondrial OS=Mus musculus OX=10090 GN=Pdha1 PE=1 SV=1	Pyruvate dehydrogenase E1 component subunit alpha, somatic form, mitochondrial	Pdha1	160035	159877	240562	41421.7	62588.4	32925.8
Q8C7Q4	Q8C7Q4;Q8C7Q4-2	sp|Q8C7Q4|RBM4_MOUSE RNA-binding protein 4 OS=Mus musculus OX=10090 GN=Rbm4 PE=1 SV=1;sp|Q8C7Q4-2|RBM4_MOUSE Isoform 2 of RNA-binding protein 4 OS=Mus musculus OX=10090 GN=Rbm4	RNA-binding protein 4	Rbm4	698.973	1059.91	1106.9	0	287.374	412.699
Q3UQ44	Q3UQ44	sp|Q3UQ44|IQGA2_MOUSE Ras GTPase-activating-like protein IQGAP2 OS=Mus musculus OX=10090 GN=Iqgap2 PE=1 SV=2	Ras GTPase-activating-like protein IQGAP2	Iqgap2	2844.88	3777.9	5130.73	1413.45	899.197	557.985
Q9DBH5	Q9DBH5	sp|Q9DBH5|LMAN2_MOUSE Vesicular integral-membrane protein VIP36 OS=Mus musculus OX=10090 GN=Lman2 PE=1 SV=2	Vesicular integral-membrane protein VIP36	Lman2	106886	103362	94902.6	30510.7	28159.6	15757
P24788	P24788;P24788-2	sp|P24788|CD11B_MOUSE Cyclin-dependent kinase 11B OS=Mus musculus OX=10090 GN=Cdk11b PE=1 SV=2;sp|P24788-2|CD11B_MOUSE Isoform 2 of Cyclin-dependent kinase 11B OS=Mus musculus OX=10090 GN=Cdk11b	Cyclin-dependent kinase 11B	Cdk11b	38544.8	49637.6	65779	14778.6	12416.9	10353.2
Q9DC70	Q9DC70	sp|Q9DC70|NDUS7_MOUSE NADH dehydrogenase [ubiquinone] iron-sulfur protein 7, mitochondrial OS=Mus musculus OX=10090 GN=Ndufs7 PE=1 SV=1	NADH dehydrogenase [ubiquinone] iron-sulfur protein 7, mitochondrial	Ndufs7	28977.7	14704	17568.8	4406.38	5143.95	5387.07
Q8CIE6	Q8CIE6	sp|Q8CIE6|COPA_MOUSE Coatomer subunit alpha OS=Mus musculus OX=10090 GN=Copa PE=1 SV=2	Coatomer subunit alpha;Xenin;Proxenin	Copa	127135	151897	179128	46309.7	35382.4	29849.6
Q9EQP2	Q9EQP2	sp|Q9EQP2|EHD4_MOUSE EH domain-containing protein 4 OS=Mus musculus OX=10090 GN=Ehd4 PE=1 SV=1	EH domain-containing protein 4	Ehd4	14613.8	15230.5	17958.7	4746.44	3289.91	3600.3
Q5EBH1	Q5EBH1-2;Q5EBH1	sp|Q5EBH1-2|RASF5_MOUSE Isoform 2 of Ras association domain-containing protein 5 OS=Mus musculus OX=10090 GN=Rassf5;sp|Q5EBH1|RASF5_MOUSE Ras association domain-containing protein 5 OS=Mus musculus OX=10090 GN=Rassf5 PE=1 SV=1	Ras association domain-containing protein 5	Rassf5	17600.7	12761.9	12606.8	6392.76	2137.38	1923.4
Q8K3A9	Q8K3A9	sp|Q8K3A9|MEPCE_MOUSE 7SK snRNA methylphosphate capping enzyme OS=Mus musculus OX=10090 GN=Mepce PE=1 SV=2	7SK snRNA methylphosphate capping enzyme	Mepce	7614.84	8967.78	10309.7	1306.36	2504	2730.45
P62897	P62897	sp|P62897|CYC_MOUSE Cytochrome c, somatic OS=Mus musculus OX=10090 GN=Cycs PE=1 SV=2	Cytochrome c, somatic	Cycs	130581	247949	314626	79540.7	34133.7	54660.9
Q68FG3	Q68FG3	sp|Q68FG3|SPT2_MOUSE Protein SPT2 homolog OS=Mus musculus OX=10090 GN=Spty2d1 PE=2 SV=1	Protein SPT2 homolog	Spty2d1	7897.64	9482.34	8818.24	1850.75	2538.48	1970.39
Q9Z130	Q9Z130	sp|Q9Z130|HNRDL_MOUSE Heterogeneous nuclear ribonucleoprotein D-like OS=Mus musculus OX=10090 GN=Hnrnpdl PE=1 SV=1	Heterogeneous nuclear ribonucleoprotein D-like	Hnrnpdl	154471	196294	214085	52598.5	39095.8	45298.2
Q9CZ44	Q9CZ44;Q9CZ44-3;Q9CZ44-2	sp|Q9CZ44|NSF1C_MOUSE NSFL1 cofactor p47 OS=Mus musculus OX=10090 GN=Nsfl1c PE=1 SV=1;sp|Q9CZ44-3|NSF1C_MOUSE Isoform 3 of NSFL1 cofactor p47 OS=Mus musculus OX=10090 GN=Nsfl1c;sp|Q9CZ44-2|NSF1C_MOUSE Isoform 2 of NSFL1 cofactor p47 OS=Mus musculus OX=1009	NSFL1 cofactor p47	Nsfl1c	608015	502798	613823	164058	147271	106490
Q8BFV2	Q8BFV2	sp|Q8BFV2|PCID2_MOUSE PCI domain-containing protein 2 OS=Mus musculus OX=10090 GN=Pcid2 PE=1 SV=1	PCI domain-containing protein 2	Pcid2	9328.01	9622.34	17626	2008	2538.58	4313.6
Q61545	Q61545	sp|Q61545|EWS_MOUSE RNA-binding protein EWS OS=Mus musculus OX=10090 GN=Ewsr1 PE=1 SV=2	RNA-binding protein EWS	Ewsr1	45651.7	91404.6	93161.9	21995.4	15445	18323.4
Q8VH51	Q8VH51-2;Q8VH51;Q8VH51-3	sp|Q8VH51-2|RBM39_MOUSE Isoform 2 of RNA-binding protein 39 OS=Mus musculus OX=10090 GN=Rbm39;sp|Q8VH51|RBM39_MOUSE RNA-binding protein 39 OS=Mus musculus OX=10090 GN=Rbm39 PE=1 SV=2;sp|Q8VH51-3|RBM39_MOUSE Isoform 3 of RNA-binding protein 39 OS=Mus muscul	RNA-binding protein 39	Rbm39	197048	246464	277708	60545.5	55830.6	57815.7
P47199	P47199	sp|P47199|QOR_MOUSE Quinone oxidoreductase OS=Mus musculus OX=10090 GN=Cryz PE=1 SV=1	Quinone oxidoreductase	Cryz	5907.43	5192.99	4593.23	1656.87	1400.33	729.968
Q8K183	Q8K183	sp|Q8K183|PDXK_MOUSE Pyridoxal kinase OS=Mus musculus OX=10090 GN=Pdxk PE=1 SV=1	Pyridoxal kinase	Pdxk	71879.2	69111.4	84515.7	23411.3	19455.2	11533.6
Q3UKC1	Q3UKC1	sp|Q3UKC1|TAXB1_MOUSE Tax1-binding protein 1 homolog OS=Mus musculus OX=10090 GN=Tax1bp1 PE=1 SV=2	Tax1-binding protein 1 homolog	Tax1bp1	4588.86	9776.63	6352.89	1827.43	1372.81	1797.56
Q91V12	Q91V12-2;Q91V12-4	sp|Q91V12-2|BACH_MOUSE Isoform A of Cytosolic acyl coenzyme A thioester hydrolase OS=Mus musculus OX=10090 GN=Acot7;sp|Q91V12-4|BACH_MOUSE Isoform D of Cytosolic acyl coenzyme A thioester hydrolase OS=Mus musculus OX=10090 GN=Acot7	Cytosolic acyl coenzyme A thioester hydrolase	Acot7	446880	368358	475869	138440	67258.7	105586
Q9R059	Q9R059	sp|Q9R059|FHL3_MOUSE Four and a half LIM domains protein 3 OS=Mus musculus OX=10090 GN=Fhl3 PE=1 SV=2	Four and a half LIM domains protein 3	Fhl3	17602.6	19902	44017.2	7172.82	4199.46	8275.56
Q9D0M3	Q9D0M3-2;Q9D0M3	sp|Q9D0M3-2|CY1_MOUSE Isoform 2 of Cytochrome c1, heme protein, mitochondrial OS=Mus musculus OX=10090 GN=Cyc1;sp|Q9D0M3|CY1_MOUSE Cytochrome c1, heme protein, mitochondrial OS=Mus musculus OX=10090 GN=Cyc1 PE=1 SV=1	Cytochrome c1, heme protein, mitochondrial	Cyc1	87948.5	112483	175132	39463	28248.4	22732.7
Q99MR8	Q99MR8	sp|Q99MR8|MCCA_MOUSE Methylcrotonoyl-CoA carboxylase subunit alpha, mitochondrial OS=Mus musculus OX=10090 GN=Mccc1 PE=1 SV=2	Methylcrotonoyl-CoA carboxylase subunit alpha, mitochondrial	Mccc1	11224	7886.49	7756.21	2214.25	2581.78	1670.01
Q8VBW6	Q8VBW6	sp|Q8VBW6|ULA1_MOUSE NEDD8-activating enzyme E1 regulatory subunit OS=Mus musculus OX=10090 GN=Nae1 PE=1 SV=1	NEDD8-activating enzyme E1 regulatory subunit	Nae1	71925.8	75915.3	79865.3	25318.6	15452.5	14022
Q9CY34	Q9CY34	sp|Q9CY34|UB2FA_MOUSE NEDD8-conjugating enzyme UBE2F OS=Mus musculus OX=10090 GN=Ube2f PE=1 SV=1	NEDD8-conjugating enzyme UBE2F	Ube2f	2373.35	2828.85	5147.35	1412.95	485.719	590.404
P23611	P23611	sp|P23611|IRF8_MOUSE Interferon regulatory factor 8 OS=Mus musculus OX=10090 GN=Irf8 PE=1 SV=1	Interferon regulatory factor 8	Irf8	66040.9	132219	146143	32912.9	29362.1	20521.2
P28659	P28659-4;P28659-2;P28659-3;P28659	sp|P28659-4|CELF1_MOUSE Isoform 4 of CUGBP Elav-like family member 1 OS=Mus musculus OX=10090 GN=Celf1;sp|P28659-2|CELF1_MOUSE Isoform 2 of CUGBP Elav-like family member 1 OS=Mus musculus OX=10090 GN=Celf1;sp|P28659-3|CELF1_MOUSE Isoform 3 of CUGBP Elav-li	CUGBP Elav-like family member 1	Celf1	34767.8	43772.1	75104.3	20433.3	9436.85	7055.42
Q8BGC0	Q8BGC0	sp|Q8BGC0|HTSF1_MOUSE HIV Tat-specific factor 1 homolog OS=Mus musculus OX=10090 GN=Htatsf1 PE=1 SV=1	HIV Tat-specific factor 1 homolog	Htatsf1	29897.7	33709.6	32947.1	9276.8	7492.18	6436.09
P27046	P27046	sp|P27046|MA2A1_MOUSE Alpha-mannosidase 2 OS=Mus musculus OX=10090 GN=Man2a1 PE=1 SV=2	Alpha-mannosidase 2	Man2a1	5844.33	8090.63	8495.98	2567.59	1182.59	1634.77
Q3TJ22	Q3TJ22;J3QN89	tr|Q3TJ22|Q3TJ22_MOUSE Angio-associated migratory protein OS=Mus musculus OX=10090 GN=Aamp PE=1 SV=1;tr|J3QN89|J3QN89_MOUSE Angio-associated migratory protein OS=Mus musculus OX=10090 GN=Aamp PE=1 SV=1		Aamp	80998.4	106651	92108.7	24726	23348.8	19033.8
Q9CPV4	Q9CPV4;Q9CPV4-2	sp|Q9CPV4|GLOD4_MOUSE Glyoxalase domain-containing protein 4 OS=Mus musculus OX=10090 GN=Glod4 PE=1 SV=1;sp|Q9CPV4-2|GLOD4_MOUSE Isoform 2 of Glyoxalase domain-containing protein 4 OS=Mus musculus OX=10090 GN=Glod4	Glyoxalase domain-containing protein 4	Glod4	119472	169112	137353	41319.4	28229.7	32566.9
Q9Z1F9	Q9Z1F9	sp|Q9Z1F9|SAE2_MOUSE SUMO-activating enzyme subunit 2 OS=Mus musculus OX=10090 GN=Uba2 PE=1 SV=1	SUMO-activating enzyme subunit 2	Uba2	201903	263394	273148	75451.6	53966.7	47606.9
O54984	O54984	sp|O54984|ASNA_MOUSE ATPase Asna1 OS=Mus musculus OX=10090 GN=Asna1 PE=1 SV=2	ATPase Asna1	Asna1	30757.8	37658.9	53311.4	12909.2	8893.29	7377.62
Q921C5	Q921C5-2;Q921C5	sp|Q921C5-2|BICD2_MOUSE Isoform 2 of Protein bicaudal D homolog 2 OS=Mus musculus OX=10090 GN=Bicd2;sp|Q921C5|BICD2_MOUSE Protein bicaudal D homolog 2 OS=Mus musculus OX=10090 GN=Bicd2 PE=1 SV=1	Protein bicaudal D homolog 2	Bicd2	10053.2	17855.3	20205.8	4431.79	2973.13	4124.18
Q9CQF3	Q9CQF3	sp|Q9CQF3|CPSF5_MOUSE Cleavage and polyadenylation specificity factor subunit 5 OS=Mus musculus OX=10090 GN=Nudt21 PE=1 SV=1	Cleavage and polyadenylation specificity factor subunit 5	Nudt21	27175.1	42326.1	53174.7	10209	9780.07	9367.97
O55047	O55047;O55047-3	sp|O55047|TLK2_MOUSE Serine/threonine-protein kinase tousled-like 2 OS=Mus musculus OX=10090 GN=Tlk2 PE=1 SV=2;sp|O55047-3|TLK2_MOUSE Isoform 3 of Serine/threonine-protein kinase tousled-like 2 OS=Mus musculus OX=10090 GN=Tlk2	Serine/threonine-protein kinase tousled-like 2	Tlk2	5366.26	2490.29	5570.11	1209.78	1499.3	503.332
Q922D4	Q922D4-2;Q922D4;Q922D4-3;Q922D4-4	sp|Q922D4-2|PP6R3_MOUSE Isoform 2 of Serine/threonine-protein phosphatase 6 regulatory subunit 3 OS=Mus musculus OX=10090 GN=Ppp6r3;sp|Q922D4|PP6R3_MOUSE Serine/threonine-protein phosphatase 6 regulatory subunit 3 OS=Mus musculus OX=10090 GN=Ppp6r3 PE=1 SV	Serine/threonine-protein phosphatase 6 regulatory subunit 3	Ppp6r3	44168.3	43774.5	60441.7	16802.4	9670.25	9024.33
P08113	P08113	sp|P08113|ENPL_MOUSE Endoplasmin OS=Mus musculus OX=10090 GN=Hsp90b1 PE=1 SV=2	Endoplasmin	Hsp90b1	1.14323e+06	1.22707e+06	1.41019e+06	404003	237605	262678
E9Q8D0	E9Q8D0	sp|E9Q8D0|DJC21_MOUSE DnaJ homolog subfamily C member 21 OS=Mus musculus OX=10090 GN=Dnajc21 PE=1 SV=1		Dnajc21	22098.6	26325	24235.8	8414.12	3866.53	5094.57
O35691	O35691	sp|O35691|PININ_MOUSE Pinin OS=Mus musculus OX=10090 GN=Pnn PE=1 SV=4	Pinin	Pnn	196628	225966	215544	74596.3	40238.2	37605.2
Q4QQM5	Q4QQM5;Q4QQM5-2;Q4QQM5-3	sp|Q4QQM5|MIGA1_MOUSE Mitoguardin 1 OS=Mus musculus OX=10090 GN=Miga1 PE=1 SV=1;sp|Q4QQM5-2|MIGA1_MOUSE Isoform 2 of Mitoguardin 1 OS=Mus musculus OX=10090 GN=Miga1;sp|Q4QQM5-3|MIGA1_MOUSE Isoform 3 of Mitoguardin 1 OS=Mus musculus OX=10090 GN=Miga1	Protein FAM73A	Fam73a	183.954	264.275	330.773	68.9114	43.1175	74.0272
P97287	P97287;P97287-2	sp|P97287|MCL1_MOUSE Induced myeloid leukemia cell differentiation protein Mcl-1 homolog OS=Mus musculus OX=10090 GN=Mcl1 PE=1 SV=3;sp|P97287-2|MCL1_MOUSE Isoform 2 of Induced myeloid leukemia cell differentiation protein Mcl-1 homolog OS=Mus musculus OX=1	Induced myeloid leukemia cell differentiation protein Mcl-1 homolog	Mcl1	47136.5	42796.6	62866.7	14914.2	12757.8	8818.26
Q9CZ13	Q9CZ13	sp|Q9CZ13|QCR1_MOUSE Cytochrome b-c1 complex subunit 1, mitochondrial OS=Mus musculus OX=10090 GN=Uqcrc1 PE=1 SV=2	Cytochrome b-c1 complex subunit 1, mitochondrial	Uqcrc1	231296	262346	326358	88553.1	66659.7	40086.7
O08912	O08912	sp|O08912|GALT1_MOUSE Polypeptide N-acetylgalactosaminyltransferase 1 OS=Mus musculus OX=10090 GN=Galnt1 PE=1 SV=1	Polypeptide N-acetylgalactosaminyltransferase 1;Polypeptide N-acetylgalactosaminyltransferase 1 soluble form	Galnt1	10567.5	11158.2	11493.6	3575.56	2231.04	2103.25
Q9QY81	Q9QY81	sp|Q9QY81|PO210_MOUSE Nuclear pore membrane glycoprotein 210 OS=Mus musculus OX=10090 GN=Nup210 PE=1 SV=2	Nuclear pore membrane glycoprotein 210	Nup210	74445.6	81195.5	84445.2	23805.4	18109.4	15220.5
Q8VE18	Q8VE18	sp|Q8VE18|SMG8_MOUSE Protein SMG8 OS=Mus musculus OX=10090 GN=Smg8 PE=1 SV=1	Protein SMG8	Smg8	5548.76	5660.1	7013.24	1850.37	1583.12	900.349
Q9R0A0	Q9R0A0	sp|Q9R0A0|PEX14_MOUSE Peroxisomal membrane protein PEX14 OS=Mus musculus OX=10090 GN=Pex14 PE=1 SV=1	Peroxisomal membrane protein PEX14	Pex14	12962.4	8031.84	11005.9	3240.16	2411.04	1958.5
Q99PV0	Q99PV0	sp|Q99PV0|PRP8_MOUSE Pre-mRNA-processing-splicing factor 8 OS=Mus musculus OX=10090 GN=Prpf8 PE=1 SV=2	Pre-mRNA-processing-splicing factor 8	Prpf8	191632	183812	214978	52413.8	45438.7	42529.4
Q8K1M6	Q8K1M6-3	sp|Q8K1M6-3|DNM1L_MOUSE Isoform 3 of Dynamin-1-like protein OS=Mus musculus OX=10090 GN=Dnm1l	Dynamin-1-like protein	Dnm1l	64723.5	51977.5	76004.6	15136.3	14063.4	16587
Q9D6J6	Q9D6J6;Q9D6J6-2	sp|Q9D6J6|NDUV2_MOUSE NADH dehydrogenase [ubiquinone] flavoprotein 2, mitochondrial OS=Mus musculus OX=10090 GN=Ndufv2 PE=1 SV=2;sp|Q9D6J6-2|NDUV2_MOUSE Isoform 2 of NADH dehydrogenase [ubiquinone] flavoprotein 2, mitochondrial OS=Mus musculus OX=10090 GN=	NADH dehydrogenase [ubiquinone] flavoprotein 2, mitochondrial	Ndufv2	14820.7	19411.1	25132.4	7467.25	4193.96	2442.89
Q91YE5	Q91YE5-2;Q91YE5;Q91YE5-3	sp|Q91YE5-2|BAZ2A_MOUSE Isoform 2 of Bromodomain adjacent to zinc finger domain protein 2A OS=Mus musculus OX=10090 GN=Baz2a;sp|Q91YE5|BAZ2A_MOUSE Bromodomain adjacent to zinc finger domain protein 2A OS=Mus musculus OX=10090 GN=Baz2a PE=1 SV=2;sp|Q91YE5-3	Bromodomain adjacent to zinc finger domain protein 2A	Baz2a	2712.37	2969.53	3676.41	845.456	727.869	649.699
Q6PDM2	Q6PDM2;Q6PDM2-3;Q6PDM2-2	sp|Q6PDM2|SRSF1_MOUSE Serine/arginine-rich splicing factor 1 OS=Mus musculus OX=10090 GN=Srsf1 PE=1 SV=3;sp|Q6PDM2-3|SRSF1_MOUSE Isoform 3 of Serine/arginine-rich splicing factor 1 OS=Mus musculus OX=10090 GN=Srsf1;sp|Q6PDM2-2|SRSF1_MOUSE Isoform 2 of Seri	Serine/arginine-rich splicing factor 1	Srsf1	1.47051e+06	1.51323e+06	2.01769e+06	454176	349630	382655
P35821	P35821	sp|P35821|PTN1_MOUSE Tyrosine-protein phosphatase non-receptor type 1 OS=Mus musculus OX=10090 GN=Ptpn1 PE=1 SV=2	Tyrosine-protein phosphatase non-receptor type 1	Ptpn1	170210	173250	188972	50077.1	36689.4	39488.5
Q8VDY9	Q8VDY9	sp|Q8VDY9|CAAP1_MOUSE Caspase activity and apoptosis inhibitor 1 OS=Mus musculus OX=10090 GN=Caap1 PE=1 SV=2	Caspase activity and apoptosis inhibitor 1	Caap1	4713.15	5294.39	6923.89	1804.63	1212.76	992.481
P62315	P62315	sp|P62315|SMD1_MOUSE Small nuclear ribonucleoprotein Sm D1 OS=Mus musculus OX=10090 GN=Snrpd1 PE=1 SV=1	Small nuclear ribonucleoprotein Sm D1	Snrpd1	3.97929e+06	3.54362e+06	2.92254e+06	966960	863657	641196
Q8C0S1	Q8C0S1	sp|Q8C0S1|DI3L1_MOUSE DIS3-like exonuclease 1 OS=Mus musculus OX=10090 GN=Dis3l PE=1 SV=2	DIS3-like exonuclease 1	Dis3l	1584.21	2399.36	3562.29	521.883	763.933	499.413
Q9ES97	Q9ES97-5;Q9ES97-2;Q9ES97;Q9ES97-4	sp|Q9ES97-5|RTN3_MOUSE Isoform 5 of Reticulon-3 OS=Mus musculus OX=10090 GN=Rtn3;sp|Q9ES97-2|RTN3_MOUSE Isoform 2 of Reticulon-3 OS=Mus musculus OX=10090 GN=Rtn3;sp|Q9ES97|RTN3_MOUSE Reticulon-3 OS=Mus musculus OX=10090 GN=Rtn3 PE=1 SV=2;sp|Q9ES97-4|RTN3_M	Reticulon-3	Rtn3	106313	75575.3	91111.8	24974.4	19674.2	19832.3
Q9QWV9	Q9QWV9	sp|Q9QWV9|CCNT1_MOUSE Cyclin-T1 OS=Mus musculus OX=10090 GN=Ccnt1 PE=1 SV=3	Cyclin-T1	Ccnt1	52576.2	44867.9	45557.7	17098.7	10751.8	5907.36
Q9R1P1	Q9R1P1	sp|Q9R1P1|PSB3_MOUSE Proteasome subunit beta type-3 OS=Mus musculus OX=10090 GN=Psmb3 PE=1 SV=1	Proteasome subunit beta type-3	Psmb3	477133	473942	550180	138386	100021	115891
Q7TMW6	Q7TMW6;Q7TMW6-2	sp|Q7TMW6|CIAO3_MOUSE Cytosolic iron-sulfur assembly component 3 OS=Mus musculus OX=10090 GN=Ciao3 PE=1 SV=2;sp|Q7TMW6-2|CIAO3_MOUSE Isoform 2 of Cytosolic iron-sulfur assembly component 3 OS=Mus musculus OX=10090 GN=Ciao3	Cytosolic Fe-S cluster assembly factor NARFL	Narfl	4070.49	6187.14	5927.29	1326.14	1747.32	742.892
P28271	P28271	sp|P28271|ACOC_MOUSE Cytoplasmic aconitate hydratase OS=Mus musculus OX=10090 GN=Aco1 PE=1 SV=3	Cytoplasmic aconitate hydratase	Aco1	17037.7	23059.7	23774.8	4072.61	6610.29	4375.08
Q8VCB2	Q8VCB2;Q8VCB2-3;Q8VCB2-2	sp|Q8VCB2|MED25_MOUSE Mediator of RNA polymerase II transcription subunit 25 OS=Mus musculus OX=10090 GN=Med25 PE=1 SV=1;sp|Q8VCB2-3|MED25_MOUSE Isoform 3 of Mediator of RNA polymerase II transcription subunit 25 OS=Mus musculus OX=10090 GN=Med25;sp|Q8VCB2	Mediator of RNA polymerase II transcription subunit 25	Med25	2002.09	1804.81	3316.53	636.709	459.968	580.754
Q9EQC5	Q9EQC5	sp|Q9EQC5|SCYL1_MOUSE N-terminal kinase-like protein OS=Mus musculus OX=10090 GN=Scyl1 PE=1 SV=1	N-terminal kinase-like protein	Scyl1	4909.86	6205.62	8602.49	1817.75	1274.76	1547.37
O08573	O08573-2;O08573-3;O08573	sp|O08573-2|LEG9_MOUSE Isoform 2 of Galectin-9 OS=Mus musculus OX=10090 GN=Lgals9;sp|O08573-3|LEG9_MOUSE Isoform 3 of Galectin-9 OS=Mus musculus OX=10090 GN=Lgals9;sp|O08573|LEG9_MOUSE Galectin-9 OS=Mus musculus OX=10090 GN=Lgals9 PE=1 SV=1	Galectin-9	Lgals9	49341.4	52534	44147.1	20412.9	6500.29	7444.73
Q80VI1	Q80VI1	sp|Q80VI1|TRI56_MOUSE E3 ubiquitin-protein ligase TRIM56 OS=Mus musculus OX=10090 GN=Trim56 PE=1 SV=1	E3 ubiquitin-protein ligase TRIM56	Trim56	3995.23	3345.04	7660.09	1092.91	1197.24	1238.39
Q8R3Y5	Q8R3Y5;Q8R3Y5-2	sp|Q8R3Y5|CS047_MOUSE Uncharacterized protein C19orf47 homolog OS=Mus musculus OX=10090 PE=1 SV=2;sp|Q8R3Y5-2|CS047_MOUSE Isoform 2 of Uncharacterized protein C19orf47 homolog OS=Mus musculus OX=10090	Uncharacterized protein C19orf47 homolog		14783	19226.5	36637.8	6006.53	6604.91	4000.51
Q9CYR0	Q9CYR0	sp|Q9CYR0|SSBP_MOUSE Single-stranded DNA-binding protein, mitochondrial OS=Mus musculus OX=10090 GN=Ssbp1 PE=1 SV=1	Single-stranded DNA-binding protein, mitochondrial	Ssbp1	254208	179787	217936	62537.4	59555.3	31099.6
P16675	P16675	sp|P16675|PPGB_MOUSE Lysosomal protective protein OS=Mus musculus OX=10090 GN=Ctsa PE=1 SV=1	Lysosomal protective protein;Lysosomal protective protein 32 kDa chain;Lysosomal protective protein 20 kDa chain	Ctsa	12510.2	9353.73	12402.5	4012.81	2408.58	1621.31
Q99L45	Q99L45	sp|Q99L45|IF2B_MOUSE Eukaryotic translation initiation factor 2 subunit 2 OS=Mus musculus OX=10090 GN=Eif2s2 PE=1 SV=1	Eukaryotic translation initiation factor 2 subunit 2	Eif2s2	1.16061e+06	1.34191e+06	1.40316e+06	363194	281679	271007
P61963	P61963	sp|P61963|DCAF7_MOUSE DDB1- and CUL4-associated factor 7 OS=Mus musculus OX=10090 GN=Dcaf7 PE=1 SV=1	DDB1- and CUL4-associated factor 7	Dcaf7	18664.6	33122.3	38085.4	7860.83	7439.48	5770.27
Q9JM13	Q9JM13	sp|Q9JM13|RABX5_MOUSE Rab5 GDP/GTP exchange factor OS=Mus musculus OX=10090 GN=Rabgef1 PE=1 SV=1	Rab5 GDP/GTP exchange factor	Rabgef1	10724.3	5885.08	10439.8	2840.01	1602.53	1892.87
G5E8B9	G5E8B9	tr|G5E8B9|G5E8B9_MOUSE MCG130893 OS=Mus musculus OX=10090 GN=Zbtb11 PE=1 SV=1		Zbtb11	3039.13	5325.5	8717.25	2286.41	758.334	955.225
Q3U0X8	Q3U0X8	sp|Q3U0X8|TACT_MOUSE T-cell surface protein tactile OS=Mus musculus OX=10090 GN=Cd96 PE=2 SV=1	T-cell surface protein tactile	Cd96	1481.8	1996	699.444	369.2	226.315	382.486
P36916	P36916;P36916-2	sp|P36916|GNL1_MOUSE Guanine nucleotide-binding protein-like 1 OS=Mus musculus OX=10090 GN=Gnl1 PE=1 SV=4;sp|P36916-2|GNL1_MOUSE Isoform 2 of Guanine nucleotide-binding protein-like 1 OS=Mus musculus OX=10090 GN=Gnl1	Guanine nucleotide-binding protein-like 1	Gnl1	13819.7	18740.3	23677.9	5377.13	5425.5	2361.41
Q8BL74	Q8BL74	sp|Q8BL74|TF3C2_MOUSE General transcription factor 3C polypeptide 2 OS=Mus musculus OX=10090 GN=Gtf3c2 PE=2 SV=2	General transcription factor 3C polypeptide 2	Gtf3c2	3847.21	4564.42	7939.78	1369.67	1283.98	1171.28
Q8VDS8	Q8VDS8;Q8VDS8-3;Q8VDS8-2	sp|Q8VDS8|STX18_MOUSE Syntaxin-18 OS=Mus musculus OX=10090 GN=Stx18 PE=1 SV=2;sp|Q8VDS8-3|STX18_MOUSE Isoform 3 of Syntaxin-18 OS=Mus musculus OX=10090 GN=Stx18;sp|Q8VDS8-2|STX18_MOUSE Isoform 2 of Syntaxin-18 OS=Mus musculus OX=10090 GN=Stx18	Syntaxin-18	Stx18	15652.2	15421	30058.2	4766.78	7277.07	2249.53
Q9Z1W9	Q9Z1W9	sp|Q9Z1W9|STK39_MOUSE STE20/SPS1-related proline-alanine-rich protein kinase OS=Mus musculus OX=10090 GN=Stk39 PE=1 SV=1	STE20/SPS1-related proline-alanine-rich protein kinase	Stk39	7786.47	12751.9	11513.8	3009.36	1752.66	2728.36
O35855	O35855	sp|O35855|BCAT2_MOUSE Branched-chain-amino-acid aminotransferase, mitochondrial OS=Mus musculus OX=10090 GN=Bcat2 PE=1 SV=2	Branched-chain-amino-acid aminotransferase, mitochondrial	Bcat2	44557.6	42398.1	51007.6	13879.4	10622.3	7701.15
Q3V3V9-2	Q3V3V9-2	sp|Q3V3V9-2|CARL2_MOUSE Isoform 2 of Capping protein, Arp2/3 and myosin-I linker protein 2 OS=Mus musculus OX=10090 GN=Carmil2	Leucine-rich repeat-containing protein 16C	Rltpr	516.226	416.945	384.968	0	178.245	129.328
Q60972	Q60972	sp|Q60972|RBBP4_MOUSE Histone-binding protein RBBP4 OS=Mus musculus OX=10090 GN=Rbbp4 PE=1 SV=5	Histone-binding protein RBBP4	Rbbp4	973703	992467	1.1763e+06	331798	198816	202386
P48377	P48377	sp|P48377|RFX1_MOUSE MHC class II regulatory factor RFX1 OS=Mus musculus OX=10090 GN=Rfx1 PE=1 SV=2	MHC class II regulatory factor RFX1	Rfx1	10524.5	8864.14	12254.5	2974.35	1933.63	2471.77
O35609	O35609	sp|O35609|SCAM3_MOUSE Secretory carrier-associated membrane protein 3 OS=Mus musculus OX=10090 GN=Scamp3 PE=1 SV=3	Secretory carrier-associated membrane protein 3	Scamp3	101564	100717	123603	36873.4	18243.5	20854.2
Q9CQW2	Q9CQW2	sp|Q9CQW2|ARL8B_MOUSE ADP-ribosylation factor-like protein 8B OS=Mus musculus OX=10090 GN=Arl8b PE=1 SV=1	ADP-ribosylation factor-like protein 8B	Arl8b	210412	244046	289016	81133	41825	50280.9
P01851	P01851;P01852	sp|P01851|TCB2_MOUSE T-cell receptor beta-2 chain C region OS=Mus musculus OX=10090 PE=1 SV=1;sp|P01852|TCB1_MOUSE T-cell receptor beta-1 chain C region OS=Mus musculus OX=10090 PE=1 SV=1	T-cell receptor beta-2 chain C region;T-cell receptor beta-1 chain C region		98902.3	73507.2	98593.8	26799.7	24103	12243.7
Q9R190	Q9R190	sp|Q9R190|MTA2_MOUSE Metastasis-associated protein MTA2 OS=Mus musculus OX=10090 GN=Mta2 PE=1 SV=1	Metastasis-associated protein MTA2	Mta2	212527	197900	264477	51851.3	57119.9	48155.4
P42228	P42228	sp|P42228|STAT4_MOUSE Signal transducer and activator of transcription 4 OS=Mus musculus OX=10090 GN=Stat4 PE=1 SV=1	Signal transducer and activator of transcription 4	Stat4	40957.3	36397.5	40754.6	10999.9	8431.69	8060.24
P84104	P84104-2;P84104	sp|P84104-2|SRSF3_MOUSE Isoform Short of Serine/arginine-rich splicing factor 3 OS=Mus musculus OX=10090 GN=Srsf3;sp|P84104|SRSF3_MOUSE Serine/arginine-rich splicing factor 3 OS=Mus musculus OX=10090 GN=Srsf3 PE=1 SV=1	Serine/arginine-rich splicing factor 3	Srsf3	5.85023e+06	6.19704e+06	7.28861e+06	1.41429e+06	1.32504e+06	1.75081e+06
Q8BM55	Q8BM55	sp|Q8BM55|TM214_MOUSE Transmembrane protein 214 OS=Mus musculus OX=10090 GN=Tmem214 PE=1 SV=1	Transmembrane protein 214	Tmem214	29095.7	28716	36296.9	8134.76	7634.72	6027.31
P97370	P97370	sp|P97370|AT1B3_MOUSE Sodium/potassium-transporting ATPase subunit beta-3 OS=Mus musculus OX=10090 GN=Atp1b3 PE=1 SV=1	Sodium/potassium-transporting ATPase subunit beta-3	Atp1b3	199036	183541	233263	53898.3	42643.3	45792.6
Q3TIV5	Q3TIV5	sp|Q3TIV5|ZC3HF_MOUSE Zinc finger CCCH domain-containing protein 15 OS=Mus musculus OX=10090 GN=Zc3h15 PE=1 SV=2	Zinc finger CCCH domain-containing protein 15	Zc3h15	68201.2	47211	89609.8	19643.5	18981.9	8734.55
[truncated: 2,207 more rows]

## Sheet: proteins down when ERK blocked
Protein ID	Majority protein IDs	Fasta headers	Protein names	Gene names	CD8 TCR BR1	CD8 TCR BR2	CD8 TCR BR3	CD8 TCR + PD184352 BR1	CD8 TCR + PD184352 BR2	CD8 TCR + PD184352 BR3
[truncated: 865 more rows]

[truncated: 2 more sheets: prots down when mTORC1 blocked, shared and unique proteins]
